# Supplementary material for: Direct identification of HLA class I and class II-restricted T cell epitopes in pancreatic cancer tissues by mass spectrometry
Source: J Hematol Oncol. 2022 Oct 25;15:154. doi: 10.1186/s13045-022-01373-6 (PMC9597957; doi:10.1186/s13045-022-01373-6)
Supplement: Supplementary file 2 — Additional file 2: Supplemental Table S2, PDAC peptidome. [file 13045_2022_1373_MOESM2_ESM.xlsx]

## Sheet: Sheet1
Sequence	Length	Leading razor protein	Start position	End position	Unique (Groups)	Unique (Proteins)	Charges	PEP	Score	id	Protein group IDs	Oxidation (M) site IDs	Phospho (STY) site IDs	Sample ID
FAFDPSVNY	9	sp|Q8IYM9-2|TRI22_HUMANIsoform2ofE3ubiquitin-proteinligaseTRIM22OS=HomosapiensOX=9606GN=TRIM22	382	390	yes	no	1	2.6474e-25	155.82	172	373			Pan01
EIADLTYNV	9	tr|J3KSA6|J3KSA6_HUMANEpsin-2(Fragment)OS=HomosapiensOX=9606GN=EPN2PE=1SV=1	42	50	yes	no	1	2.51e-10	145.34	84	55			Pan01
SAFGLPIVF	9	tr|E5RIQ0|E5RIQ0_HUMANLeptinreceptoroverlappingtranscript-like1OS=HomosapiensOX=9606GN=LEPROTL1PE=4SV=1	19	27	yes	no	1	5.5656e-06	144.29	534	56			Pan01
QSYIFPSSI	9	tr|H7C4E3|H7C4E3_HUMANERmembraneproteincomplexsubunit1(Fragment)OS=HomosapiensOX=9606GN=EMC1PE=1SV=1	20	28	yes	no	1	0.013366	129.47	449	382			Pan01
IQAPLSWEL	9	tr|H0YI09|H0YI09_HUMANMethyltransferase-likeprotein7A(Fragment)OS=HomosapiensOX=9606GN=METTL7APE=1SV=1	225	233	yes	no	1	0.0056621	121.85	321	459			Pan01
SQLQQPLLI	9	tr|G3V5X4|G3V5X4_HUMANNesprin-2OS=HomosapiensOX=9606GN=SYNE2PE=1SV=1	3203	3211	yes	no	1	0.018503	98.458	564	396			Pan01
TEYLFLLTI	9	tr|A0A0A0MTD5|A0A0A0MTD5_HUMANCalciumuptakeprotein2,mitochondrial(Fragment)OS=HomosapiensOX=9606GN=MICU2PE=1SV=1	161	169	yes	no	1;2	0.0063252	76.847	585	374			Pan01
HSFIFFNKV	9	tr|H0YJN6|H0YJN6_HUMANSerine/threonine-proteinphosphatase4regulatorysubunit3A(Fragment)OS=HomosapiensOX=9606GN=PPP4R3APE=1SV=1	85	93	yes	no	2	0	277.55	298	335			Pan01
HSFGGGTGSGFTSL	14	sp|Q71U36-2|TBA1A_HUMANIsoform2ofTubulinalpha-1AchainOS=HomosapiensOX=9606GN=TUBA1A	104	117	yes	no	2	3.1159e-152	226.76	296	347			Pan01
KLNDLIQRL	9	sp|P53621|COPA_HUMANCoatomersubunitalphaOS=HomosapiensOX=9606GN=COPAPE=1SV=2	1002	1010	yes	no	2	0.013158	223.87	352	216			Pan01
KLQDGLLHI	9	tr|Q5H9A7|Q5H9A7_HUMANMetalloproteinaseinhibitor1OS=HomosapiensOX=9606GN=TIMP1PE=1SV=1	47	55	yes	no	2	0.01165	221.33	353	67			Pan01
STLHLVLRL	9	tr|J3QS39|J3QS39_HUMANPolyubiquitin-B(Fragment)OS=HomosapiensOX=9606GN=UBBPE=1SV=1	65	73	yes	no	2	1.734e-75	217.64	570	103			Pan01
RLFPVAIRL	9	sp|P20815|CP3A5_HUMANCytochromeP4503A5OS=HomosapiensOX=9606GN=CYP3A5PE=1SV=1	365	373	yes	yes	2	7.1822e-61	214.25	477	137			Pan01
WQLKVIENV	9	tr|H0YCW2|H0YCW2_HUMANZincfingerSWIMdomain-containingprotein8(Fragment)OS=HomosapiensOX=9606GN=ZSWIM8PE=1SV=1	70	78	yes	no	2	9.4959e-112	205.77	646	17			Pan01
EVLEAHTIATL	11	tr|Q5JXR6|Q5JXR6_HUMANNFX1-typezincfinger-containingprotein1OS=HomosapiensOX=9606GN=ZNFX1PE=1SV=1	1010	1020	yes	no	2	6.7287e-116	202.45	148	489			Pan01
EVLRDFPEL	9	sp|P38606|VATA_HUMANV-typeprotonATPasecatalyticsubunitAOS=HomosapiensOX=9606GN=ATP6V1APE=1SV=2	286	294	yes	no	2	6.5175e-25	201.39	153	182			Pan01
ETFKYINTV	9	sp|P24530-2|EDNRB_HUMANIsoformBofEndothelinreceptortypeBOS=HomosapiensOX=9606GN=EDNRB	98	106	yes	no	2	3.8354e-17	199.8	111	148			Pan01
EVIKELAQI	9	sp|O15355|PPM1G_HUMANProteinphosphatase1GOS=HomosapiensOX=9606GN=PPM1GPE=1SV=1	109	117	yes	yes	2	0.013937	199.02	142	28			Pan01
ETLNLREQL	9	tr|R4GN36|R4GN36_HUMANLiprin-alpha-3OS=HomosapiensOX=9606GN=PPFIA3PE=1SV=1	194	202	yes	no	2	0.0085497	194.9	123	40			Pan01
TLSPVPLQL	9	tr|F5H324|F5H324_HUMANArylsulfataseEOS=HomosapiensOX=9606GN=ARSEPE=1SV=1	506	514	yes	no	2	2.212e-10	194.25	588	208			Pan01
AQYLLQNSV	9	sp|P61978-3|HNRPK_HUMANIsoform3ofHeterogeneousnuclearribonucleoproteinKOS=HomosapiensOX=9606GN=HNRNPK	423	431	yes	no	2	6.6707e-17	193.96	33	233			Pan01
SQVEILQRV	9	sp|Q02535|ID3_HUMANDNA-bindingproteininhibitorID-3OS=HomosapiensOX=9606GN=ID3PE=1SV=2	65	73	yes	yes	2	0.017589	193.28	566	258			Pan01
RQLESLIRL	9	sp|P33991|MCM4_HUMANDNAreplicationlicensingfactorMCM4OS=HomosapiensOX=9606GN=MCM4PE=1SV=5	732	740	yes	no	2	0.019042	189.82	506	172			Pan01
ELMNILNKV	9	tr|K7EM73|K7EM73_HUMANCalpainsmallsubunit1(Fragment)OS=HomosapiensOX=9606GN=CAPNS1PE=1SV=1	119	127	yes	no	2	3.8995e-09	189.78	96	79	7		Pan01
FQIQISRI	8	sp|Q99650-2|OSMR_HUMANIsoform2ofOncostatin-M-specificreceptorsubunitbetaOS=HomosapiensOX=9606GN=OSMR	67	74	yes	no	2	0.011134	188.89	196	430			Pan01
TLAAVLQRI	9	tr|E9PB90|E9PB90_HUMANHexokinase-2OS=HomosapiensOX=9606GN=HK2PE=1SV=1	361	369	yes	no	2	0.014362	186.67	586	213			Pan01
NQYRLIVNV	9	sp|P25205|MCM3_HUMANDNAreplicationlicensingfactorMCM3OS=HomosapiensOX=9606GN=MCM3PE=1SV=3	43	51	yes	no	2	4.8317e-76	186.43	424	151			Pan01
SFYKIRTI	8	sp|Q8TD19|NEK9_HUMANSerine/threonine-proteinkinaseNek9OS=HomosapiensOX=9606GN=NEK9PE=1SV=2	595	602	yes	yes	2	9.4585e-58	186.33	541	395			Pan01
GPQFQFKTI	9	sp|Q9H6U6-6|BCAS3_HUMANIsoform6ofBreastcarcinoma-amplifiedsequence3OS=HomosapiensOX=9606GN=BCAS3	497	505	yes	no	2	8.1155e-60	184.49	245	456			Pan01
HTIEEIEGL	9	tr|F5GXS2|F5GXS2_HUMANAlpha-actinin-4OS=HomosapiensOX=9606GN=ACTN4PE=1SV=2	168	176	yes	no	2	1.9543e-10	183.43	301	31			Pan01
ETHNFGLNFL	10	sp|P55157|MTP_HUMANMicrosomaltriglyceridetransferproteinlargesubunitOS=HomosapiensOX=9606GN=MTTPPE=1SV=1	234	243	yes	no	2	4.4316e-26	182.39	117	221			Pan01
EVLRQLQTL	9	sp|Q8IV08|PLD3_HUMANPhospholipaseD3OS=HomosapiensOX=9606GN=PLD3PE=1SV=1	146	154	yes	no	2	0.016994	182.39	158	367			Pan01
ETVAEGTFAHL	11	sp|P22792|CPN2_HUMANCarboxypeptidaseNsubunit2OS=HomosapiensOX=9606GN=CPN2PE=1SV=3	302	312	yes	yes	2	6.092e-50	182.13	130	142			Pan01
MSLDDIIKLN	10	tr|H9KVD1|H9KVD1_HUMANUAP56-interactingfactorOS=HomosapiensOX=9606GN=FYTTD1PE=1SV=1	32	41	yes	no	2	2.1552e-11	181.55	406	363			Pan01
KLFVIAQKI	9	sp|Q9Y3A2|UTP11_HUMANProbableU3smallnucleolarRNA-associatedprotein11OS=HomosapiensOX=9606GN=UTP11PE=1SV=2	211	219	yes	yes	2	1.1036e-05	181.33	344	512			Pan01
FLREWVESM	9	tr|Q3KNR6|Q3KNR6_HUMANHsc70-interactingproteinOS=HomosapiensOX=9606GN=ST13PE=1SV=1	30	38	yes	no	2	6.8075e-156	180.93	189	206	26		Pan01
KEIFLRELI	9	sp|P08238|HS90B_HUMANHeatshockproteinHSP90-betaOS=HomosapiensOX=9606GN=HSP90AB1PE=1SV=4	36	44	yes	no	2	0.010888	179.51	336	94			Pan01
SAFPFPVTV	9	tr|H7C1I0|H7C1I0_HUMANSolutecarrierfamily35memberE1(Fragment)OS=HomosapiensOX=9606GN=SLC35E1PE=1SV=2	33	41	yes	no	2	0.014335	176.65	535	417			Pan01
KLSDLLKYY	9	sp|Q9UNH7-2|SNX6_HUMANIsoform2ofSortingnexin-6OS=HomosapiensOX=9606GN=SNX6	175	183	yes	no	2	5.1208e-11	175.91	354	500			Pan01
NVFKLLPQL	9	tr|H0YN26|H0YN26_HUMANAcidicleucine-richnuclearphosphoprotein32familymemberAOS=HomosapiensOX=9606GN=ANP32APE=1SV=1	134	142	yes	no	2	0.012365	172.03	428	183			Pan01
ETIGRLLQL	9	sp|Q96QD5-2|DEPD7_HUMANIsoform2ofDEPdomain-containingprotein7OS=HomosapiensOX=9606GN=DEPDC7	197	205	yes	no	2	0.011048	171.38	119	426			Pan01
EVLRFVSEI	9	tr|E7ENL6|E7ENL6_HUMANCollagenalpha-3(VI)chainOS=HomosapiensOX=9606GN=COL6A3PE=1SV=2	1050	1058	yes	no	2	1.1057e-06	170.22	155	114			Pan01
VITNILLRI	9	sp|Q8N556|AFAP1_HUMANActinfilament-associatedprotein1OS=HomosapiensOX=9606GN=AFAP1PE=1SV=2	30	38	yes	no	2	0.011643	169.57	623	379			Pan01
ETIERLQQL	9	sp|P26639|SYTC_HUMANThreonine--tRNAligase,cytoplasmicOS=HomosapiensOX=9606GN=TARSPE=1SV=3	703	711	yes	no	2	0.0039505	169.06	118	158			Pan01
KLLEIMTRI	9	sp|Q9BYX4|IFIH1_HUMANInterferon-inducedhelicaseCdomain-containingprotein1OS=HomosapiensOX=9606GN=IFIH1PE=1SV=3	553	561	yes	yes	2	0.017984	168.54	348	442			Pan01
ETHFGFETV	9	tr|F8VVW7|F8VVW7_HUMAN2-methoxy-6-polyprenyl-1,4-benzoquinolmethylase,mitochondrial(Fragment)OS=HomosapiensOX=9606GN=COQ5PE=1SV=1	51	59	yes	no	2	7.7378e-25	168.38	116	326			Pan01
KLLSYIQRL	9	sp|Q9Y3Z3-3|SAMH1_HUMANIsoform3ofDeoxynucleosidetriphosphatetriphosphohydrolaseSAMHD1OS=HomosapiensOX=9606GN=SAMHD1	99	107	yes	no	2	0.0048522	166.68	351	516			Pan01
GLSKNPLFV	9	sp|Q96C11-6|FGGY_HUMANIsoform6ofFGGYcarbohydratekinasedomain-containingproteinOS=HomosapiensOX=9606GN=FGGY	158	166	yes	no	2	1.0469e-24	165.11	241	408			Pan01
IQARLPLLL	9	sp|Q8N201|INT1_HUMANIntegratorcomplexsubunit1OS=HomosapiensOX=9606GN=INTS1PE=1SV=2	1758	1766	yes	yes	2	0.011161	164.89	322	377			Pan01
YLRELLTTM	9	sp|P19105|ML12A_HUMANMyosinregulatorylightchain12AOS=HomosapiensOX=9606GN=MYL12APE=1SV=2	121	129	yes	no	2	3.4668e-35	164.53	658	25	1		Pan01
QQRLVVVSV	9	tr|I3L2A3|I3L2A3_HUMANCytosolicFe-SclusterassemblyfactorNARFL(Fragment)OS=HomosapiensOX=9606GN=NARFLPE=1SV=1	6	14	yes	no	2	0.0038967	162.5	444	455			Pan01
GAFDGLKLNYL	11	tr|C9JKG1|C9JKG1_HUMANBiglycan(Fragment)OS=HomosapiensOX=9606GN=BGNPE=1SV=1	220	230	yes	no	2	0.01221	162.49	232	139			Pan01
KLFNLKNVI	9	tr|G3V5X4|G3V5X4_HUMANNesprin-2OS=HomosapiensOX=9606GN=SYNE2PE=1SV=1	1650	1658	yes	no	2	3.1627e-19	161.6	342	396			Pan01
KQVNILMKL	9	sp|Q9NV70-2|EXOC1_HUMANIsoform2ofExocystcomplexcomponent1OS=HomosapiensOX=9606GN=EXOC1	212	220	yes	no	2	0.013106	161.12	359	478			Pan01
EVLEKLFQI	9	sp|Q16842|SIA4B_HUMANCMP-N-acetylneuraminate-beta-galactosamide-alpha-2,3-sialyltransferase2OS=HomosapiensOX=9606GN=ST3GAL2PE=2SV=1	126	134	yes	yes	2	0.014347	160.54	149	317			Pan01
KIFSGLLKV	9	sp|Q9NY15|STAB1_HUMANStabilin-1OS=HomosapiensOX=9606GN=STAB1PE=1SV=3	1738	1746	yes	yes	2	0.0072722	159.28	338	481			Pan01
RVIDYILDL	9	sp|Q02535|ID3_HUMANDNA-bindingproteininhibitorID-3OS=HomosapiensOX=9606GN=ID3PE=1SV=2	72	80	yes	yes	2	0.0087338	159.04	522	258			Pan01
TTLPGLLTV	9	sp|P53355-4|DAPK1_HUMANIsoform4ofDeath-associatedproteinkinase1OS=HomosapiensOX=9606GN=DAPK1	1159	1167	yes	no	2	0.00012766	158.38	607	215			Pan01
KLLKLFQGV	9	sp|Q6Y7W6-4|GGYF2_HUMANIsoform3ofGRB10-interactingGYFprotein2OS=HomosapiensOX=9606GN=GIGYF2	1114	1122	yes	no	2	2.8476e-09	158.03	350	342			Pan01
GLLEALLKI	9	tr|A0A0C4DG98|A0A0C4DG98_HUMANTHOcomplexsubunit2OS=HomosapiensOX=9606GN=THOC2PE=1SV=1	232	240	yes	no	2	0.0073177	157.21	239	392			Pan01
DTLNIFMRV	9	sp|Q9H3K2|GHITM_HUMANGrowthhormone-inducibletransmembraneproteinOS=HomosapiensOX=9606GN=GHITMPE=1SV=2	325	333	yes	yes	2	0	157.21	58	451			Pan01
RLDAVLQRI	9	tr|H3BT29|H3BT29_HUMANProteinPML(Fragment)OS=HomosapiensOX=9606GN=PMLPE=1SV=1	90	98	yes	no	2	0.005111	157.2	472	164			Pan01
EVVGLIFRL	9	sp|Q8NBU5-2|ATAD1_HUMANIsoform2ofATPasefamilyAAAdomain-containingprotein1OS=HomosapiensOX=9606GN=ATAD1	15	23	yes	no	2	2.3031e-06	156.4	168	383			Pan01
GVSDVELRV	9	sp|Q96L92-2|SNX27_HUMANIsoform3ofSortingnexin-27OS=HomosapiensOX=9606GN=SNX27	178	186	yes	no	2	1.5448e-63	155.38	270	418			Pan01
TSIANLPKL	9	tr|H0YN26|H0YN26_HUMANAcidicleucine-richnuclearphosphoprotein32familymemberAOS=HomosapiensOX=9606GN=ANP32APE=1SV=1	55	63	yes	no	2	0.0059456	155.38	600	183			Pan01
YAKDDPLEF	9	sp|P06756-3|ITAV_HUMANIsoform3ofIntegrinalpha-VOS=HomosapiensOX=9606GN=ITGAV	64	72	yes	no	2	3.301e-11	153.78	649	88			Pan01
YGNKTELLV	9	sp|Q9HBU6-2|EKI1_HUMANIsoform2ofEthanolaminekinase1OS=HomosapiensOX=9606GN=ETNK1	169	177	yes	no	2	0.012009	153.73	656	464			Pan01
SILEHQIQV	9	sp|P33991|MCM4_HUMANDNAreplicationlicensingfactorMCM4OS=HomosapiensOX=9606GN=MCM4PE=1SV=5	252	260	yes	no	2	0.018901	153.71	546	172			Pan01
VIKEVQEFY	9	tr|F5GXT1|F5GXT1_HUMANCD9antigen(Fragment)OS=HomosapiensOX=9606GN=CD9PE=1SV=8	117	125	yes	no	2	0.0073847	153.71	621	140			Pan01
VQKLVVVI	8	sp|Q13257|MD2L1_HUMANMitoticspindleassemblycheckpointproteinMAD2AOS=HomosapiensOX=9606GN=MAD2L1PE=1SV=1	81	88	yes	yes	2	0.0055143	153.61	633	274			Pan01
IAVGYVDDTQFVRF	14	sp|P16188|1A30_HUMANHLAclassIhistocompatibilityantigen,A-30alphachainOS=HomosapiensOX=9606GN=HLA-APE=1SV=2	47	60	no	no	2	5.7194e-58	153.12	312	124;106			Pan01
NPFELTNHAV	10	sp|P53634|CATC_HUMANDipeptidylpeptidase1OS=HomosapiensOX=9606GN=CTSCPE=1SV=2	398	407	yes	yes	2	1.7409e-11	152.79	421	217			Pan01
YQYPRPLLI	9	tr|C9J5L2|C9J5L2_HUMANProteinorai-2(Fragment)OS=HomosapiensOX=9606GN=ORAI2PE=1SV=1	87	95	yes	no	2	3.2201e-46	152.63	665	427			Pan01
VQRLEPVI	8	tr|H0Y483|H0Y483_HUMAN6-phosphofructo-2-kinase/fructose-2,6-bisphosphatase3(Fragment)OS=HomosapiensOX=9606GN=PFKFB3PE=1SV=1	48	55	yes	no	2	0.014967	152.39	634	38			Pan01
HTVGELIEV	9	tr|C9JP81|C9JP81_HUMANMitoticspindleassemblycheckpointproteinMAD1(Fragment)OS=HomosapiensOX=9606GN=MAD1L1PE=1SV=1	235	243	yes	no	2	0.005381	151.51	303	524			Pan01
EVLRLVDAAL	10	sp|Q8N201|INT1_HUMANIntegratorcomplexsubunit1OS=HomosapiensOX=9606GN=INTS1PE=1SV=2	1227	1236	yes	yes	2	0.00044561	150.36	156	377			Pan01
REINYILRV	9	sp|Q7Z6Z7-2|HUWE1_HUMANIsoform2ofE3ubiquitin-proteinligaseHUWE1OS=HomosapiensOX=9606GN=HUWE1	1865	1873	yes	no	2	0.0027682	150.36	455	360			Pan01
KILELPYSI	9	sp|Q96AE7-2|TTC17_HUMANIsoform2ofTetratricopeptiderepeatprotein17OS=HomosapiensOX=9606GN=TTC17	162	170	yes	no	2	0.01336	150.35	340	405			Pan01
DTFSGIGKKFGLL	13	sp|Q15847|ADIRF_HUMANAdipogenesisregulatoryfactorOS=HomosapiensOX=9606GN=ADIRFPE=1SV=1	63	75	yes	yes	2	1.172e-200	150.1	56	312			Pan01
ETFERILRL	9	tr|F5H5G4|F5H5G4_HUMANWWdomain-bindingprotein11OS=HomosapiensOX=9606GN=WBP11PE=1SV=1	87	95	yes	no	2	0.010473	150.05	108	511			Pan01
EIFRAFTEL	9	sp|Q14166|TTL12_HUMANTubulin--tyrosineligase-likeprotein12OS=HomosapiensOX=9606GN=TTLL12PE=1SV=2	550	558	yes	yes	2	9.8326e-266	149.65	88	285			Pan01
STLLRIIYK	9	sp|P24530-2|EDNRB_HUMANIsoformBofEndothelinreceptortypeBOS=HomosapiensOX=9606GN=EDNRB	120	128	yes	no	2	5.0186e-60	149.57	571	148			Pan01
FTVDQIRAI	9	sp|P13639|EF2_HUMANElongationfactor2OS=HomosapiensOX=9606GN=EEF2PE=1SV=4	4	12	yes	yes	2	2.6831e-17	148.99	212	117			Pan01
AQLLQLKV	8	tr|U3KQ64|U3KQ64_HUMANPeptidyl-prolylcis-transisomeraseFKBP8(Fragment)OS=HomosapiensOX=9606GN=FKBP8PE=1SV=1	61	68	yes	no	2	0.015063	148.54	21	290			Pan01
RVNNNVLTI	9	tr|A0A0A0MTH9|A0A0A0MTH9_HUMANTATA-bindingprotein-associatedfactor172OS=HomosapiensOX=9606GN=BTAF1PE=1SV=1	795	803	yes	no	2	0.0084361	148.33	526	26			Pan01
KAFPFHIIF	9	sp|Q02153-2|GCYB1_HUMANIsoformHSGC-2ofGuanylatecyclasesolublesubunitbeta-1OS=HomosapiensOX=9606GN=GUCY1B1	215	223	yes	no	2	0.00010075	148.07	334	257			Pan01
VLVNLPTSI	9	sp|O15432|COPT2_HUMANProbablelowaffinitycopperuptakeprotein2OS=HomosapiensOX=9606GN=SLC31A2PE=1SV=1	54	62	yes	yes	2	0.0097316	147.69	626	30			Pan01
EILKYFQSV	9	sp|Q13190-2|STX5_HUMANIsoform2ofSyntaxin-5OS=HomosapiensOX=9606GN=STX5	267	275	yes	no	2	3.2577e-06	147.04	90	273			Pan01
FHYGSVVTY	9	tr|A0A0C4DGF5|A0A0C4DGF5_HUMANComplementcomponentreceptor1-likeprotein(Fragment)OS=HomosapiensOX=9606GN=CR1LPE=4SV=1	121	129	yes	no	2	5.4776e-06	146.21	181	129			Pan01
RLLDYVVNI	9	tr|K7EIU4|K7EIU4_HUMANKNmotifandankyrinrepeatdomain-containingprotein2(Fragment)OS=HomosapiensOX=9606GN=KANK2PE=1SV=1	54	62	yes	no	2	0.011202	145.34	486	333			Pan01
DVMRFLLRV	9	tr|E7ERA2|E7ERA2_HUMANRibosomalproteinL15OS=HomosapiensOX=9606GN=RPL15PE=1SV=1	17	25	yes	no	2	6.7e-06	145.16	66	230			Pan01
MQYEIVIKV	9	tr|F8WAS2|F8WAS2_HUMANInter-alpha-trypsininhibitorheavychainH1OS=HomosapiensOX=9606GN=ITIH1PE=1SV=1	173	181	yes	no	2	9.6619e-17	144.9	403	133	15		Pan01
EVFRQFVEA	9	tr|H0Y3S1|H0Y3S1_HUMANDedicatorofcytokinesisprotein9(Fragment)OS=HomosapiensOX=9606GN=DOCK9PE=1SV=1	580	588	yes	no	2	6.49e-17	144.38	138	443			Pan01
HQYIFSHIL	9	sp|Q9UPY3-2|DICER_HUMANIsoform2ofEndoribonucleaseDicerOS=HomosapiensOX=9606GN=DICER1	850	858	yes	no	2	0.013925	144.38	293	502			Pan01
RLIGQIVSSI	10	sp|Q71U36-2|TBA1A_HUMANIsoform2ofTubulinalpha-1AchainOS=HomosapiensOX=9606GN=TUBA1A	194	203	yes	no	2	0.0085004	144.38	482	347			Pan01
KQFLVKVLI	9	sp|Q16537-3|2A5E_HUMANIsoform3ofSerine/threonine-proteinphosphatase2A56kDaregulatorysubunitepsilonisoformOS=HomosapiensOX=9606GN=PPP2R5E	185	193	yes	no	2	0.011074	143.85	356	313			Pan01
SFYEHIITV	9	sp|Q5T6F0|DCA12_HUMANDDB1-andCUL4-associatedfactor12OS=HomosapiensOX=9606GN=DCAF12PE=1SV=1	347	355	yes	yes	2	8.7983e-06	143.85	540	329			Pan01
VMYRVIQV	8	tr|E9PME6|E9PME6_HUMANUpstreamstimulatoryfactor1(Fragment)OS=HomosapiensOX=9606GN=USF1PE=1SV=8	59	66	yes	no	2	0.0061451	143.37	627	141			Pan01
EAMKQILGV	9	tr|E9PLA9|E9PLA9_HUMANCaprin-1(Fragment)OS=HomosapiensOX=9606GN=CAPRIN1PE=1SV=1	52	60	yes	no	2	0.014254	143.12	77	291			Pan01
EAINIIQGI	9	sp|Q9NR81-4|ARHG3_HUMANIsoform4ofRhoguaninenucleotideexchangefactor3OS=HomosapiensOX=9606GN=ARHGEF3	87	95	yes	no	2	0.0071871	143.11	73	470			Pan01
EVFGLFQKL	9	sp|P15924-2|DESP_HUMANIsoformDPIIofDesmoplakinOS=HomosapiensOX=9606GN=DSP	745	753	yes	no	2	0.01215	143.02	134	122			Pan01
FLSHIPITL	9	sp|Q5BJF2|SGMR2_HUMANSigmaintracellularreceptor2OS=HomosapiensOX=9606GN=TMEM97PE=1SV=1	18	26	yes	no	2	0.018369	143.02	191	325			Pan01
GQSELASRLTL	11	tr|H3BRR0|H3BRR0_HUMANMaspardinOS=HomosapiensOX=9606GN=SPG21PE=1SV=1	38	48	yes	no	2	2.0358e-18	142.98	255	484			Pan01
IQRFITLV	8	tr|H0Y593|H0Y593_HUMANCytochromeP4502E1(Fragment)OS=HomosapiensOX=9606GN=CYP2E1PE=1SV=1	220	227	yes	no	2	0.0084925	141.78	325	83			Pan01
AQYLINVRL	9	tr|H3BSS4|H3BSS4_HUMANPoly(rC)-bindingprotein2(Fragment)OS=HomosapiensOX=9606GN=PCBP2PE=1SV=1	166	174	yes	no	2	1.9978e-11	140.12	32	307			Pan01
KQMEQVAQFL	10	tr|H0YCU9|H0YCU9_HUMANTransgelin(Fragment)OS=HomosapiensOX=9606GN=TAGLNPE=1SV=1	39	48	yes	no	2	4.1373e-06	139.97	357	256	32		Pan01
SQALILKI	8	sp|Q5SRE5|NU188_HUMANNucleoporinNUP188homologOS=HomosapiensOX=9606GN=NUP188PE=1SV=1	118	125	yes	yes	2	0.01574	139.14	558	327			Pan01
AALGGDGLRLL	11	tr|E9PPV9|E9PPV9_HUMANCAAXprenylprotease2OS=HomosapiensOX=9606GN=RCE1PE=1SV=1	2	12	yes	no	2	1.7424e-11	138.98	2	504			Pan01
RLLELLTKL	9	sp|Q99836-4|MYD88_HUMANIsoform4ofMyeloiddifferentiationprimaryresponseproteinMyD88OS=HomosapiensOX=9606GN=MYD88	88	96	yes	no	2	0.0049125	138.54	487	433			Pan01
TTYDLTHTL	9	tr|C9J3E3|C9J3E3_HUMANPhosphatidylinositidephosphataseSAC1(Fragment)OS=HomosapiensOX=9606GN=SACM1LPE=1SV=1	74	82	yes	no	2	1.518e-06	138.24	608	474			Pan01
HDISPQAPTHFL	12	tr|D6REP8|D6REP8_HUMANHistidinetriadnucleotide-bindingprotein1OS=HomosapiensOX=9606GN=HINT1PE=1SV=1	42	53	yes	no	2	9.3494e-29	137.98	272	202			Pan01
TPVTISANQIILNKV	15	sp|Q6MZP7-5|LIN54_HUMANIsoform5ofProteinlin-54homologOS=HomosapiensOX=9606GN=LIN54	106	120	yes	no	2	1.5983e-26	137.89	593	337			Pan01
HVIDYIRDLQL	11	sp|P41134-2|ID1_HUMANIsoformID-BofDNA-bindingproteininhibitorID-1OS=HomosapiensOX=9606GN=ID1	97	107	yes	no	2	7.082e-112	136.63	307	185			Pan01
RVIDYAVKI	9	tr|M0QY67|M0QY67_HUMANElectrontransferflavoproteinsubunitbeta(Fragment)OS=HomosapiensOX=9606GN=ETFBPE=1SV=1	12	20	yes	no	2	0.0091852	134.48	521	181			Pan01
IASDIVSRF	9	tr|A0A1B0GWE0|A0A1B0GWE0_HUMANDedicatorofcytokinesisprotein7(Fragment)OS=HomosapiensOX=9606GN=DOCK7PE=1SV=1	152	160	yes	no	2	0.012667	134.15	311	422			Pan01
ETFNVPAMYV	10	sp|P63267-2|ACTH_HUMANIsoform2ofActin,gamma-entericsmoothmuscleOS=HomosapiensOX=9606GN=ACTG2	83	92	yes	no	2	2.6761e-36	134.08	113	237			Pan01
EVMNLLMFL	9	sp|P24928|RPB1_HUMANDNA-directedRNApolymeraseIIsubunitRPB1OS=HomosapiensOX=9606GN=POLR2APE=1SV=2	559	567	yes	yes	2	1.4025e-16	134.06	163	150	16;17		Pan01
GQNALRQIL	9	tr|H0YLE8|H0YLE8_HUMANRasGTPase-activating-likeproteinIQGAP1OS=HomosapiensOX=9606GN=IQGAP1PE=1SV=1	492	500	yes	no	2	1.038e-36	134.06	253	198			Pan01
HQYIFSHI	8	sp|Q9UPY3-2|DICER_HUMANIsoform2ofEndoribonucleaseDicerOS=HomosapiensOX=9606GN=DICER1	850	857	yes	no	2	0.016777	134.06	292	502			Pan01
RLLNILMQL	9	sp|P28370-2|SMCA1_HUMANIsoform2ofProbableglobaltranscriptionactivatorSNF2L1OS=HomosapiensOX=9606GN=SMARCA1	448	456	yes	no	2	0.012506	134.06	490	162			Pan01
QQFAQMLV	8	sp|Q00610-2|CLH1_HUMANIsoform2ofClathrinheavychain1OS=HomosapiensOX=9606GN=CLTC	530	537	yes	no	2	0.0045168	133.99	441	253			Pan01
EAAEVILRV	9	sp|P78371-2|TCPB_HUMANIsoform2ofT-complexprotein1subunitbetaOS=HomosapiensOX=9606GN=CCT2	462	470	yes	no	2	0.010623	133.9	70	249			Pan01
ILDGNQLHI	9	tr|E9PLT0|E9PLT0_HUMANColdshockdomain-containingproteinE1OS=HomosapiensOX=9606GN=CSDE1PE=1SV=1	249	257	yes	no	2	0.0075216	133.79	318	45			Pan01
EAFDRSFEV	9	tr|J3QS45|J3QS45_HUMANL-xylulosereductase(Fragment)OS=HomosapiensOX=9606GN=DCXRPE=1SV=1	20	28	yes	no	2	2.4418e-06	132.76	72	358			Pan01
EVLHSLPAV	9	tr|H7C531|H7C531_HUMAN26Sproteasomenon-ATPaseregulatorysubunit6(Fragment)OS=HomosapiensOX=9606GN=PSMD6PE=1SV=1	96	104	yes	no	2	0.013328	132.72	150	299			Pan01
SLMGILLRI	9	sp|Q9Y2G2-2|CARD8_HUMANIsoform2ofCaspaserecruitmentdomain-containingprotein8OS=HomosapiensOX=9606GN=CARD8	191	199	yes	no	2	0.013886	132.09	552	509			Pan01
WQAKVPQI	8	sp|Q14204|DYHC1_HUMANCytoplasmicdynein1heavychain1OS=HomosapiensOX=9606GN=DYNC1H1PE=1SV=5	2548	2555	yes	yes	2	0.0059182	132.09	645	287			Pan01
FVYPLDFARTRL	12	sp|P05141|ADT2_HUMANADP/ATPtranslocase2OS=HomosapiensOX=9606GN=SLC25A5PE=1SV=7	130	141	yes	no	2	0.00024735	131.44	226	82			Pan01
SQSTVKVLI	9	tr|B4DY09|B4DY09_HUMANInterleukinenhancer-bindingfactor2OS=HomosapiensOX=9606GN=ILF2PE=1SV=1	178	186	yes	no	2	0.0095338	131.22	565	269			Pan01
DIAAILGMHTL	11	sp|P28289|TMOD1_HUMANTropomodulin-1OS=HomosapiensOX=9606GN=TMOD1PE=1SV=1	130	140	yes	yes	2	1.1403e-06	131.06	44	160	20		Pan01
HLDATKLLL	9	sp|Q96AE7-2|TTC17_HUMANIsoform2ofTetratricopeptiderepeatprotein17OS=HomosapiensOX=9606GN=TTC17	671	679	yes	no	2	0.018453	131.06	277	405			Pan01
AQVKAPLVL	9	tr|K7EN27|K7EN27_HUMANProtein/nucleicaciddeglycaseDJ-1(Fragment)OS=HomosapiensOX=9606GN=PARK7PE=1SV=1	150	158	yes	no	2	0.013176	131.04	27	429			Pan01
EVISKLYAV	9	tr|H7C2U0|H7C2U0_HUMANT-complexprotein1subunittheta(Fragment)OS=HomosapiensOX=9606GN=CCT8PE=1SV=1	21	29	yes	no	2	0.013859	131.03	145	207			Pan01
FEYQVRSI	8	tr|A0A0A0MSJ0|A0A0A0MSJ0_HUMANATP-dependentRNAhelicaseDDX42OS=HomosapiensOX=9606GN=DDX42PE=1SV=1	298	305	yes	no	2	0.013011	131.03	180	364			Pan01
TQVLIKLI	8	tr|B4DIH5|B4DIH5_HUMANCOP9signalosomecomplexsubunit2OS=HomosapiensOX=9606GN=COPS2PE=1SV=1	292	299	yes	no	2	0.017238	130.64	597	229			Pan01
HTAAVKLLL	9	tr|H0YLQ3|H0YLQ3_HUMANAnkyrinrepeatdomain-containingprotein17(Fragment)OS=HomosapiensOX=9606GN=ANKRD17PE=1SV=1	597	605	yes	no	2	0.014329	130.28	299	41			Pan01
KLLEVQPQV	9	tr|H7BZ98|H7BZ98_HUMANEHdomain-bindingprotein1(Fragment)OS=HomosapiensOX=9606GN=EHBP1PE=1SV=1	113	121	yes	no	2	0.015552	130.27	349	387			Pan01
HLMHLELDI	9	tr|E7EMD0|E7EMD0_HUMANNADPH--cytochromeP450reductaseOS=HomosapiensOX=9606GN=PORPE=1SV=1	40	48	yes	no	2	0.0079046	130.05	280	125			Pan01
IQHMELQLI	9	tr|S4R3Q6|S4R3Q6_HUMANVacuolarproteinsorting-associatedprotein26AOS=HomosapiensOX=9606GN=VPS26APE=1SV=1	179	187	yes	no	2	1.2212e-155	130.04	323	44	3		Pan01
RLIAQRYLL	9	tr|H0YLC2|H0YLC2_HUMANProteasomesubunitalphatypeOS=HomosapiensOX=9606GN=PSMA4PE=1SV=1	91	99	yes	no	2	0.01394	130.04	481	154			Pan01
HLTDITLKV	9	tr|H3BVA8|H3BVA8_HUMANLysine--tRNAligase(Fragment)OS=HomosapiensOX=9606GN=KARSPE=1SV=1	148	156	yes	no	2	0.0082228	129.72	284	302			Pan01
IQQRLLTV	8	sp|Q9Y6D5|BIG2_HUMANBrefeldinA-inhibitedguaninenucleotide-exchangeprotein2OS=HomosapiensOX=9606GN=ARFGEF2PE=1SV=3	1682	1689	yes	yes	2	0.018959	129.68	324	523			Pan01
RLFLSLPVLV	10	tr|K7EPR9|K7EPR9_HUMANApolipoproteinC-IOS=HomosapiensOX=9606GN=APOC1PE=4SV=1	2	11	yes	no	2	0.015298	129.47	475	70			Pan01
EVFHFFNVL	9	sp|Q56P03|EAPP_HUMANE2F-associatedphosphoproteinOS=HomosapiensOX=9606GN=EAPPPE=1SV=4	273	281	yes	yes	2	0.014035	129.4	136	324			Pan01
KLKDVLLQV	9	sp|P35579|MYH9_HUMANMyosin-9OS=HomosapiensOX=9606GN=MYH9PE=1SV=4	1843	1851	yes	no	2	0.011272	129.29	345	177			Pan01
ETSHVTMVV	9	tr|D6RA86|D6RA86_HUMANMacrophageerythroblastattacherOS=HomosapiensOX=9606GN=MAEAPE=1SV=1	43	51	yes	no	2	0.013454	129.16	129	355			Pan01
GMHSILDII	9	sp|Q9BX95|SGPP1_HUMANSphingosine-1-phosphatephosphatase1OS=HomosapiensOX=9606GN=SGPP1PE=1SV=2	253	261	yes	yes	2	0.012436	129.16	242	441			Pan01
LPFEKINEGFDLL	13	tr|D6RHZ6|D6RHZ6_HUMANAlcoholdehydrogenase1BOS=HomosapiensOX=9606GN=ADH1BPE=1SV=2	311	323	no	no	2	8.4049e-62	128.81	377	60;61			Pan01
FQLPLPRI	8	sp|Q13129|RLF_HUMANZincfingerproteinRlfOS=HomosapiensOX=9606GN=RLFPE=1SV=2	1716	1723	yes	yes	2	0.01112	128.75	198	272			Pan01
HLREYQDLL	9	tr|B0YJC4|B0YJC4_HUMANVimentinOS=HomosapiensOX=9606GN=VIMPE=1SV=1	379	387	yes	no	2	0.011555	128.61	283	97			Pan01
SQYLTRITI	9	tr|H0Y564|H0Y564_HUMANAnaphase-promotingcomplexsubunit1(Fragment)OS=HomosapiensOX=9606GN=ANAPC1PE=1SV=1	428	436	yes	no	2	0.013448	128.38	567	449			Pan01
TQTAVITRI	9	sp|Q9H4H8-2|FA83D_HUMANIsoform2ofProteinFAM83DOS=HomosapiensOX=9606GN=FAM83D	404	412	yes	no	2	0.010596	128.38	596	452			Pan01
MQIELARYI	9	tr|E7EW33|E7EW33_HUMANCytoplasmicFMR1-interactingprotein2OS=HomosapiensOX=9606GN=CYFIP2PE=1SV=1	115	123	yes	no	2	5.7144e-14	127.56	398	352			Pan01
FVNDIFERI	9	sp|Q99880|H2B1L_HUMANHistoneH2Btype1-LOS=HomosapiensOX=9606GN=HIST1H2BLPE=1SV=3	66	74	yes	no	2	0.014744	127.46	223	37			Pan01
GSFGKVFLV	9	tr|B1AXG2|B1AXG2_HUMANRibosomalproteinS6kinasealpha-3(Fragment)OS=HomosapiensOX=9606GN=RPS6KA3PE=1SV=1	49	57	yes	no	2	0.013638	126.57	267	210			Pan01
MLFGHPLLV	9	tr|G5E9A6|G5E9A6_HUMANUbiquitincarboxyl-terminalhydrolase11OS=HomosapiensOX=9606GN=USP11PE=1SV=1	568	576	yes	no	2	0.0041827	126.38	397	209			Pan01
RLFDQAFGL	9	tr|F8WE04|F8WE04_HUMANHeatshockproteinbeta-1OS=HomosapiensOX=9606GN=HSPB1PE=1SV=1	27	35	yes	no	2	0.0047598	126.28	473	80			Pan01
EQLSILKV	8	sp|P35749-4|MYH11_HUMANIsoform4ofMyosin-11OS=HomosapiensOX=9606GN=MYH11	342	349	yes	no	2	0.0093595	125.5	100	179			Pan01
EANPAVPEV	9	tr|C9J6B6|C9J6B6_HUMANEukaryotictranslationinitiationfactor4gamma1(Fragment)OS=HomosapiensOX=9606GN=EIF4G1PE=1SV=1	372	380	yes	no	2	0.014194	125.5	81	262			Pan01
ILADVVQKL	9	sp|Q06278|AOXA_HUMANAldehydeoxidaseOS=HomosapiensOX=9606GN=AOX1PE=1SV=2	318	326	yes	yes	2	1.3933e-07	125.31	317	266			Pan01
RINAQYLEV	9	tr|G3V2T6|G3V2T6_HUMANUncharacterizedprotein(Fragment)OS=HomosapiensOX=9606PE=4SV=2	92	100	yes	no	2	0.013145	125.25	466	454			Pan01
AAITILRI	8	tr|F5H282|F5H282_HUMANT-complexprotein1subunitalphaOS=HomosapiensOX=9606GN=TCP1PE=1SV=1	296	303	yes	no	2	0.0087577	125.08	1	130			Pan01
EAAMAIASL	9	sp|Q15717|ELAV1_HUMANELAV-likeprotein1OS=HomosapiensOX=9606GN=ELAVL1PE=1SV=2	297	305	yes	no	2	0.015578	125.08	71	156			Pan01
ETLEVINKL	9	sp|Q6ZS81-5|WDFY4_HUMANIsoform5ofWDrepeat-andFYVEdomain-containingprotein4OS=HomosapiensOX=9606GN=WDFY4	1247	1255	yes	no	2	0.011669	125.01	121	344			Pan01
FTIEGPLTSF	10	sp|P04114|APOB_HUMANApolipoproteinB-100OS=HomosapiensOX=9606GN=APOBPE=1SV=2	2948	2957	yes	yes	2	0.015044	125.01	210	75			Pan01
EVIGRLDTMM	10	tr|D6RHZ6|D6RHZ6_HUMANAlcoholdehydrogenase1BOS=HomosapiensOX=9606GN=ADH1BPE=1SV=2	228	237	no	no	2	0.010523	124.98	141	60;61			Pan01
HTLPHEIVVNL	11	sp|Q9NU22|MDN1_HUMANMidasinOS=HomosapiensOX=9606GN=MDN1PE=1SV=2	2677	2687	yes	yes	2	0.0051658	124.98	302	476			Pan01
HTATPLDFL	9	sp|Q14094-2|CCNI_HUMANIsoform2ofCyclin-IOS=HomosapiensOX=9606GN=CCNI	129	137	yes	no	2	0.0054572	124.89	300	281			Pan01
KAFQKIVVL	9	tr|B5MCE7|B5MCE7_HUMANBasicleucinezipperandW2domain-containingprotein2OS=HomosapiensOX=9606GN=BZW2PE=1SV=1	164	172	yes	no	2	0.0091603	124.59	335	350			Pan01
FQNIRPLFI	9	sp|Q9BZE4-3|NOG1_HUMANIsoform3ofNucleolarGTP-bindingprotein1OS=HomosapiensOX=9606GN=GTPBP4	156	164	yes	no	2	0.0051584	124.37	199	445			Pan01
QRALLANAL	9	tr|D6RAA6|D6RAA6_HUMANTransmembraneprotein33(Fragment)OS=HomosapiensOX=9606GN=TMEM33PE=1SV=1	56	64	yes	no	2	0.0086153	124.37	447	226			Pan01
FLTSILQNF	9	sp|P11712|CP2C9_HUMANCytochromeP4502C9OS=HomosapiensOX=9606GN=CYP2C9PE=1SV=3	448	456	yes	yes	2	0.015041	123.99	193	112			Pan01
ETLRFWNV	8	sp|Q9UM11-3|FZR1_HUMANIsoform3ofFizzy-relatedproteinhomologOS=HomosapiensOX=9606GN=FZR1	376	383	yes	no	2	0.0030895	123.69	125	499			Pan01
DSGDGVTHTVPIYEG	15	sp|P63261|ACTG_HUMANActin,cytoplasmic2OS=HomosapiensOX=9606GN=ACTG1PE=1SV=1	154	168	yes	no	2	6.4084e-05	123.6	53	13			Pan01
DVLKPLPQL	9	tr|A0A087WTW2|A0A087WTW2_HUMANGolginsubfamilyAmember4OS=HomosapiensOX=9606GN=GOLGA4PE=1SV=1	46	54	yes	no	2	0.0094724	123.16	64	276			Pan01
GQVHLFEHI	9	tr|C9IZK7|C9IZK7_HUMANWDrepeat-containingprotein43(Fragment)OS=HomosapiensOX=9606GN=WDR43PE=1SV=1	113	121	yes	no	2	0.013391	122.74	260	303			Pan01
HEGDIILKI	9	sp|Q9UDY2-5|ZO2_HUMANIsoformA3ofTightjunctionproteinZO-2OS=HomosapiensOX=9606GN=TJP2	345	353	yes	no	2	0.010585	122.74	274	492			Pan01
RQYDIDDAI	9	sp|Q15149-7|PLEC_HUMANIsoform7ofPlectinOS=HomosapiensOX=9606GN=PLEC	4169	4177	yes	no	2	0.0053903	122.74	510	305			Pan01
GLNDFIQKI	9	tr|E9PJN2|E9PJN2_HUMANSerine/threonine-proteinkinaseSgk1(Fragment)OS=HomosapiensOX=9606GN=SGK1PE=1SV=1	98	106	yes	no	2	0.013494	122.18	240	19			Pan01
RVLDLAEQV	9	sp|Q96I25|SPF45_HUMANSplicingfactor45OS=HomosapiensOX=9606GN=RBM17PE=1SV=1	393	401	yes	yes	2	0.0072284	122.18	525	414			Pan01
FLSLPVLVV	9	tr|K7EPR9|K7EPR9_HUMANApolipoproteinC-IOS=HomosapiensOX=9606GN=APOC1PE=4SV=1	4	12	yes	no	2	0.0060014	122.15	192	70			Pan01
IEYEFRVI	8	sp|P23229-7|ITA6_HUMANIsoform7ofIntegrinalpha-6OS=HomosapiensOX=9606GN=ITGA6	711	718	yes	no	2	0.0082712	121.62	314	144			Pan01
ETLPPVYAL	9	sp|Q9Y6K5|OAS3_HUMAN2'-5'-oligoadenylatesynthase3OS=HomosapiensOX=9606GN=OAS3PE=1SV=3	221	229	yes	yes	2	0.015443	121.14	124	526			Pan01
KQMRILMV	8	tr|F8WDB3|F8WDB3_HUMANADP-ribosylationfactor4OS=HomosapiensOX=9606GN=ARF4PE=1SV=1	16	23	yes	no	2	0.00308	121.14	358	131			Pan01
YQFGEIRTI	9	sp|Q9NW64-2|RBM22_HUMANIsoform2ofPre-mRNA-splicingfactorRBM22OS=HomosapiensOX=9606GN=RBM22	204	212	yes	no	2	0.014276	121.09	661	480			Pan01
IGTGATGATLYLLRL	15	sp|O00483|NDUA4_HUMANCytochromecoxidasesubunitNDUFA4OS=HomosapiensOX=9606GN=NDUFA4PE=1SV=1	22	36	yes	yes	2	1.1989e-11	121.08	315	22			Pan01
APSNLRFLATTPNSL	15	tr|H0Y4K8|H0Y4K8_HUMANFibronectin(Fragment)OS=HomosapiensOX=9606GN=FN1PE=1SV=1	24	38	yes	no	2	4.1197e-05	121.02	16	73			Pan01
SVETWPWQV	9	tr|F5GWX2|F5GWX2_HUMANHeme-bindingprotein1OS=HomosapiensOX=9606GN=HEBP1PE=1SV=1	12	20	yes	no	2	0.0033276	120.65	574	472			Pan01
HQFQLDITV	9	tr|A0A0C4DGS0|A0A0C4DGS0_HUMANNADHdehydrogenase[ubiquinone]1alphasubcomplexsubunit6OS=HomosapiensOX=9606GN=NDUFA6PE=1SV=1	48	56	yes	no	2	0.012511	120.62	287	225			Pan01
VAMKFAQVF	9	sp|P35610|SOAT1_HUMANSterolO-acyltransferase1OS=HomosapiensOX=9606GN=SOAT1PE=1SV=3	323	331	yes	no	2	0.014091	120.52	615	178			Pan01
EVMNSFELL	9	tr|E7EM64|E7EM64_HUMANCOP9signalosomecomplexsubunit6OS=HomosapiensOX=9606GN=COPS6PE=1SV=1	81	89	yes	no	2	0.011346	120.49	164	354			Pan01
AQHSVELTL	9	sp|Q9NV70-2|EXOC1_HUMANIsoform2ofExocystcomplexcomponent1OS=HomosapiensOX=9606GN=EXOC1	367	375	yes	no	2	0.017288	120.46	18	478			Pan01
QLTNVILHL	9	sp|Q9NQG6|MID51_HUMANMitochondrialdynamicsproteinMID51OS=HomosapiensOX=9606GN=MIEF1PE=1SV=1	384	392	yes	no	2	0.0072675	120.45	439	468			Pan01
EIAVPVANL	9	sp|O75607|NPM3_HUMANNucleoplasmin-3OS=HomosapiensOX=9606GN=NPM3PE=1SV=3	93	101	yes	yes	2	0.007073	120.45	85	46			Pan01
SYKDSTLIMQL	11	sp|Q04917|1433F_HUMAN14-3-3proteinetaOS=HomosapiensOX=9606GN=YWHAHPE=1SV=4	215	225	yes	no	2	0.0068832	119.62	579	264	35		Pan01
GQMAYILQL	9	tr|D6RDY6|D6RDY6_HUMANSignalrecognitionparticlesubunitSRP72(Fragment)OS=HomosapiensOX=9606GN=SRP72PE=1SV=2	86	94	yes	no	2	0.012096	119.56	252	47			Pan01
AIMDIVIKV	9	tr|C9J185|C9J185_HUMANEukaryotictranslationinitiationfactor2-alphakinase3(Fragment)OS=HomosapiensOX=9606GN=EIF2AK3PE=1SV=1	183	191	yes	no	2	0.010703	119.29	9	485			Pan01
AQYFLDKIDVI	11	sp|P63092-3|GNAS2_HUMANIsoform3ofGuaninenucleotide-bindingproteinG(s)subunitalphaisoformsshortOS=HomosapiensOX=9606GN=GNAS	160	170	yes	no	2	4.9338e-07	118.81	29	243			Pan01
VQVEVITI	8	sp|Q9HBI0-3|PARVG_HUMANIsoform3ofGamma-parvinOS=HomosapiensOX=9606GN=PARVG	160	167	yes	no	2	0.014823	118.69	636	462			Pan01
HALGLLYHV	9	sp|Q9Y678|COPG1_HUMANCoatomersubunitgamma-1OS=HomosapiensOX=9606GN=COPG1PE=1SV=1	195	203	yes	yes	2	0.012095	118.18	271	520			Pan01
HQRLQPLF	8	tr|X6R4D2|X6R4D2_HUMANProteinHID1(Fragment)OS=HomosapiensOX=9606GN=HID1PE=1SV=1	181	188	yes	no	2	0.0046262	118.01	289	368			Pan01
GQWKKGFVL	9	sp|Q8NC51-4|PAIRB_HUMANIsoform4ofPlasminogenactivatorinhibitor1RNA-bindingproteinOS=HomosapiensOX=9606GN=SERBP1	296	304	yes	no	2	0.0069297	117.93	263	384			Pan01
FVFSFPVSV	9	sp|Q13115-2|DUS4_HUMANIsoform2ofDualspecificityproteinphosphatase4OS=HomosapiensOX=9606GN=DUSP4	273	281	yes	no	2	3.7501e-11	117.7	214	271			Pan01
AQHSVPLQL	9	sp|Q15628-2|TRADD_HUMANIsoform2ofTumornecrosisfactorreceptortype1-associatedDEATHdomainproteinOS=HomosapiensOX=9606GN=TRADD	48	56	yes	no	2	5.8817e-19	117.4	19	310			Pan01
FLKEIVETF	9	sp|P49792|RBP2_HUMANE3SUMO-proteinligaseRanBP2OS=HomosapiensOX=9606GN=RANBP2PE=1SV=2	368	376	yes	yes	2	0.0055338	117.4	186	203			Pan01
SQLAVLKV	8	sp|Q8TBA6-2|GOGA5_HUMANIsoform2ofGolginsubfamilyAmember5OS=HomosapiensOX=9606GN=GOLGA5	299	306	yes	no	2	0.0076579	117.18	563	393			Pan01
EFYRALYI	8	sp|Q96LW7-2|CAR19_HUMANIsoform2ofCaspaserecruitmentdomain-containingprotein19OS=HomosapiensOX=9606GN=CARD19	79	86	yes	no	2	0.0069493	117.16	83	419			Pan01
RLIPTLVSI	9	sp|Q96P70|IPO9_HUMANImportin-9OS=HomosapiensOX=9606GN=IPO9PE=1SV=3	646	654	yes	yes	2	0.015599	116.9	484	424			Pan01
FVIDPVRNL	9	tr|A0A075B730|A0A075B730_HUMANEpiplakinOS=HomosapiensOX=9606GN=EPPK1PE=1SV=2	2246	2254	yes	no	2	0.0063677	116.88	216	227			Pan01
QLLSHILEV	9	sp|Q14185|DOCK1_HUMANDedicatorofcytokinesisprotein1OS=HomosapiensOX=9606GN=DOCK1PE=1SV=2	882	890	yes	no	2	4.2157e-19	116.88	438	286			Pan01
NQIARLPSGLPVSL	14	sp|P51884|LUM_HUMANLumicanOS=HomosapiensOX=9606GN=LUMPE=1SV=2	194	207	yes	yes	2	3.0384e-60	116.77	422	211			Pan01
EVLQTHSVFV	10	tr|F8WE72|F8WE72_HUMANRibosomematurationproteinSBDSOS=HomosapiensOX=9606GN=SBDSPE=1SV=1	49	58	yes	no	2	0.0045119	116.73	152	513			Pan01
AQKGQLSDDEKFL	13	sp|P35749-4|MYH11_HUMANIsoform4ofMyosin-11OS=HomosapiensOX=9606GN=MYH11	2	14	yes	no	2	0.00012384	116.55	20	179			Pan01
VEIQTPKI	8	sp|P14868-2|SYDC_HUMANIsoform2ofAspartate--tRNAligase,cytoplasmicOS=HomosapiensOX=9606GN=DARS	116	123	yes	no	2	3.9705e-27	116.54	618	119			Pan01
VQHSIITDL	9	tr|M0QZR8|M0QZR8_HUMANDNApolymeraseOS=HomosapiensOX=9606GN=POLD1PE=1SV=1	489	497	yes	no	2	0.018069	116.37	631	161			Pan01
DLMAPQPGV	9	sp|Q96B49|TOM6_HUMANMitochondrialimportreceptorsubunitTOM6homologOS=HomosapiensOX=9606GN=TOMM6PE=1SV=1	66	74	yes	yes	2	0.00045159	116.3	48	406	38		Pan01
HLPDFVKQL	9	tr|H0Y6Q4|H0Y6Q4_HUMANCentrosome-associatedprotein350(Fragment)OS=HomosapiensOX=9606GN=CEP350PE=1SV=1	93	101	yes	no	2	0.0022342	116.25	281	331			Pan01
SQHDILQMI	9	sp|P46013-2|KI67_HUMANIsoformShortofProliferationmarkerproteinKi-67OS=HomosapiensOX=9606GN=MKI67	274	282	yes	no	2	0.0047377	116.25	561	193			Pan01
ASGVAVSDGVIKVF	14	tr|E9PS23|E9PS23_HUMANCofilin-1(Fragment)OS=HomosapiensOX=9606GN=CFL1PE=1SV=8	2	15	yes	no	2	1.3568e-05	115.57	34	146			Pan01
SQANVVVKI	9	sp|P17861-2|XBP1_HUMANIsoform2ofX-box-bindingprotein1OS=HomosapiensOX=9606GN=XBP1	274	282	yes	yes	2	0.011654	115.49	559	128			Pan01
FRNGLSNVL	9	sp|Q9H1U9|S2551_HUMANSolutecarrierfamily25member51OS=HomosapiensOX=9606GN=SLC25A51PE=2SV=1	181	189	yes	no	2	0.006648	114.78	204	320			Pan01
EAMTQIIRV	9	sp|P23511-2|NFYA_HUMANIsoformShortofNucleartranscriptionfactorYsubunitalphaOS=HomosapiensOX=9606GN=NFYA	309	317	yes	no	2	0.013937	114.78	80	145			Pan01
QSTQVPTI	8	sp|Q92616|GCN1_HUMANeIF-2-alphakinaseactivatorGCN1OS=HomosapiensOX=9606GN=GCN1PE=1SV=6	479	486	yes	yes	2	0.017491	114.72	448	399			Pan01
RLYPPVPGI	9	tr|A0A087WZX9|A0A087WZX9_HUMANCytochromeP4504A22OS=HomosapiensOX=9606GN=CYP4A22PE=4SV=1	283	291	yes	no	2	0.0011453	114.59	498	259			Pan01
FVMETFVHL	9	sp|Q9BVK8-2|TM147_HUMANIsoform2ofTransmembraneprotein147OS=HomosapiensOX=9606GN=TMEM147	132	140	yes	no	2	0.0026819	114.54	222	437			Pan01
HLYFETVTI	9	tr|A0A0G2JP90|A0A0G2JP90_HUMANNodalmodulator1OS=HomosapiensOX=9606GN=NOMO1PE=1SV=1	216	224	yes	no	2	0.017798	114.54	286	246			Pan01
MVTLAELLV	9	sp|Q15363|TMED2_HUMANTransmembraneemp24domain-containingprotein2OS=HomosapiensOX=9606GN=TMED2PE=1SV=1	1	9	yes	no	2	0.014061	114.54	412	306			Pan01
KLLDFGSLSNL	11	sp|P08708|RS17_HUMAN40SribosomalproteinS17OS=HomosapiensOX=9606GN=RPS17PE=1SV=2	107	117	yes	yes	2	0.014324	114.5	347	99			Pan01
VKYNDPIYV	9	tr|C9J1E7|C9J1E7_HUMANAP-1complexsubunitbeta-1(Fragment)OS=HomosapiensOX=9606GN=AP1B1PE=1SV=1	326	334	yes	no	2	0.013113	114.5	624	242			Pan01
LQNADPLKV	9	sp|P04233-2|HG2A_HUMANIsoform2ofHLAclassIIhistocompatibilityantigengammachainOS=HomosapiensOX=9606GN=CD74	146	154	yes	no	2	0.014944	114.39	380	78			Pan01
ALYEQSLHI	9	tr|B4DIH5|B4DIH5_HUMANCOP9signalosomecomplexsubunit2OS=HomosapiensOX=9606GN=COPS2PE=1SV=1	152	160	yes	no	2	7.4256e-19	114.19	13	229			Pan01
GMYIFLHTV	9	tr|J3KTF9|J3KTF9_HUMANORM1-likeprotein3(Fragment)OS=HomosapiensOX=9606GN=ORMDL3PE=1SV=1	8	16	yes	no	2	2.2129e-10	114.02	243	376			Pan01
VQTVLPLVM	9	sp|Q6GMV1|ALG1L_HUMANPutativeglycosyltransferaseALG1-likeOS=HomosapiensOX=9606GN=ALG1LPE=2SV=2	149	157	yes	no	2	0.013024	113.89	635	334			Pan01
ETFNDFVRL	9	sp|O43913-2|ORC5_HUMANIsoform2ofOriginrecognitioncomplexsubunit5OS=HomosapiensOX=9606GN=ORC5	97	105	yes	no	2	0.014279	113.5	112	35			Pan01
HLHLLETSI	9	sp|Q13753|LAMC2_HUMANLamininsubunitgamma-2OS=HomosapiensOX=9606GN=LAMC2PE=1SV=2	1155	1163	yes	yes	2	0.013668	113.25	278	278			Pan01
IVHSVFEFL	9	tr|K7EJ16|K7EJ16_HUMANCleftlipandpalatetransmembraneprotein1(Fragment)OS=HomosapiensOX=9606GN=CLPTM1PE=1SV=1	40	48	yes	no	2	5.5828e-49	113.25	333	59			Pan01
EVYLFERI	8	tr|B7Z7G7|B7Z7G7_HUMANVacuolarproteinsorting-associatedprotein45OS=HomosapiensOX=9606GN=VPS45PE=1SV=1	12	19	yes	no	2	0.011927	113.1	170	473			Pan01
LQFPVGRV	8	sp|Q93077|H2A1C_HUMANHistoneH2Atype1-COS=HomosapiensOX=9606GN=HIST1H2ACPE=1SV=3	24	31	yes	no	2	7.0673e-90	113.08	379	81			Pan01
NAKLVPVL	8	tr|F2Z393|F2Z393_HUMANTransaldolaseOS=HomosapiensOX=9606GN=TALDO1PE=1SV=1	267	274	yes	no	2	0.0062479	112.66	415	180			Pan01
QQKEFQTYI	9	sp|Q8IZQ1-2|WDFY3_HUMANIsoform2ofWDrepeatandFYVEdomain-containingprotein3OS=HomosapiensOX=9606GN=WDFY3	2001	2009	yes	no	2	0.014423	112.37	442	375			Pan01
TAVALLRLL	9	tr|F5GX14|F5GX14_HUMANMalectinOS=HomosapiensOX=9606GN=MLECPE=1SV=1	10	18	yes	no	2	0.012404	112.17	582	284			Pan01
INEQWLLTTAKNL	13	tr|H3BS21|H3BS21_HUMANHaptoglobin(Fragment)OS=HomosapiensOX=9606GN=HPPE=1SV=1	93	105	yes	no	2	8.1185e-21	111.86	320	64			Pan01
KVLDILQHI	9	tr|H0YHF6|H0YHF6_HUMANF-boxonlyprotein21(Fragment)OS=HomosapiensOX=9606GN=FBXO21PE=1SV=1	101	109	yes	no	2	0.014266	111.74	363	51			Pan01
QLAPVFQRV	9	tr|H3BUN2|H3BUN2_HUMANConservedoligomericGolgicomplexsubunit8(Fragment)OS=HomosapiensOX=9606GN=COG8PE=1SV=1	12	20	yes	no	2	2.5068e-12	111.65	436	421			Pan01
MQVLVSRI	8	tr|Q5QP56|Q5QP56_HUMANBcl-2-likeprotein1(Fragment)OS=HomosapiensOX=9606GN=BCL2L1PE=1SV=1	159	166	yes	no	2	0.013384	111.29	402	267			Pan01
EVLDFITHL	9	tr|K7EP09|K7EP09_HUMANBifunctionalcoenzymeAsynthase(Fragment)OS=HomosapiensOX=9606GN=COASYPE=1SV=8	63	71	yes	no	2	3.2091e-12	111.28	147	270			Pan01
MSTATAFYRL	10	sp|P10620|MGST1_HUMANMicrosomalglutathioneS-transferase1OS=HomosapiensOX=9606GN=MGST1PE=1SV=1	30	39	yes	no	2	0.0030777	111.17	407	107			Pan01
HLLDFPNIVI	10	sp|Q6P2Q9|PRP8_HUMANPre-mRNA-processing-splicingfactor8OS=HomosapiensOX=9606GN=PRPF8PE=1SV=2	1875	1884	yes	yes	2	0.00011269	111.01	279	339			Pan01
SSVPGVRLL	9	tr|B0YJC4|B0YJC4_HUMANVimentinOS=HomosapiensOX=9606GN=VIMPE=1SV=1	72	80	yes	no	2	0.017423	111.01	568	97			Pan01
SLHDAIMIV	9	sp|Q99832-2|TCPH_HUMANIsoform2ofT-complexprotein1subunitetaOS=HomosapiensOX=9606GN=CCT7	184	192	yes	no	2	0.0088806	110.63	551	432			Pan01
EVIPYTPAM	9	tr|B1AHA8|B1AHA8_HUMANHemeoxygenase1(Fragment)OS=HomosapiensOX=9606GN=HMOX1PE=1SV=1	103	111	yes	no	2	0.0049834	110.34	143	102			Pan01
GVLRQQLVV	9	tr|A0A0C4DG80|A0A0C4DG80_HUMANKelch-likeprotein13OS=HomosapiensOX=9606GN=KLHL13PE=1SV=1	296	304	yes	no	2	0.0091928	110.34	269	490			Pan01
ITDDLHFYV	9	tr|H7C597|H7C597_HUMANStaphylococcalnucleasedomain-containingprotein1(Fragment)OS=HomosapiensOX=9606GN=SND1PE=1SV=1	176	184	yes	no	2	0.013505	110.34	331	349			Pan01
RLLPALFLV	9	tr|V9GZ01|V9GZ01_HUMANApolipoproteinC-IIOS=HomosapiensOX=9606GN=APOC2PE=4SV=1	4	12	yes	no	2	0.014282	110.34	491	71			Pan01
IAAPFTSKL	9	sp|Q9HD20-3|AT131_HUMANIsoformCofManganese-transportingATPase13A1OS=HomosapiensOX=9606GN=ATP13A1	96	104	yes	no	2	0.006833	110.31	310	465			Pan01
TQWRPSLV	8	tr|H7C0L5|H7C0L5_HUMANInter-alpha-trypsininhibitorheavychainH4(Fragment)OS=HomosapiensOX=9606GN=ITIH4PE=1SV=1	178	185	yes	no	2	0.015416	110.31	598	294			Pan01
MSLDDIIKL	9	tr|H9KVD1|H9KVD1_HUMANUAP56-interactingfactorOS=HomosapiensOX=9606GN=FYTTD1PE=1SV=1	32	40	yes	no	2	0.015746	110.12	405	363			Pan01
GQFMQEPKI	9	tr|Q5T985|Q5T985_HUMANInter-alpha-trypsininhibitorheavychainH2OS=HomosapiensOX=9606GN=ITIH2PE=1SV=1	850	858	yes	no	2	0.0071321	109.86	249	132			Pan01
EVMKYITSL	9	sp|P11586|C1TC_HUMANC-1-tetrahydrofolatesynthase,cytoplasmicOS=HomosapiensOX=9606GN=MTHFD1PE=1SV=3	80	88	yes	no	2	0.0073971	109.71	162	111			Pan01
PQILTHVI	8	tr|H7C4H9|H7C4H9_HUMANPolyhomeotic-likeprotein3(Fragment)OS=HomosapiensOX=9606GN=PHC3PE=1SV=1	173	180	yes	no	2	0.0070377	109.11	431	372			Pan01
RIMDPDVITGY	11	tr|M0QZR8|M0QZR8_HUMANDNApolymeraseOS=HomosapiensOX=9606GN=POLD1PE=1SV=1	386	396	yes	no	2	4.539e-07	108.98	465	161	21		Pan01
ELHDIFTFL	9	sp|Q12846-2|STX4_HUMANIsoform2ofSyntaxin-4OS=HomosapiensOX=9606GN=STX4	217	225	yes	no	2	2.9346e-37	108.98	94	268			Pan01
IGYKIKTLI	9	sp|P20591-2|MX1_HUMANIsoform2ofInterferon-inducedGTP-bindingproteinMx1OS=HomosapiensOX=9606GN=MX1	194	202	yes	no	2	0.013781	108.74	316	135			Pan01
RIKDEFQFL	9	tr|H0YKH0|H0YKH0_HUMANTransducin-likeenhancerprotein3OS=HomosapiensOX=9606GN=TLE3PE=1SV=1	28	36	yes	no	2	0.0068515	108.46	463	263			Pan01
EILEVLHSL	9	tr|H7C531|H7C531_HUMAN26Sproteasomenon-ATPaseregulatorysubunit6(Fragment)OS=HomosapiensOX=9606GN=PSMD6PE=1SV=1	93	101	yes	no	2	0.017245	108.24	89	299			Pan01
GQSVIGLQM	9	tr|E9PDU6|E9PDU6_HUMANCalponin(Fragment)OS=HomosapiensOX=9606GN=CNN3PE=1SV=1	119	127	yes	no	2	0.005816	108.09	256	308			Pan01
RLYGLGTGV	9	tr|B7Z9U0|B7Z9U0_HUMANCCR4-NOTtranscriptioncomplexsubunit8OS=HomosapiensOX=9606GN=CNOT8PE=1SV=1	94	102	yes	no	2	0.006847	108.09	497	493			Pan01
EVFHFFNV	8	sp|Q56P03|EAPP_HUMANE2F-associatedphosphoproteinOS=HomosapiensOX=9606GN=EAPPPE=1SV=4	273	280	yes	yes	2	0.017905	107.74	135	324			Pan01
NQMLVPVI	8	sp|Q9UNX4|WDR3_HUMANWDrepeat-containingprotein3OS=HomosapiensOX=9606GN=WDR3PE=1SV=1	870	877	yes	yes	2	0.0071791	107.65	423	501			Pan01
ESVFPLSHL	9	sp|Q14669-4|TRIPC_HUMANIsoform4ofE3ubiquitin-proteinligaseTRIP12OS=HomosapiensOX=9606GN=TRIP12	1576	1584	yes	no	2	0.013424	107.43	105	296			Pan01
ETLNLKFMA	9	tr|G3V2X7|G3V2X7_HUMANSignaltransducerandactivatoroftranscription6(Fragment)OS=HomosapiensOX=9606GN=STAT6PE=1SV=1	19	27	yes	no	2	0.013595	107.32	122	188			Pan01
KLKPLEVEL	9	sp|P49755|TMEDA_HUMANTransmembraneemp24domain-containingprotein10OS=HomosapiensOX=9606GN=TMED10PE=1SV=2	143	151	yes	yes	2	0.016486	107.19	346	201			Pan01
AAYGKPVFL	9	tr|I3L0J6|I3L0J6_HUMANPhosphatidylcholine-sterolacyltransferase(Fragment)OS=HomosapiensOX=9606GN=LCATPE=1SV=1	16	24	yes	no	2	0.014968	106.42	5	77			Pan01
EVMGRLMEI	9	sp|Q92616|GCN1_HUMANeIF-2-alphakinaseactivatorGCN1OS=HomosapiensOX=9606GN=GCN1PE=1SV=6	1196	1204	yes	yes	2	0.018707	106.36	160	399			Pan01
TTILIPYHI	9	tr|H0YCW5|H0YCW5_HUMANDENNdomain-containingprotein5A(Fragment)OS=HomosapiensOX=9606GN=DENND5APE=1SV=1	121	129	yes	no	2	0.0053823	106.29	603	336			Pan01
MTFVPDEEVGGHQGMEL	17	tr|F8WC59|F8WC59_HUMANAminoacylase-1OS=HomosapiensOX=9606GN=ACY1PE=1SV=1	141	157	yes	no	2	7.7916e-09	106.26	410	261	33;34		Pan01
HVFGDELSLVTL	12	sp|Q9Y275-2|TN13B_HUMANIsoform2ofTumornecrosisfactorligandsuperfamilymember13BOS=HomosapiensOX=9606GN=TNFSF13B	199	210	yes	no	2	3.2762e-14	106.04	306	505			Pan01
TEWETAAPAVAETPDIKL	18	tr|M0QZN2|M0QZN2_HUMAN40SribosomalproteinS5OS=HomosapiensOX=9606GN=RPS5PE=1SV=1	2	19	yes	no	2	2.0398e-12	105.65	584	196			Pan01
LRYPMAVGL	9	tr|J3KTD3|J3KTD3_HUMAN60SribosomalproteinL36(Fragment)OS=HomosapiensOX=9606GN=RPL36PE=1SV=1	3	11	yes	no	2	0.0086325	105.39	383	515			Pan01
AMFGKLMTI	9	sp|Q29RF7-3|PDS5A_HUMANIsoform2ofSisterchromatidcohesionproteinPDS5homologAOS=HomosapiensOX=9606GN=PDS5A	534	542	yes	no	2	0.016335	105.25	14	319			Pan01
ETFAFIQQL	9	tr|G3V5X4|G3V5X4_HUMANNesprin-2OS=HomosapiensOX=9606GN=SYNE2PE=1SV=1	5981	5989	yes	no	2	0.013568	105.2	107	396			Pan01
FAKEIDVSY	9	tr|Q96L35|Q96L35_HUMANEPHreceptorB4,isoformCRA_bOS=HomosapiensOX=9606GN=EPHB4PE=1SV=1	606	614	yes	no	2	0.013944	105.14	176	219			Pan01
EQFLLPVI	8	tr|A0A087WTY9|A0A087WTY9_HUMANMORF4family-associatedprotein1OS=HomosapiensOX=9606GN=MRFAP1PE=1SV=1	25	32	yes	no	2	0.013036	105.12	98	413			Pan01
GIIRPGTAF	9	sp|Q15149-7|PLEC_HUMANIsoform7ofPlectinOS=HomosapiensOX=9606GN=PLEC	3924	3932	yes	no	2	0.014407	105.04	235	305			Pan01
QQYRFSIVM	9	sp|Q27J81-3|INF2_HUMANIsoform3ofInvertedformin-2OS=HomosapiensOX=9606GN=INF2	174	182	yes	no	2	0.0078601	104.45	446	318			Pan01
YMIDPSGVSY	10	tr|G3V4X5|G3V4X5_HUMANProteasomeendopeptidasecomplexOS=HomosapiensOX=9606GN=PSMA3PE=1SV=1	75	84	yes	no	2	0.010624	104.45	659	153			Pan01
YVNLPTIAL	9	tr|C9J9K3|C9J9K3_HUMAN40SribosomalproteinSA(Fragment)OS=HomosapiensOX=9606GN=RPSAPE=1SV=8	139	147	yes	no	2	0.011422	104.45	675	101			Pan01
ETQKSIYYI	9	sp|P08238|HS90B_HUMANHeatshockproteinHSP90-betaOS=HomosapiensOX=9606GN=HSP90AB1PE=1SV=4	478	486	yes	yes	2	0.017445	104.44	128	94			Pan01
QFKGYFIFK	9	tr|F8WDK3|F8WDK3_HUMANSerine/threonine-proteinphosphatase4regulatorysubunit2(Fragment)OS=HomosapiensOX=9606GN=PPP4R2PE=1SV=1	6	14	yes	no	2	0.013975	104.37	435	482			Pan01
HVSLVQLTL	9	sp|P12004|PCNA_HUMANProliferatingcellnuclearantigenOS=HomosapiensOX=9606GN=PCNAPE=1SV=1	44	52	yes	yes	2	0.010034	104.21	309	113			Pan01
DVTAIIFVV	9	sp|P63092-3|GNAS2_HUMANIsoform3ofGuaninenucleotide-bindingproteinG(s)subunitalphaisoformsshortOS=HomosapiensOX=9606GN=GNAS	225	233	yes	no	2	1.2071e-07	104.11	67	243			Pan01
PQFQFKTI	8	sp|Q9H6U6-6|BCAS3_HUMANIsoform6ofBreastcarcinoma-amplifiedsequence3OS=HomosapiensOX=9606GN=BCAS3	498	505	yes	no	2	0.017974	103.83	430	456			Pan01
TQRVISFI	8	sp|Q14204|DYHC1_HUMANCytoplasmicdynein1heavychain1OS=HomosapiensOX=9606GN=DYNC1H1PE=1SV=5	2676	2683	yes	yes	2	0.015746	103.83	595	287			Pan01
YAFPKAVSVF	10	tr|J3QLE3|J3QLE3_HUMANMonocarboxylatetransporter4(Fragment)OS=HomosapiensOX=9606GN=SLC16A3PE=1SV=1	36	45	yes	no	2	0.013319	103.83	648	29			Pan01
TMKGFEYILAK	11	tr|H0YA79|H0YA79_HUMANPRELIdomain-containingprotein1,mitochondrial(Fragment)OS=HomosapiensOX=9606GN=PRELID1PE=1SV=1	107	117	yes	no	2	1.8066e-06	103.7	590	503	41		Pan01
YEYQPLQI	8	tr|H0YJ92|H0YJ92_HUMANCDK-activatingkinaseassemblyfactorMAT1(Fragment)OS=HomosapiensOX=9606GN=MNAT1PE=1SV=1	106	113	yes	no	2	0.0056404	102.77	655	212			Pan01
EVLPHVPLGVI	11	sp|Q9Y679-3|AUP1_HUMANIsoform3ofAncientubiquitousprotein1OS=HomosapiensOX=9606GN=AUP1	306	316	yes	no	2	0.014066	102.72	151	521			Pan01
GQWLWAQRL	9	tr|M0QYT9|M0QYT9_HUMANInterferonregulatoryfactor3OS=HomosapiensOX=9606GN=IRF3PE=1SV=1	132	140	yes	no	2	0.010019	102.72	264	295			Pan01
MRFLAATFL	9	tr|G3V2V8|G3V2V8_HUMANNPCintracellularcholesteroltransporter2(Fragment)OS=HomosapiensOX=9606GN=NPC2PE=1SV=1	1	9	yes	no	2	0.0067566	102.72	404	232			Pan01
FLKEVVETF	9	tr|F8W705|F8W705_HUMANRANBP2-likeandGRIPdomain-containingprotein8OS=HomosapiensOX=9606GN=RGPD8PE=1SV=1	369	377	yes	no	2	0.012273	102.51	187	24			Pan01
EAYQHLFYLL	10	tr|H0YLE8|H0YLE8_HUMANRasGTPase-activating-likeproteinIQGAP1OS=HomosapiensOX=9606GN=IQGAP1PE=1SV=1	398	407	yes	no	2	0.00038081	101.99	82	198			Pan01
QQTPLHLAV	9	tr|G3V286|G3V286_HUMANNF-kappa-BinhibitoralphaOS=HomosapiensOX=9606GN=NFKBIAPE=1SV=1	21	29	yes	no	2	0.013066	101.69	445	155			Pan01
DVWEHAYYL	9	sp|P04179-3|SODM_HUMANIsoform3ofSuperoxidedismutase[Mn],mitochondrialOS=HomosapiensOX=9606GN=SOD2	123	131	yes	no	2	0.0089335	101.69	68	76			Pan01
EVLRQIFHV	9	tr|F8VRQ3|F8VRQ3_HUMANT-complexprotein11-likeprotein2(Fragment)OS=HomosapiensOX=9606GN=TCP11L2PE=1SV=1	209	217	yes	no	2	0.0063555	101.64	157	378			Pan01
FEVILTRI	8	tr|E7EW33|E7EW33_HUMANCytoplasmicFMR1-interactingprotein2OS=HomosapiensOX=9606GN=CYFIP2PE=1SV=1	896	903	yes	no	2	0.018272	101.6	179	352			Pan01
FVKGWGAEY	9	tr|H3BQ00|H3BQ00_HUMANMothersagainstdecapentaplegichomolog3(Fragment)OS=HomosapiensOX=9606GN=SMAD3PE=1SV=1	107	115	yes	no	2	0.0090376	101.41	217	27			Pan01
MWKASAGHAV	10	sp|Q14247-3|SRC8_HUMANIsoform3ofSrcsubstratecortactinOS=HomosapiensOX=9606GN=CTTN	1	10	yes	no	2	0.014679	101.25	413	288			Pan01
AQYKFIYV	8	sp|P29350-2|PTN6_HUMANIsoform3ofTyrosine-proteinphosphatasenon-receptortype6OS=HomosapiensOX=9606GN=PTPN6	464	471	yes	no	2	0.015667	101.21	30	163			Pan01
TTFEDFVAI	9	sp|O75400-2|PR40A_HUMANIsoform2ofPre-mRNA-processingfactor40homologAOS=HomosapiensOX=9606GN=PRPF40A	667	675	yes	no	2	0.0072233	101.21	601	43			Pan01
RRISDPQVF	9	sp|Q4L180-6|FIL1L_HUMANIsoform6ofFilaminA-interactingprotein1-likeOS=HomosapiensOX=9606GN=FILIP1L	364	372	yes	no	2	0.010956	100.88	514	321		4	Pan01
FVLPELPSV	9	sp|P53990-6|IST1_HUMANIsoform6ofIST1homologOS=HomosapiensOX=9606GN=IST1	175	183	yes	no	2	0.010033	100.74	221	218			Pan01
MQIMVRLI	8	sp|Q9H173|SIL1_HUMANNucleotideexchangefactorSIL1OS=HomosapiensOX=9606GN=SIL1PE=1SV=1	182	189	yes	no	2	0.0069153	100.74	400	448			Pan01
QQRLFLQFV	9	sp|Q14669-4|TRIPC_HUMANIsoform4ofE3ubiquitin-proteinligaseTRIP12OS=HomosapiensOX=9606GN=TRIP12	1640	1648	yes	no	2	0.013067	100.74	443	296			Pan01
AQVALVNEV	9	sp|Q7Z6Z7-2|HUWE1_HUMANIsoform2ofE3ubiquitin-proteinligaseHUWE1OS=HomosapiensOX=9606GN=HUWE1	2148	2156	yes	no	2	0.0097051	100.45	26	360			Pan01
ATYVFLHTV	9	tr|F8VXD5|F8VXD5_HUMANORM1-likeprotein2OS=HomosapiensOX=9606GN=ORMDL2PE=1SV=1	25	33	yes	no	2	0.013227	100.37	38	322			Pan01
EVLAAFNAL	9	sp|P29728-3|OAS2_HUMANIsoform3of2'-5'-oligoadenylatesynthase2OS=HomosapiensOX=9606GN=OAS2	141	149	yes	no	2	0.015189	100.07	146	165			Pan01
ITYLPAGQSVL	11	sp|P35232-2|PHB_HUMANIsoform2ofProhibitinOS=HomosapiensOX=9606GN=PHB	140	150	yes	no	2	0.0042218	100.02	332	175			Pan01
FTADPLSLLRNV	12	tr|A0A0A0MSJ2|A0A0A0MSJ2_HUMANArf-GAPwithRho-GAPdomain,ANKrepeatandPHdomain-containingprotein1OS=HomosapiensOX=9606GN=ARAP1PE=1SV=1	668	679	yes	no	2	0.0077845	99.653	208	423			Pan01
FVRENVWTY	9	tr|E9PPG3|E9PPG3_HUMANProteinlifeguard1(Fragment)OS=HomosapiensOX=9606GN=GRINAPE=1SV=1	192	200	yes	no	2	0.01311	99.442	225	357			Pan01
YRPEFLPQVF	10	sp|Q9HAV4|XPO5_HUMANExportin-5OS=HomosapiensOX=9606GN=XPO5PE=1SV=1	565	574	yes	yes	2	0.010148	99.442	667	461			Pan01
TTLFLPIFA	9	tr|I3L2Y7|I3L2Y7_HUMANSolutecarrierfamily13member5(Fragment)OS=HomosapiensOX=9606GN=SLC13A5PE=4SV=1	26	34	yes	no	2	0.010404	99.384	604	365			Pan01
YLIHFPVSV	9	sp|P52895-2|AK1C2_HUMANIsoform2ofAldo-ketoreductasefamily1memberC2OS=HomosapiensOX=9606GN=AKR1C2	114	122	yes	no	2	1.6129e-62	99.384	657	214			Pan01
SGVGIFLRV	9	sp|Q8IWV8-4|UBR2_HUMANIsoform4ofE3ubiquitin-proteinligaseUBR2OS=HomosapiensOX=9606GN=UBR2	1668	1676	yes	no	2	0.0099766	99.375	542	370			Pan01
FVKVVPTVY	9	tr|H0Y802|H0Y802_HUMANEndoplasmicreticulum-Golgiintermediatecompartmentprotein3(Fragment)OS=HomosapiensOX=9606GN=ERGIC3PE=1SV=1	20	28	yes	no	2	0.0063707	98.997	219	506			Pan01
VDDTQFVRF	9	sp|P16188|1A30_HUMANHLAclassIhistocompatibilityantigen,A-30alphachainOS=HomosapiensOX=9606GN=HLA-APE=1SV=2	52	60	no	no	2	0.0098029	98.997	617	124;106;167			Pan01
KMMDVTVTI	9	tr|A0A0G2JP90|A0A0G2JP90_HUMANNodalmodulator1OS=HomosapiensOX=9606GN=NOMO1PE=1SV=1	509	517	yes	no	2	1.6375e-36	98.629	355	246	29;30		Pan01
VVYPWTQRF	9	sp|P68871|HBB_HUMANHemoglobinsubunitbetaOS=HomosapiensOX=9606GN=HBBPE=1SV=2	34	42	yes	no	2	0.01864	98.523	641	245			Pan01
DVLGKIAHL	9	sp|A6NHR9-3|SMHD1_HUMANIsoform3ofStructuralmaintenanceofchromosomesflexiblehingedomain-containingprotein1OS=HomosapiensOX=9606GN=SMCHD1	656	664	yes	no	2	0.013562	98.458	62	15			Pan01
TVYHIMLQI	9	tr|H7BYV1|H7BYV1_HUMANInterferon-inducedtransmembraneprotein2(Fragment)OS=HomosapiensOX=9606GN=IFITM2PE=4SV=1	59	67	yes	no	2	1.0614e-35	98.418	610	116	13		Pan01
EVVDIFQVV	9	sp|P08575-4|PTPRC_HUMANIsoform2ofReceptor-typetyrosine-proteinphosphataseCOS=HomosapiensOX=9606GN=PTPRC	1032	1040	yes	no	2	0.013403	98.133	167	96			Pan01
YVHETLTVY	9	sp|Q96SW2-2|CRBN_HUMANIsoform2ofProteincereblonOS=HomosapiensOX=9606GN=CRBN	354	362	yes	no	2	0.0086534	98.133	673	428			Pan01
ELFHQFVSL	9	tr|Q5T3Q7|Q5T3Q7_HUMANHEATrepeat-containingprotein1OS=HomosapiensOX=9606GN=HEATR1PE=1SV=1	458	466	yes	no	2	0.017889	97.798	93	453			Pan01
RLYSVSYLL	9	tr|Q5HY54|Q5HY54_HUMANFilamin-AOS=HomosapiensOX=9606GN=FLNAPE=1SV=1	2572	2580	yes	no	2	0.018972	97.798	499	138			Pan01
MWKSVVGHDV	10	tr|F8WDD5|F8WDD5_HUMANHematopoieticlineagecell-specificproteinOS=HomosapiensOX=9606GN=HCLS1PE=1SV=1	1	10	yes	no	2	7.9391e-37	97.277	414	118	14		Pan01
AMGIMNSFVNDIFER	15	sp|Q99880|H2B1L_HUMANHistoneH2Btype1-LOS=HomosapiensOX=9606GN=HIST1H2BLPE=1SV=3	59	73	yes	no	2	7.0237e-60	97.214	15	37	2		Pan01
QMFQGIILF	9	sp|Q9Y6A9|SPCS1_HUMANSignalpeptidasecomplexsubunit1OS=HomosapiensOX=9606GN=SPCS1PE=1SV=4	22	30	yes	no	2	3.163e-15	97.071	440	522	42		Pan01
VQIPVFVMI	9	tr|Q5TCZ7|Q5TCZ7_HUMANCopperhomeostasisproteincutChomolog(Fragment)OS=HomosapiensOX=9606GN=CUTCPE=1SV=1	11	19	yes	no	2	0.0051901	97.071	632	475			Pan01
IQVKLFVV	8	sp|Q8IV08|PLD3_HUMANPhospholipaseD3OS=HomosapiensOX=9606GN=PLD3PE=1SV=1	393	400	yes	yes	2	0.0071134	97.068	327	367			Pan01
KIIGNLLYY	9	tr|H0YLE8|H0YLE8_HUMANRasGTPase-activating-likeproteinIQGAP1OS=HomosapiensOX=9606GN=IQGAP1PE=1SV=1	613	621	yes	no	2	0.017192	97.068	339	198			Pan01
RQYIWPWLI	9	tr|B1ALB4|B1ALB4_HUMANProteinSMG7(Fragment)OS=HomosapiensOX=9606GN=SMG7PE=1SV=8	344	352	yes	no	2	0.013398	97.068	511	398			Pan01
SVADLAFAHL	10	sp|Q6P2E9|EDC4_HUMANEnhancerofmRNA-decappingprotein4OS=HomosapiensOX=9606GN=EDC4PE=1SV=1	178	187	yes	yes	2	0.0042167	97.068	573	338			Pan01
AVRDISEASVF	11	sp|P62854|RS26_HUMAN40SribosomalproteinS26OS=HomosapiensOX=9606GN=RPS26PE=1SV=3	49	59	yes	yes	2	0.014155	96.331	41	240			Pan01
HQFTFDLLI	9	sp|P10275-2|ANDR_HUMANIsoform2ofAndrogenreceptorOS=HomosapiensOX=9606GN=AR	343	351	yes	no	2	2.8611e-12	96.253	288	105			Pan01
LQRLTTVI	8	sp|Q5SRE5|NU188_HUMANNucleoporinNUP188homologOS=HomosapiensOX=9606GN=NUP188PE=1SV=1	597	604	yes	no	2	0.018365	96.19	381	327			Pan01
NSALVLKV	8	sp|P06400|RB_HUMANRetinoblastoma-associatedproteinOS=HomosapiensOX=9606GN=RB1PE=1SV=2	186	193	yes	yes	2	0.017536	96.111	425	85			Pan01
LPYLVPKL	8	sp|Q92616|GCN1_HUMANeIF-2-alphakinaseactivatorGCN1OS=HomosapiensOX=9606GN=GCN1PE=1SV=6	2077	2084	yes	yes	2	0.0169	96.048	378	399			Pan01
GQVPPLQSV	9	tr|H7BZA5|H7BZA5_HUMANArf-GAPdomainandFGrepeat-containingprotein2(Fragment)OS=HomosapiensOX=9606GN=AGFG2PE=1SV=1	81	89	yes	no	2	0.012704	95.815	261	54			Pan01
RTVELFYDV	9	sp|Q9Y2Q3-4|GSTK1_HUMANIsoform4ofGlutathioneS-transferasekappa1OS=HomosapiensOX=9606GN=GSTK1	6	14	yes	no	2	0.013592	95.741	519	510			Pan01
YRWPFGNYL	9	sp|P30556|AGTR1_HUMANType-1angiotensinIIreceptorOS=HomosapiensOX=9606GN=AGTR1PE=1SV=1	92	100	yes	no	2	1.2935e-34	95.62	669	169			Pan01
TTLIPILSTF	10	sp|Q5BJF2|SGMR2_HUMANSigmaintracellularreceptor2OS=HomosapiensOX=9606GN=TMEM97PE=1SV=1	109	118	yes	no	2	0.011444	95.541	605	325			Pan01
QVLANGLDNKL	11	sp|P62269|RS18_HUMAN40SribosomalproteinS18OS=HomosapiensOX=9606GN=RPS18PE=1SV=3	97	107	yes	no	2	0.015929	95.358	453	235			Pan01
TVIGDHGDELFSV	13	sp|P23141-3|EST1_HUMANIsoform3ofLivercarboxylesterase1OS=HomosapiensOX=9606GN=CES1	462	474	yes	no	2	0.0023268	95.358	609	143			Pan01
NVLQYVVPEV	10	sp|Q14152-2|EIF3A_HUMANIsoform2ofEukaryotictranslationinitiationfactor3subunitAOS=HomosapiensOX=9606GN=EIF3A	344	353	yes	no	2	0.0096075	95.352	429	283			Pan01
SVVSFLLRV	9	sp|Q00653-4|NFKB2_HUMANIsoform4ofNuclearfactorNF-kappa-Bp100subunitOS=HomosapiensOX=9606GN=NFKB2	541	549	yes	no	2	0.013411	95.352	577	254			Pan01
MQPRVLLV	8	tr|C9J2Q0|C9J2Q0_HUMANApolipoproteinC-III(Fragment)OS=HomosapiensOX=9606GN=APOC3PE=1SV=1	1	8	yes	no	2	0.0069832	94.777	401	72			Pan01
AQNGIPLRI	9	tr|A0A087WXK2|A0A087WXK2_HUMANRetrotransposon-derivedproteinPEG10OS=HomosapiensOX=9606GN=PEG10PE=1SV=1	383	391	yes	no	2	0.011605	94.407	22	361			Pan01
EALAYFITV	9	sp|Q9Y6D5|BIG2_HUMANBrefeldinA-inhibitedguaninenucleotide-exchangeprotein2OS=HomosapiensOX=9606GN=ARFGEF2PE=1SV=3	1692	1700	yes	yes	2	0.01818	94.401	76	523			Pan01
VQYIVLQNI	9	sp|O00203-3|AP3B1_HUMANIsoform2ofAP-3complexsubunitbeta-1OS=HomosapiensOX=9606GN=AP3B1	300	308	yes	no	2	0.0086678	94.262	638	20			Pan01
ETFGHLVSV	9	sp|Q96GC6-4|ZN274_HUMANIsoform4ofNeurotrophinreceptor-interactingfactorhomologOS=HomosapiensOX=9606GN=ZNF274	37	45	yes	no	2	0.013875	94.006	109	411			Pan01
ESISLLMRL	9	sp|P55160-2|NCKPL_HUMANIsoform2ofNck-associatedprotein1-likeOS=HomosapiensOX=9606GN=NCKAP1L	1033	1041	yes	no	2	0.01224	93.992	101	222			Pan01
GQTPKQLFV	9	sp|Q92636|FAN_HUMANProteinFANOS=HomosapiensOX=9606GN=NSMAFPE=1SV=2	561	569	yes	no	2	0.015193	93.143	258	400			Pan01
FSFGGKLVTF	10	tr|H0YAB3|H0YAB3_HUMANProteintransportproteinSec31A(Fragment)OS=HomosapiensOX=9606GN=SEC31APE=1SV=1	41	50	yes	no	2	0.012672	92.732	206	53			Pan01
ETFKDFPQM	9	tr|H3BR35|H3BR35_HUMANEukaryoticpeptidechainreleasefactorGTP-bindingsubunitERF3A(Fragment)OS=HomosapiensOX=9606GN=GSPT1PE=1SV=1	442	450	yes	no	2	0.0087448	92.47	110	121			Pan01
MQIFVKTL	8	tr|J3QS39|J3QS39_HUMANPolyubiquitin-B(Fragment)OS=HomosapiensOX=9606GN=UBBPE=1SV=1	1	8	yes	no	2	0.0086697	92.47	399	103			Pan01
EVMSLMSSL	9	sp|P25774|CATS_HUMANCathepsinSOS=HomosapiensOX=9606GN=CTSSPE=1SV=3	87	95	yes	yes	2	4.7071e-25	92.467	165	152	18;19		Pan01
ETLTMLYQV	9	sp|P43246-2|MSH2_HUMANIsoform2ofDNAmismatchrepairproteinMsh2OS=HomosapiensOX=9606GN=MSH2	743	751	yes	no	2	0.013891	92.467	126	192			Pan01
GQTPISRLV	9	sp|Q9H765|ASB8_HUMANAnkyrinrepeatandSOCSboxprotein8OS=HomosapiensOX=9606GN=ASB8PE=2SV=1	184	192	yes	yes	2	0.0023901	92.439	257	457			Pan01
KSVDWLLVF	9	tr|H0Y928|H0Y928_HUMANThioredoxindomain-containingprotein15(Fragment)OS=HomosapiensOX=9606GN=TXNDC15PE=1SV=1	75	83	yes	no	2	0.018379	92.439	362	415			Pan01
EVFSSFAHA	9	tr|H7C3X0|H7C3X0_HUMANProteinO-GlcNAcase(Fragment)OS=HomosapiensOX=9606GN=MGEA5PE=1SV=1	134	142	yes	no	2	0.0050201	92.191	139	36			Pan01
EQLLLAVV	8	tr|D6RBE9|D6RBE9_HUMANAnnexinOS=HomosapiensOX=9606GN=ANXA5PE=1SV=1	134	141	yes	no	2	3.7761e-08	91.906	99	100			Pan01
RILGGVISAI	10	tr|K7EM73|K7EM73_HUMANCalpainsmallsubunit1(Fragment)OS=HomosapiensOX=9606GN=CAPNS1PE=1SV=1	60	69	yes	no	2	0.014821	91.853	464	79			Pan01
TQIPLKLSL	9	tr|E7EVM8|E7EVM8_HUMANCytochromeP4503A4OS=HomosapiensOX=9606GN=CYP3A4PE=1SV=1	321	329	yes	no	2	0.00019828	91.783	594	98			Pan01
NIREIEIDY	9	sp|Q9NV96|CC50A_HUMANCellcyclecontrolprotein50AOS=HomosapiensOX=9606GN=TMEM30APE=1SV=1	74	82	yes	yes	2	0.014531	91.069	420	479			Pan01
AQNQVLNLI	9	sp|P15927|RFA2_HUMANReplicationproteinA32kDasubunitOS=HomosapiensOX=9606GN=RPA2PE=1SV=1	208	216	yes	no	2	0.017121	90.986	23	123			Pan01
RLPPPFPGL	9	tr|J3KPH4|J3KPH4_HUMANSortingnexin-1OS=HomosapiensOX=9606GN=SNX1PE=1SV=1	13	21	yes	no	2	0.0080375	90.986	493	277			Pan01
ETFYIGKLI	9	sp|Q7KZ85|SPT6H_HUMANTranscriptionelongationfactorSPT6OS=HomosapiensOX=9606GN=SUPT6HPE=1SV=2	1159	1167	yes	yes	2	0.015399	90.862	115	348			Pan01
DTLQFLIKV	9	tr|F5GZK7|F5GZK7_HUMANCondensincomplexsubunit1(Fragment)OS=HomosapiensOX=9606GN=NCAPD2PE=1SV=1	80	88	yes	no	2	1.5778e-07	90.37	59	300			Pan01
TMYSGQIQIG	10	sp|Q15043-3|S39AE_HUMANIsoform3ofZinctransporterZIP14OS=HomosapiensOX=9606GN=SLC39A14	483	492	yes	no	2	0.014753	90.37	591	301			Pan01
GQFKDIITKV	10	sp|Q00610-2|CLH1_HUMANIsoform2ofClathrinheavychain1OS=HomosapiensOX=9606GN=CLTC	1389	1398	yes	no	2	0.013988	90.108	247	253			Pan01
EVFRIGNVEI	10	sp|P15927|RFA2_HUMANReplicationproteinA32kDasubunitOS=HomosapiensOX=9606GN=RPA2PE=1SV=1	62	71	yes	no	2	0.013412	89.698	137	123			Pan01
HLTEVLTLV	9	sp|O95479|G6PE_HUMANGDH/6PGLendoplasmicbifunctionalproteinOS=HomosapiensOX=9606GN=H6PDPE=1SV=2	267	275	yes	no	2	3.5119e-05	89.673	285	58			Pan01
ETDRFLMTL	9	sp|Q9BYX4|IFIH1_HUMANInterferon-inducedhelicaseCdomain-containingprotein1OS=HomosapiensOX=9606GN=IFIH1PE=1SV=3	671	679	yes	yes	2	0.01237	89.296	106	442			Pan01
FLHDNIVEY	9	tr|D6RGG2|D6RGG2_HUMANEthanolamine-phosphatephospho-lyase(Fragment)OS=HomosapiensOX=9606GN=ETNPPLPE=1SV=1	10	18	yes	no	2	0.0059413	89.142	185	394			Pan01
YTFRYPLSL	9	tr|H7C3I7|H7C3I7_HUMANMatrixmetalloproteinase(Fragment)OS=HomosapiensOX=9606GN=MMP11PE=1SV=1	25	33	yes	no	2	0.010284	88.948	670	147			Pan01
DVLLIPWKL	9	tr|Q5T853|Q5T853_HUMANMitogen-activatedproteinkinasekinasekinase8(Fragment)OS=HomosapiensOX=9606GN=MAP3K8PE=1SV=1	126	134	yes	no	2	0.0063545	88.942	65	187			Pan01
EPLEIILHL	9	sp|P55769|NH2L1_HUMANNHP2-likeprotein1OS=HomosapiensOX=9606GN=SNU13PE=1SV=3	61	69	yes	no	2	1.4348e-37	88.734	97	223			Pan01
YVMESMTYL	9	tr|H0Y8Z9|H0Y8Z9_HUMANAcyl-CoAdehydrogenasefamilymember9,mitochondrial(Fragment)OS=HomosapiensOX=9606GN=ACAD9PE=1SV=1	117	125	yes	no	2	0.0059306	88.734	674	458			Pan01
AAYYHPSYL	9	tr|C9JLW9|C9JLW9_HUMANGeneticsuppressorelement1(Fragment)OS=HomosapiensOX=9606GN=GSE1PE=1SV=8	143	151	yes	no	2	0.012314	88.643	6	297			Pan01
AQQAADKYLYVDKN	14	sp|P35579|MYH9_HUMANMyosin-9OS=HomosapiensOX=9606GN=MYH9PE=1SV=4	2	15	yes	no	2	0.00013527	88.596	24	177			Pan01
DLAAVILHV	9	tr|D6RC73|D6RC73_HUMANC-Cmotifchemokine28OS=HomosapiensOX=9606GN=CCL28PE=1SV=1	12	20	yes	no	2	0.0074124	88.591	46	471			Pan01
LSLKIPEI	8	tr|Q5HY54|Q5HY54_HUMANFilamin-AOS=HomosapiensOX=9606GN=FLNAPE=1SV=1	2122	2129	yes	no	2	0.015793	88.294	388	138			Pan01
AAAVLFRI	8	sp|P14923|PLAK_HUMANJunctionplakoglobinOS=HomosapiensOX=9606GN=JUPPE=1SV=3	645	652	yes	yes	2	0.016744	87.582	0	120			Pan01
VLMKLFIKV	9	tr|Q5T3Q7|Q5T3Q7_HUMANHEATrepeat-containingprotein1OS=HomosapiensOX=9606GN=HEATR1PE=1SV=1	847	855	yes	no	2	0.01382	87.435	625	453			Pan01
FIRDPILFPSF	11	sp|P04040|CATA_HUMANCatalaseOS=HomosapiensOX=9606GN=CATPE=1SV=3	154	164	yes	yes	2	0.010244	87.308	184	74			Pan01
FQYESKVFY	9	sp|Q04917|1433F_HUMAN14-3-3proteinetaOS=HomosapiensOX=9606GN=YWHAHPE=1SV=4	115	123	yes	no	2	0.0058773	87.181	200	264			Pan01
RQLYEPLVM	9	sp|P78527-2|PRKDC_HUMANIsoform2ofDNA-dependentproteinkinasecatalyticsubunitOS=HomosapiensOX=9606GN=PRKDC	981	989	yes	no	2	0.013222	86.953	507	251			Pan01
FAVTARGDGYGTF	13	sp|Q9NQ94-5|A1CF_HUMANIsoform5ofAPOBEC1complementationfactorOS=HomosapiensOX=9606GN=A1CF	498	510	yes	no	2	2.4027e-13	86.898	177	467			Pan01
MEYLLQKI	8	sp|Q9P031|TAP26_HUMANThyroidtranscriptionfactor1-associatedprotein26OS=HomosapiensOX=9606GN=CCDC59PE=1SV=2	230	237	yes	yes	2	2.0631e-08	86.866	395	487	39		Pan01
SMVDVVMLL	9	sp|P46379-4|BAG6_HUMANIsoform4ofLargeproline-richproteinBAG6OS=HomosapiensOX=9606GN=BAG6	631	639	yes	no	2	2.7999e-19	86.866	556	194	24;25		Pan01
TQYRAMFV	8	sp|Q56P03|EAPP_HUMANE2F-associatedphosphoproteinOS=HomosapiensOX=9606GN=EAPPPE=1SV=4	200	207	yes	no	2	0.016609	86.794	599	324			Pan01
GQFLVRII	8	sp|Q02153-2|GCYB1_HUMANIsoformHSGC-2ofGuanylatecyclasesolublesubunitbeta-1OS=HomosapiensOX=9606GN=GUCY1B1	35	42	yes	no	2	0.018757	85.89	248	257			Pan01
YELPDGQVITIGNERF	16	sp|P63261|ACTG_HUMANActin,cytoplasmic2OS=HomosapiensOX=9606GN=ACTG1PE=1SV=1	240	255	no	no	2	3.1906e-06	85.42	652	13;237			Pan01
FSLDALITHV	10	tr|D6RHZ6|D6RHZ6_HUMANAlcoholdehydrogenase1BOS=HomosapiensOX=9606GN=ADH1BPE=1SV=2	301	310	yes	no	2	2.6709e-13	85.064	207	60			Pan01
EVLVWLTQL	9	tr|A0A0C4DGI3|A0A0C4DGI3_HUMANCitratesynthaseOS=HomosapiensOX=9606GN=CSPE=1SV=1	241	249	yes	no	2	0.0069797	84.699	159	42			Pan01
KVSGGILRI	9	sp|Q9GZT9-3|EGLN1_HUMANIsoform3ofEglninehomolog1OS=HomosapiensOX=9606GN=EGLN1	236	244	yes	no	2	0.013679	84.568	365	446			Pan01
DVYKFTNLL	9	sp|Q16719|KYNU_HUMANKynureninaseOS=HomosapiensOX=9606GN=KYNUPE=1SV=1	446	454	yes	yes	2	0.0012859	84.568	69	315			Pan01
MSVQPTVSLGGFEITPPVVLR	21	tr|E5RI98|E5RI98_HUMANNucleophosmin(Fragment)OS=HomosapiensOX=9606GN=NPM1PE=1SV=1	17	37	yes	no	2	6.4066e-35	84.566	409	87	9		Pan01
VPYPLPKI	8	sp|A6NEC2-2|PSAL_HUMANIsoform2ofPuromycin-sensitiveaminopeptidase-likeproteinOS=HomosapiensOX=9606GN=NPEPPSL1	83	90	yes	no	2	0.014871	84.359	630	14			Pan01
ESLWPIFRI	9	sp|P41223|BUD31_HUMANProteinBUD31homologOS=HomosapiensOX=9606GN=BUD31PE=1SV=2	44	52	yes	no	2	0.0086994	84.244	103	186			Pan01
DTFYIFNHV	9	sp|Q99805|TM9S2_HUMANTransmembrane9superfamilymember2OS=HomosapiensOX=9606GN=TM9SF2PE=1SV=1	204	212	yes	yes	2	0.01282	84.244	57	431			Pan01
FTDEESRVFL	10	tr|H0YF00|H0YF00_HUMANBcl-2-associatedtranscriptionfactor1(Fragment)OS=HomosapiensOX=9606GN=BCLAF1PE=1SV=1	81	90	yes	no	2	2.6244e-12	83.948	209	483			Pan01
FVLGKVFRL	9	sp|Q14973|NTCP_HUMANSodium/bileacidcotransporterOS=HomosapiensOX=9606GN=SLC10A1PE=1SV=1	77	85	yes	yes	2	1.0501e-07	83.614	220	298			Pan01
VTFEYPSNAVEEVTQNNFRLL	21	tr|H7C0L5|H7C0L5_HUMANInter-alpha-trypsininhibitorheavychainH4(Fragment)OS=HomosapiensOX=9606GN=ITIH4PE=1SV=1	323	343	yes	no	2	8.4382e-07	82.908	640	294			Pan01
IQRTILMMG	9	sp|P13639|EF2_HUMANElongationfactor2OS=HomosapiensOX=9606GN=EEF2PE=1SV=4	447	455	yes	yes	2	0.01369	82.671	326	117			Pan01
QTIPQMLAM	9	sp|O00410-2|IPO5_HUMANIsoform2ofImportin-5OS=HomosapiensOX=9606GN=IPO5	243	251	yes	no	2	0.0096649	82.671	450	21			Pan01
RQFLWSFRL	9	tr|K7EKA2|K7EKA2_HUMANCytohesin-1(Fragment)OS=HomosapiensOX=9606GN=CYTH1PE=1SV=1	87	95	yes	no	2	1.9464e-19	82.452	504	32			Pan01
STSDIITRI	9	tr|H7BZN1|H7BZN1_HUMANCholine-phosphatecytidylyltransferaseA(Fragment)OS=HomosapiensOX=9606GN=PCYT1APE=1SV=1	74	82	yes	no	2	1.6405e-07	82.426	572	200			Pan01
MVNPTVFFDIAVDGEPLGR	19	tr|E5RIZ5|E5RIZ5_HUMANPeptidyl-prolylcis-transisomeraseAOS=HomosapiensOX=9606GN=PPIAPE=1SV=1	1	19	yes	no	2	1.0302e-14	82.34	411	241	28		Pan01
RFPAAVVV	8	sp|P26572|MGAT1_HUMANAlpha-1,3-mannosyl-glycoprotein2-beta-N-acetylglucosaminyltransferaseOS=HomosapiensOX=9606GN=MGAT1PE=1SV=2	201	208	yes	yes	2	0.0072932	82.263	457	157			Pan01
SIYPAPQV	8	sp|Q71U36-2|TBA1A_HUMANIsoform2ofTubulinalpha-1AchainOS=HomosapiensOX=9606GN=TUBA1A	135	142	yes	no	2	0.0080585	81.864	547	347			Pan01
VQVFLPRL	8	sp|P50452-3|SPB8_HUMANIsoform3ofSerpinB8OS=HomosapiensOX=9606GN=SERPINB8	82	89	yes	no	2	0.0083209	81.381	637	205			Pan01
RLHPPVPVI	9	tr|V9GYP6|V9GYP6_HUMANPhylloquinoneomega-hydroxylaseCYP4F11OS=HomosapiensOX=9606GN=CYP4F11PE=1SV=1	65	73	yes	no	2	1.6459e-10	81.297	480	248			Pan01
GQTQYVTNV	9	sp|P08047-3|SP1_HUMANIsoform3ofTranscriptionfactorSp1OS=HomosapiensOX=9606GN=SP1	200	208	yes	no	2	0.017087	81.119	259	93			Pan01
VAMGHIMYF	9	sp|Q9NP59|S40A1_HUMANSolutecarrierfamily40member1OS=HomosapiensOX=9606GN=SLC40A1PE=1SV=1	531	539	yes	yes	2	0.0080442	80.498	614	466			Pan01
GQAETLLQA	9	sp|P29350-2|PTN6_HUMANIsoform3ofTyrosine-proteinphosphatasenon-receptortype6OS=HomosapiensOX=9606GN=PTPN6	79	87	yes	no	2	0.01813	80.229	246	163			Pan01
AQYKFVYQV	9	sp|Q15678|PTN14_HUMANTyrosine-proteinphosphatasenon-receptortype14OS=HomosapiensOX=9606GN=PTPN14PE=1SV=2	1168	1176	yes	yes	2	0.015232	80.229	31	311			Pan01
TTIDPRWLVEF	11	sp|Q14562|DHX8_HUMANATP-dependentRNAhelicaseDHX8OS=HomosapiensOX=9606GN=DHX8PE=1SV=1	1166	1176	yes	yes	2	0.0062173	79.986	602	293			Pan01
EVMYPPPYL	9	sp|P10747|CD28_HUMANT-cell-specificsurfaceglycoproteinCD28OS=HomosapiensOX=9606GN=CD28PE=1SV=1	115	123	yes	no	2	4.7633e-13	79.939	166	108	11		Pan01
DTAALLFMI	9	sp|Q9H221-2|ABCG8_HUMANIsoform2ofATP-bindingcassettesub-familyGmember8OS=HomosapiensOX=9606GN=ABCG8	446	454	yes	no	2	0.014421	79.939	54	450			Pan01
EVIQWLAKL	9	sp|Q14094-2|CCNI_HUMANIsoform2ofCyclin-IOS=HomosapiensOX=9606GN=CCNI	33	41	yes	no	2	0.016685	79.597	144	281			Pan01
HQYFNVELI	9	sp|P01024|CO3_HUMANComplementC3OS=HomosapiensOX=9606GN=C3PE=1SV=2	1464	1472	yes	no	2	0.017506	79.597	291	66			Pan01
FYGIIRNV	8	sp|P78527-2|PRKDC_HUMANIsoform2ofDNA-dependentproteinkinasecatalyticsubunitOS=HomosapiensOX=9606GN=PRKDC	345	352	yes	no	2	0.016459	79.454	229	251			Pan01
ETLAFIAQM	9	sp|Q9H221-2|ABCG8_HUMANIsoform2ofATP-bindingcassettesub-familyGmember8OS=HomosapiensOX=9606GN=ABCG8	165	173	yes	no	2	0.011971	79.307	120	450			Pan01
ETFQNSVFV	9	sp|O00767|ACOD_HUMANAcyl-CoAdesaturaseOS=HomosapiensOX=9606GN=SCDPE=1SV=2	240	248	yes	yes	2	0.0090005	79.116	114	23			Pan01
HQWFGASV	8	sp|P06756-3|ITAV_HUMANIsoform3ofIntegrinalpha-VOS=HomosapiensOX=9606GN=ITGAV	75	82	yes	no	2	0.014582	78.616	290	88			Pan01
DTNWPLLTV	9	sp|P53621|COPA_HUMANCoatomersubunitalphaOS=HomosapiensOX=9606GN=COPAPE=1SV=2	805	813	yes	no	2	0.0065722	77.923	60	216			Pan01
RIIDPEDLKAL	11	sp|Q9UIF8-4|BAZ2B_HUMANIsoform4ofBromodomainadjacenttozincfingerdomainprotein2BOS=HomosapiensOX=9606GN=BAZ2B	1524	1534	yes	no	2	1.6825e-12	77.662	461	496			Pan01
LVTDLVLHI	9	sp|Q7L2E3-3|DHX30_HUMANIsoform3ofPutativeATP-dependentRNAhelicaseDHX30OS=HomosapiensOX=9606GN=DHX30	615	623	yes	no	2	1.9231e-19	77.374	393	351			Pan01
ELLEPIPYEFM	11	sp|P46778|RL21_HUMAN60SribosomalproteinL21OS=HomosapiensOX=9606GN=RPL21PE=1SV=2	149	159	yes	yes	2	0.010751	77.282	95	195			Pan01
AQVPAQLLV	9	tr|D6RFL4|D6RFL4_HUMANMonocytedifferentiationantigenCD14(Fragment)OS=HomosapiensOX=9606GN=CD14PE=1SV=1	99	107	yes	no	2	0.010193	76.847	28	95			Pan01
KKQSVYLMNLRKS	13	sp|Q16595-2|FRDA_HUMANIsoform2ofFrataxin,mitochondrialOS=HomosapiensOX=9606GN=FXN	69	81	yes	no	2	0.00020996	76.679	341	314		3	Pan01
SQFAFESVV	9	tr|A2A370|A2A370_HUMANDedicatorofcytokinesisprotein8OS=HomosapiensOX=9606GN=DOCK8PE=1SV=1	119	127	yes	no	2	1.0717e-12	76.134	560	389			Pan01
SYPDFLRMM	9	sp|P55008-2|AIF1_HUMANIsoform2ofAllograftinflammatoryfactor1OS=HomosapiensOX=9606GN=AIF1	48	56	yes	no	2	0.014848	76.134	581	220			Pan01
RLAVYIDRV	9	tr|Q3BDU5|Q3BDU5_HUMANPrelamin-A/COS=HomosapiensOX=9606GN=LMNAPE=1SV=1	41	49	yes	no	2	0.018451	76.1	471	68			Pan01
HVFDLIQEL	9	sp|Q29RF7-3|PDS5A_HUMANIsoform2ofSisterchromatidcohesionproteinPDS5homologAOS=HomosapiensOX=9606GN=PDS5A	264	272	yes	no	2	0.018457	76.035	305	319			Pan01
QVADLQSINISGNGF	15	sp|P08047-3|SP1_HUMANIsoform3ofTranscriptionfactorSp1OS=HomosapiensOX=9606GN=SP1	723	737	yes	no	2	4.0518e-05	74.6	451	93			Pan01
FAIDPHLLL	9	sp|Q29RF7-3|PDS5A_HUMANIsoform2ofSisterchromatidcohesionproteinPDS5homologAOS=HomosapiensOX=9606GN=PDS5A	273	281	yes	no	2	0.018968	74.415	174	319			Pan01
ISPSHIWIF	9	tr|F2Z2S2|F2Z2S2_HUMANProteinfurryhomolog-likeOS=HomosapiensOX=9606GN=FRYLPE=1SV=1	783	791	yes	no	2	0.0008423	73.975	330	50			Pan01
GPGGFGGPLYPFPRTV	16	sp|Q03014|HHEX_HUMANHematopoietically-expressedhomeoboxproteinHHEXOS=HomosapiensOX=9606GN=HHEXPE=1SV=1	92	107	yes	yes	2	2.6997e-06	73.887	244	260			Pan01
ESMDILFRI	9	tr|D6R9J7|D6R9J7_HUMANUfm1-specificprotease2OS=HomosapiensOX=9606GN=UFSP2PE=1SV=1	5	13	yes	no	2	7.9337e-09	73.248	104	477			Pan01
GQIELRTYV	9	sp|Q14249|NUCG_HUMANEndonucleaseG,mitochondrialOS=HomosapiensOX=9606GN=ENDOGPE=1SV=4	240	248	yes	yes	2	0.01208	73.233	251	289			Pan01
TVYPMERLV	9	tr|J3QQM5|J3QQM5_HUMANLIMdomain-containingprotein2(Fragment)OS=HomosapiensOX=9606GN=LIMD2PE=1SV=1	46	54	yes	no	2	0.011697	72.485	611	436			Pan01
FVNSIQTAF	9	tr|H7C1G0|H7C1G0_HUMANDnaJhomologsubfamilyCmember10(Fragment)OS=HomosapiensOX=9606GN=DNAJC10PE=1SV=1	34	42	yes	no	2	0.0087965	72.138	224	371			Pan01
AQFFIHPLMI	10	tr|F5H7V1|F5H7V1_HUMANNardilysinOS=HomosapiensOX=9606GN=NRDCPE=1SV=2	291	300	yes	no	2	1.7804e-12	71.949	17	34			Pan01
KLFPFYFHI	9	tr|K7ER05|K7ER05_HUMANTransmembraneprotein205(Fragment)OS=HomosapiensOX=9606GN=TMEM205PE=1SV=1	52	60	yes	no	2	0.0085398	71.949	343	340			Pan01
EIFLMPATV	9	tr|D6RAA6|D6RAA6_HUMANTransmembraneprotein33(Fragment)OS=HomosapiensOX=9606GN=TMEM33PE=1SV=1	164	172	yes	no	2	0.018023	71.852	87	226			Pan01
PWPKVLKI	8	tr|A0A1B0GWG0|A0A1B0GWG0_HUMANProtein4.1(Fragment)OS=HomosapiensOX=9606GN=EPB41PE=1SV=1	157	164	yes	no	2	1.6927e-05	71.715	434	109			Pan01
DVIYPMAVV	9	tr|E9PPG9|E9PPG9_HUMANmRNAexportfactorOS=HomosapiensOX=9606GN=RAE1PE=1SV=1	177	185	yes	no	2	0.00022714	71.715	61	250			Pan01
LEHPFVSSI	9	sp|O94804|STK10_HUMANSerine/threonine-proteinkinase10OS=HomosapiensOX=9606GN=STK10PE=1SV=1	289	297	yes	yes	2	0.015654	71.134	367	48			Pan01
SYKDSTLIMQLL	12	sp|Q04917|1433F_HUMAN14-3-3proteinetaOS=HomosapiensOX=9606GN=YWHAHPE=1SV=4	215	226	yes	no	2	0.00036636	70.552	580	264	35		Pan01
EVYPTFAVTARGDGYGTF	18	sp|Q9NQ94-5|A1CF_HUMANIsoform5ofAPOBEC1complementationfactorOS=HomosapiensOX=9606GN=A1CF	493	510	yes	no	2	2.871e-11	70.412	171	467			Pan01
FVHDLVLYL	9	sp|Q00610-2|CLH1_HUMANIsoform2ofClathrinheavychain1OS=HomosapiensOX=9606GN=CLTC	783	791	yes	no	2	0.018899	70.268	215	253			Pan01
SLHALLLVI	9	sp|Q8ND71|GIMA8_HUMANGTPaseIMAPfamilymember8OS=HomosapiensOX=9606GN=GIMAP8PE=2SV=2	93	101	yes	yes	2	0.0063794	70.268	550	386			Pan01
EVMKAMQSL	9	sp|Q9Y3E7-2|CHMP3_HUMANIsoform2ofChargedmultivesicularbodyprotein3OS=HomosapiensOX=9606GN=CHMP3	43	51	yes	no	2	0.01234	69.984	161	514			Pan01
NVDEVGGEALGRLL	14	sp|P68871|HBB_HUMANHemoglobinsubunitbetaOS=HomosapiensOX=9606GN=HBBPE=1SV=2	20	33	yes	no	2	0.0065449	69.979	427	245			Pan01
FHYPGVQNL	9	sp|O94967-2|WDR47_HUMANIsoform2ofWDrepeat-containingprotein47OS=HomosapiensOX=9606GN=WDR47	320	328	yes	no	2	0.013733	69.432	182	52			Pan01
FQIRVRVI	8	sp|Q9NZM1-8|MYOF_HUMANIsoform8ofMyoferlinOS=HomosapiensOX=9606GN=MYOF	181	188	yes	no	2	0.0014013	69.432	197	486			Pan01
EIYPIVIHV	9	sp|Q9BWT7-2|CAR10_HUMANIsoform2ofCaspaserecruitmentdomain-containingprotein10OS=HomosapiensOX=9606GN=CARD10	650	658	yes	no	2	1.1191e-12	69.39	92	440			Pan01
EVWNLFQQI	9	sp|P42356|PI4KA_HUMANPhosphatidylinositol4-kinasealphaOS=HomosapiensOX=9606GN=PI4KAPE=1SV=4	674	682	yes	yes	2	0.0081554	69.176	169	189			Pan01
ATIGLIRNL	9	sp|P14923|PLAK_HUMANJunctionplakoglobinOS=HomosapiensOX=9606GN=JUPPE=1SV=3	500	508	yes	yes	2	0.0011348	68.915	37	120			Pan01
MGFGAFAALTTF	12	tr|D6RG07|D6RG07_HUMANLong-chain-fatty-acid--CoAligase1OS=HomosapiensOX=9606GN=ACSL1PE=1SV=1	31	42	yes	no	2	0.003593	68.915	396	171			Pan01
MSVLLRSGL	9	tr|B4E0W7|B4E0W7_HUMANProteinargininemethyltransferaseNDUFAF7OS=HomosapiensOX=9606GN=NDUFAF7PE=1SV=1	1	9	yes	no	2	0.013353	68.422	408	353			Pan01
TTLLLKALV	9	tr|Q5VXN5|Q5VXN5_HUMANS-adenosylmethioninedecarboxylaseproenzymeOS=HomosapiensOX=9606GN=AMD1PE=1SV=1	15	23	yes	no	2	0.0061924	67.981	606	126			Pan01
AEPDYIEDDNPELIRPQK	18	tr|F8WCJ2|F8WCJ2_HUMANProteinFAM107BOS=HomosapiensOX=9606GN=FAM107BPE=1SV=1	2	19	yes	no	2	0.00098927	67.456	8	447			Pan01
HQYPSWIFI	9	sp|Q6ZTQ3-4|RASF6_HUMANIsoform4ofRasassociationdomain-containingprotein6OS=HomosapiensOX=9606GN=RASSF6	6	14	yes	no	2	0.00020363	67.032	294	345			Pan01
RVFVKPLVL	9	sp|Q9HAV4|XPO5_HUMANExportin-5OS=HomosapiensOX=9606GN=XPO5PE=1SV=1	893	901	yes	yes	2	0.017912	67.032	520	461			Pan01
GLGKFLIQI	9	sp|Q86UY6-4|NAA40_HUMANIsoform3ofN-alpha-acetyltransferase40OS=HomosapiensOX=9606GN=NAA40	110	118	yes	no	2	0.011102	66.993	237	362			Pan01
LVFHSFGGGTGSGFTSLL	18	sp|Q71U36-2|TBA1A_HUMANIsoform2ofTubulinalpha-1AchainOS=HomosapiensOX=9606GN=TUBA1A	101	118	yes	no	2	0.00074944	66.595	391	347			Pan01
GLGTFLLKV	9	tr|S4R3K3|S4R3K3_HUMANTubulinepsilonchainOS=HomosapiensOX=9606GN=TUBE1PE=1SV=1	154	162	yes	no	2	0.0123	66.429	238	497			Pan01
SMFEPPQV	8	tr|C9JVY5|C9JVY5_HUMANA-kinaseanchorprotein2(Fragment)OS=HomosapiensOX=9606GN=AKAP2PE=1SV=1	671	678	yes	no	2	0.015213	66.087	555	508			Pan01
YQVGVHYEL	9	sp|Q14204|DYHC1_HUMANCytoplasmicdynein1heavychain1OS=HomosapiensOX=9606GN=DYNC1H1PE=1SV=5	1004	1012	yes	yes	2	0.01828	65.777	664	287			Pan01
HSFGGGTGSGFTSLL	15	sp|Q71U36-2|TBA1A_HUMANIsoform2ofTubulinalpha-1AchainOS=HomosapiensOX=9606GN=TUBA1A	104	118	yes	no	2	0.0059311	65.535	297	347			Pan01
ETLTYVWKI	9	tr|H7C5R1|H7C5R1_HUMANCeruloplasmin(Fragment)OS=HomosapiensOX=9606GN=CPPE=1SV=1	636	644	yes	no	2	0.00014627	65.252	127	63			Pan01
IMYLIVETV	9	sp|Q5VSL9-2|STRP1_HUMANIsoform2ofStriatin-interactingprotein1OS=HomosapiensOX=9606GN=STRIP1	127	135	yes	no	2	0.013406	64.866	319	330			Pan01
GQVQVLKV	8	tr|F8WDV0|F8WDV0_HUMANImportin-11OS=HomosapiensOX=9606GN=IPO11PE=1SV=1	744	751	yes	no	2	0.015611	64.803	262	495			Pan01
NTVGSKEGWTPSTF	14	tr|K7EQ19|K7EQ19_HUMANGpatchdomain-containingprotein1OS=HomosapiensOX=9606GN=GPATCH1PE=1SV=1	63	76	yes	no	2	0.009275	64.73	426	435			Pan01
AVQFHPEVTPGPIDTEYL	18	tr|Q5R211|Q5R211_HUMANCarbamoyl-phosphatesynthase[ammonia],mitochondrialOS=HomosapiensOX=9606GN=CPS1PE=1SV=1	373	390	yes	no	2	1.2734e-06	63.727	40	170			Pan01
YQRPFSPSAY	10	tr|C9J8E3|C9J8E3_HUMANSorbinandSH3domain-containingprotein2(Fragment)OS=HomosapiensOX=9606GN=SORBS2PE=4SV=8	4	13	yes	no	2	1.0876e-05	63.694	663	49		0	Pan01
GFGDLKSPAGLQVLND	16	tr|F8WF65|F8WF65_HUMANElongationfactor1-betaOS=HomosapiensOX=9606GN=EEF1B2PE=1SV=1	2	17	yes	no	2	1.8579e-10	63.473	233	149			Pan01
EALASISHV	9	tr|C9JZ54|C9JZ54_HUMANDNAmismatchrepairproteinMlh1(Fragment)OS=HomosapiensOX=9606GN=MLH1PE=1SV=1	4	12	yes	no	2	0.00015541	63.287	75	184			Pan01
EAMPSLKITNDYI	13	sp|Q8NC54|KCT2_HUMANKeratinocyte-associatedtransmembraneprotein2OS=HomosapiensOX=9606GN=KCT2PE=1SV=2	252	264	yes	yes	2	0.0070132	63.216	79	385			Pan01
RQFYEEELI	9	sp|P49815-7|TSC2_HUMANIsoform7ofTuberinOS=HomosapiensOX=9606GN=TSC2	428	436	yes	no	2	0.012985	62.2	505	204			Pan01
RIHFPLATY	9	sp|Q71U36-2|TBA1A_HUMANIsoform2ofTubulinalpha-1AchainOS=HomosapiensOX=9606GN=TUBA1A	229	237	yes	no	2	0.017014	60.76	460	347			Pan01
SVYSPPLPWII	11	sp|Q8IVM8|S22A9_HUMANSolutecarrierfamily22member9OS=HomosapiensOX=9606GN=SLC22A9PE=1SV=1	491	501	yes	yes	2	0.014748	60.682	578	369			Pan01
FTIKPLGFL	9	sp|Q8NHP8-2|PLBL2_HUMANIsoform2ofPutativephospholipaseB-like2OS=HomosapiensOX=9606GN=PLBD2	207	215	yes	no	2	0.001878	60.59	211	391			Pan01
SPMYSIITPNILRL	14	sp|P01024|CO3_HUMANComplementC3OS=HomosapiensOX=9606GN=C3PE=1SV=2	23	36	yes	yes	2	9.5139e-10	60.434	557	66			Pan01
YAANPGQLF	9	tr|K7ENA3|K7ENA3_HUMANTudor-interactingrepairregulatorproteinOS=HomosapiensOX=9606GN=NUDT16L1PE=1SV=1	33	41	yes	no	2	0.013099	60.39	647	434			Pan01
FRMDIEQSL	9	sp|P28370-2|SMCA1_HUMANIsoform2ofProbableglobaltranscriptionactivatorSNF2L1OS=HomosapiensOX=9606GN=SMARCA1	706	714	yes	no	2	0.013431	59.245	202	162			Pan01
DIWVKSYSL	9	tr|Q5JVA3|Q5JVA3_HUMANInterleukin-15receptorsubunitalpha(Fragment)OS=HomosapiensOX=9606GN=IL15RAPE=1SV=1	7	15	yes	no	2	0.013508	58.981	45	275		2	Pan01
DTFSGIGKKFGL	12	sp|Q15847|ADIRF_HUMANAdipogenesisregulatoryfactorOS=HomosapiensOX=9606GN=ADIRFPE=1SV=1	63	74	yes	yes	2	0.015257	58.433	55	312			Pan01
TPPTALILD	9	tr|A0A0A0MSA0|A0A0A0MSA0_HUMANLamininsubunitalpha-3OS=HomosapiensOX=9606GN=LAMA3PE=1SV=1	1074	1082	yes	no	2	0.013847	57.811	592	316		9;10	Pan01
SFNQIARLPSGLPVSL	16	sp|P51884|LUM_HUMANLumicanOS=HomosapiensOX=9606GN=LUMPE=1SV=2	192	207	yes	yes	2	0.01239	56.951	539	211			Pan01
AALKLPQI	8	tr|B5MC27|B5MC27_HUMANPQ-looprepeat-containingprotein3OS=HomosapiensOX=9606GN=PQLC3PE=1SV=1	18	25	yes	no	2	0.0036252	56.51	3	381			Pan01
DPETLDASYL	10	tr|M0R0U8|M0R0U8_HUMANPregnancyspecificbeta-1-glycoprotein9,isoformCRA_cOS=HomosapiensOX=9606GN=PSG9PE=1SV=1	170	179	yes	no	2	0.0055916	56.122	49	255		8	Pan01
EVDEQMLNV	9	tr|Q5ST81|Q5ST81_HUMANTubulinbetachainOS=HomosapiensOX=9606GN=TUBBPE=1SV=1	253	261	yes	no	2	0.0042302	56.122	131	92			Pan01
GIIGNSTLLRIIYK	14	sp|P24530-2|EDNRB_HUMANIsoformBofEndothelinreceptortypeBOS=HomosapiensOX=9606GN=EDNRB	115	128	yes	no	2	1.6144e-05	56.043	234	148			Pan01
DVLGLLLRL	9	tr|H7C5K0|H7C5K0_HUMANHelicase-liketranscriptionfactor(Fragment)OS=HomosapiensOX=9606GN=HLTFPE=1SV=1	168	176	yes	no	2	0.013596	54.611	63	292			Pan01
FAIGNKGADQAELEEIAF	18	tr|E7ENL6|E7ENL6_HUMANCollagenalpha-3(VI)chainOS=HomosapiensOX=9606GN=COL6A3PE=1SV=2	173	190	yes	no	2	0.0035736	54.343	175	114			Pan01
YATFIVTNY	9	tr|I3L0Y6|I3L0Y6_HUMANNmrA-likefamilydomain-containingprotein1(Fragment)OS=HomosapiensOX=9606GN=NMRAL1PE=1SV=1	104	112	yes	no	2	0.0019995	53.576	651	463			Pan01
RMIILPLVV	9	sp|P43007|SATT_HUMANNeutralaminoacidtransporterAOS=HomosapiensOX=9606GN=SLC1A4PE=1SV=1	87	95	yes	no	2	0.0096815	53.554	501	191			Pan01
VAFGSHMSF	9	tr|A0A087WVI8|A0A087WVI8_HUMANTIRdomain-containingadaptermolecule1OS=HomosapiensOX=9606GN=TICAM1PE=1SV=1	450	458	yes	no	2	0.0096815	53.554	613	366			Pan01
GLFPAPIHV	9	sp|Q9NR48-2|ASH1L_HUMANIsoform2ofHistone-lysineN-methyltransferaseASH1LOS=HomosapiensOX=9606GN=ASH1L	2026	2034	yes	no	2	0.0070329	52.231	236	469			Pan01
ESLNFLIGRL	10	tr|H0YLK7|H0YLK7_HUMANSpatacsin(Fragment)OS=HomosapiensOX=9606GN=SPG11PE=1SV=1	159	168	yes	no	2	0.0024252	51.854	102	416			Pan01
LVFHSFGGGTGSGFTSL	17	sp|Q71U36-2|TBA1A_HUMANIsoform2ofTubulinalpha-1AchainOS=HomosapiensOX=9606GN=TUBA1A	101	117	yes	no	2	0.004567	51.092	390	347			Pan01
HEIDYILLV	9	sp|Q13907|IDI1_HUMANIsopentenyl-diphosphateDelta-isomerase1OS=HomosapiensOX=9606GN=IDI1PE=1SV=2	147	155	yes	no	2	0.0050078	50.898	275	280			Pan01
YQYPVIIHL	9	sp|Q9BW60-2|ELOV1_HUMANIsoform2ofElongationofverylongchainfattyacidsprotein1OS=HomosapiensOX=9606GN=ELOVL1	200	208	yes	no	2	0.015375	50.039	666	439			Pan01
RISPWLLRV	9	sp|P24928|RPB1_HUMANDNA-directedRNApolymeraseIIsubunitRPB1OS=HomosapiensOX=9606GN=POLR2APE=1SV=2	1206	1214	yes	yes	2	0.0065454	49.715	467	150			Pan01
ALFQRPPLI	9	tr|H7BZF2|H7BZF2_HUMANH/ACAribonucleoproteincomplexsubunit4(Fragment)OS=HomosapiensOX=9606GN=DKC1PE=1SV=1	24	32	yes	no	2	0.0040793	49.59	10	39			Pan01
DHCHRAQEY	9	tr|A0A0A0MTH9|A0A0A0MTH9_HUMANTATA-bindingprotein-associatedfactor172OS=HomosapiensOX=9606GN=BTAF1PE=1SV=1	1308	1316	yes	no	2	0.007009	49.358	43	26			Pan01
VASLVLLHV	9	sp|P35575|G6PC_HUMANGlucose-6-phosphataseOS=HomosapiensOX=9606GN=G6PCPE=1SV=2	300	308	yes	yes	2	0.0097937	48.761	616	176			Pan01
QLLGRMFV	8	tr|I3L402|I3L402_HUMANTransientreceptorpotentialcationchannelsubfamilyVmember3(Fragment)OS=HomosapiensOX=9606GN=TRPV3PE=4SV=1	67	74	yes	no	2	0.014194	48.174	437	388			Pan01
EITNSSGRI	9	sp|Q9BZ71-2|PITM3_HUMANIsoform2ofMembrane-associatedphosphatidylinositoltransferprotein3OS=HomosapiensOX=9606GN=PITPNM3	280	288	yes	no	2	0.018095	41.652	91	444		5;6	Pan01
RLIKFIYNI	9	tr|C9JD65|C9JD65_HUMANAutophagy-relatedprotein9(Fragment)OS=HomosapiensOX=9606GN=ATG9APE=1SV=1	50	58	yes	no	2	0.01421	33.439	483	356			Pan01
IDQWLKTHMN	10	sp|Q6UWY0|ARSK_HUMANArylsulfataseKOS=HomosapiensOX=9606GN=ARSKPE=1SV=1	523	532	yes	yes	2	0.015263	32.841	313	341			Pan01
YTNGSFGSNF	10	sp|P17844-2|DDX5_HUMANIsoform2ofProbableATP-dependentRNAhelicaseDDX5OS=HomosapiensOX=9606GN=DDX5	461	470	yes	no	2	0.01314	32.355	671	127			Pan01
RLFPIAMRL	9	tr|E7EVM8|E7EVM8_HUMANCytochromeP4503A4OS=HomosapiensOX=9606GN=CYP3A4PE=1SV=1	215	223	yes	no	2;3	1.2775e-62	164.52	476	98			Pan01
RLASYLDRV	9	tr|F8VZY9|F8VZY9_HUMANKeratin,typeIcytoskeletal18OS=HomosapiensOX=9606GN=KRT18PE=1SV=1	90	98	yes	no	2;3	2.6394e-11	146.79	470	84			Pan01
RRPDLLTMV	9	tr|B1AKZ5|B1AKZ5_HUMANAstrocyticphosphoproteinPEA-15OS=HomosapiensOX=9606GN=PEA15PE=1SV=1	49	57	yes	no	2;3	9.7144e-17	132.08	516	304	36		Pan01
AVQEFGLARFK	11	tr|H0YA79|H0YA79_HUMANPRELIdomain-containingprotein1,mitochondrial(Fragment)OS=HomosapiensOX=9606GN=PRELID1PE=1SV=1	91	101	yes	no	2;3	8.2391e-12	127.76	39	503			Pan01
VNVDEVGGEALGRLLVVYPWTQRF	24	sp|P68871|HBB_HUMANHemoglobinsubunitbetaOS=HomosapiensOX=9606GN=HBBPE=1SV=2	19	42	yes	no	3	0	202.73	628	245			Pan01
LSALEEYTKKLNTQ	14	tr|F8W696|F8W696_HUMANApolipoproteinA-IOS=HomosapiensOX=9606GN=APOA1PE=1SV=1	232	245	yes	no	3	1.651e-152	193.11	384	69			Pan01
SAFDPLKNQDEINKNVMSAF	20	sp|Q92734-4|TFG_HUMANIsoform4ofProteinTFGOS=HomosapiensOX=9606GN=TFG	166	185	yes	no	3	1.4953e-286	175.56	533	401	37		Pan01
SAVTALWGKVNVDEVGGEALGRL	23	sp|P68871|HBB_HUMANHemoglobinsubunitbetaOS=HomosapiensOX=9606GN=HBBPE=1SV=2	10	32	yes	no	3	1.244e-141	163.72	537	245			Pan01
RFFEVRRVV	9	sp|Q15363|TMED2_HUMANTransmembraneemp24domain-containingprotein2OS=HomosapiensOX=9606GN=TMED2PE=1SV=1	193	201	yes	no	3	2.8571e-112	139.98	456	306			Pan01
HTVHFIYHL	9	sp|Q9UHF3|NAT8B_HUMANPutativeN-acetyltransferase8BOS=HomosapiensOX=9606GN=NAT8BPE=5SV=1	211	219	yes	no	3	3.6729e-25	137.18	304	494			Pan01
KWKDIELEKM	10	tr|E5RIU2|E5RIU2_HUMANADP-ribosylationfactorGTPase-activatingprotein1(Fragment)OS=HomosapiensOX=9606GN=ARFGAP1PE=1SV=1	66	75	yes	no	3	6.0415e-49	134.98	366	380			Pan01
RTPEFLRKF	9	sp|P26641|EF1G_HUMANElongationfactor1-gammaOS=HomosapiensOX=9606GN=EEF1GPE=1SV=3	45	53	yes	no	3	1.9808e-10	132.01	518	159			Pan01
HLPSHIRIL	9	tr|F5GY32|F5GY32_HUMANtRNApseudouridinesynthaseA(Fragment)OS=HomosapiensOX=9606GN=PUS1PE=1SV=2	145	153	yes	no	3	7.6914e-11	130.75	282	519			Pan01
PVDLSKWSGPLSLQEVDEQPQHPL	24	sp|P30086|PEBP1_HUMANPhosphatidylethanolamine-bindingprotein1OS=HomosapiensOX=9606GN=PEBP1PE=1SV=3	2	25	yes	yes	3	5.4138e-86	127.8	432	166			Pan01
HDPLLTGVSSSTNPFRPQK	19	sp|P63218|GBG5_HUMANGuaninenucleotide-bindingproteinG(I)/G(S)/G(O)subunitgamma-5OS=HomosapiensOX=9606GN=GNG5PE=1SV=3	45	63	yes	yes	3	6.1868e-109	126.19	273	244			Pan01
RQFIYKNII	9	sp|Q96BJ8-2|ELMO3_HUMANIsoform1ofEngulfmentandcellmotilityprotein3OS=HomosapiensOX=9606GN=ELMO3	147	155	yes	no	3	5.0055e-06	121.85	503	407			Pan01
NELRVAPEEHPVLL	14	sp|P63261|ACTG_HUMANActin,cytoplasmic2OS=HomosapiensOX=9606GN=ACTG1PE=1SV=1	92	105	yes	no	3	0.00022289	119.88	418	13			Pan01
RLLKSKLYL	9	sp|P10620|MGST1_HUMANMicrosomalglutathioneS-transferase1OS=HomosapiensOX=9606GN=MGST1PE=1SV=1	147	155	yes	yes	3	0.0070061	119.62	488	107			Pan01
FVYSPSKNALYESQLKDNPAFSML	24	sp|Q9P2C4|TM181_HUMANTransmembraneprotein181OS=HomosapiensOX=9606GN=TMEM181PE=1SV=2	554	577	yes	yes	3	1.4028e-26	117.31	228	488	40		Pan01
RVKDIGYIFK	10	sp|P06400|RB_HUMANRetinoblastoma-associatedproteinOS=HomosapiensOX=9606GN=RB1PE=1SV=2	418	427	yes	yes	3	2.4313e-26	117.02	523	85			Pan01
RLSQLKQLL	9	sp|Q96CT7|CC124_HUMANCoiled-coildomain-containingprotein124OS=HomosapiensOX=9606GN=CCDC124PE=1SV=1	192	200	yes	yes	3	0.011987	113.71	495	409			Pan01
NEDLSSWTAADTAAQITQRK	20	sp|P30685|1B35_HUMANHLAclassIhistocompatibilityantigen,B-35alphachainOS=HomosapiensOX=9606GN=HLA-BPE=1SV=1	151	170	yes	no	3	5.6696e-132	112.56	417	106			Pan01
VGGEALGRLLVVYPWTQRF	19	sp|P68871|HBB_HUMANHemoglobinsubunitbetaOS=HomosapiensOX=9606GN=HBBPE=1SV=2	24	42	yes	no	3	5.205e-38	111.18	620	245			Pan01
YALQMEQLNGILLHLESELAQTR	23	tr|F8VZY9|F8VZY9_HUMANKeratin,typeIcytoskeletal18OS=HomosapiensOX=9606GN=KRT18PE=1SV=1	331	353	yes	no	3	9.0976e-48	107.08	650	84	8		Pan01
GRIDIKQLI	9	sp|P35610|SOAT1_HUMANSterolO-acyltransferase1OS=HomosapiensOX=9606GN=SOAT1PE=1SV=3	40	48	yes	no	3	5.8396e-09	105.52	265	178			Pan01
RLREIIFKI	9	sp|Q6ZS30-1|NBEL1_HUMANIsoform1ofNeurobeachin-likeprotein1OS=HomosapiensOX=9606GN=NBEAL1	1152	1160	yes	no	3	0.0088648	105.52	494	343			Pan01
RVKEYFVFR	9	sp|Q5T0D9-2|TPRGL_HUMANIsoform2ofTumorproteinp63-regulatedgene1-likeproteinOS=HomosapiensOX=9606GN=TPRG1L	59	67	yes	no	3	5.724e-07	105.52	524	328			Pan01
RGVKVRLLI	9	sp|Q8IV08|PLD3_HUMANPhospholipaseD3OS=HomosapiensOX=9606GN=PLD3PE=1SV=1	356	364	yes	yes	3	0.013627	102.95	458	367			Pan01
WGKVNVDEVGGEALGRL	17	sp|P68871|HBB_HUMANHemoglobinsubunitbetaOS=HomosapiensOX=9606GN=HBBPE=1SV=2	16	32	yes	no	3	2.8178e-16	102.72	644	245			Pan01
RMFHIRAVI	9	tr|F6V115|F6V115_HUMANHLAclassIIhistocompatibilityantigen,DPalpha1chain(Fragment)OS=HomosapiensOX=9606GN=HLA-DPA1PE=4SV=1	6	14	yes	no	3	1.4627e-46	101.54	500	134			Pan01
KRASYILRL	9	sp|Q96Q15-4|SMG1_HUMANIsoform4ofSerine/threonine-proteinkinaseSMG1OS=HomosapiensOX=9606GN=SMG1	815	823	yes	no	3	0.01212	98.048	360	425			Pan01
RRFNYVVRL	9	sp|Q969P5|FBX32_HUMANF-boxonlyprotein32OS=HomosapiensOX=9606GN=FBXO32PE=1SV=1	117	125	yes	yes	3	0.0076819	97.635	513	404			Pan01
SAFDPLKNQDEINKNVMS	18	sp|Q92734-4|TFG_HUMANIsoform4ofProteinTFGOS=HomosapiensOX=9606GN=TFG	166	183	yes	no	3	1.2392e-08	95.429	532	401			Pan01
RLTHFIWKI	9	tr|E9PJF3|E9PJF3_HUMANFlavin-containingmonooxygenaseOS=HomosapiensOX=9606GN=FMO5PE=1SV=1	239	247	yes	no	3	1.7932e-75	93.598	496	199			Pan01
RLFRPRLII	9	tr|G3V5L0|G3V5L0_HUMANSerinehydroxymethyltransferase,mitochondrial(Fragment)OS=HomosapiensOX=9606GN=SHMT2PE=1SV=1	193	201	yes	no	3	0.014071	92.653	478	174			Pan01
RVRPVLNLPGPGPALPRALE	20	sp|Q96FF7|MISP3_HUMANUncharacterizedproteinMISP3OS=HomosapiensOX=9606GN=MISP3PE=2SV=4	38	57	yes	no	3	2.0705e-15	92.492	527	410			Pan01
RQQLYKLII	9	tr|A0A087WV92|A0A087WV92_HUMANCleavagestimulationfactorsubunit1OS=HomosapiensOX=9606GN=CSTF1PE=1SV=1	11	19	yes	no	3	0.013111	91.853	509	265			Pan01
FRRKFIQTF	9	sp|P78527-2|PRKDC_HUMANIsoform2ofDNA-dependentproteinkinasecatalyticsubunitOS=HomosapiensOX=9606GN=PRKDC	3628	3636	yes	no	3	0.011169	90.709	205	251			Pan01
KVSFLSALEEYTKKLNTQ	18	tr|F8W696|F8W696_HUMANApolipoproteinA-IOS=HomosapiensOX=9606GN=APOA1PE=1SV=1	228	245	yes	no	3	3.2717e-09	89.468	364	69			Pan01
RQPEAGGIFKI	11	sp|Q15493-2|RGN_HUMANIsoform2ofRegucalcinOS=HomosapiensOX=9606GN=RGN	202	212	yes	no	3	3.1698e-12	89.266	508	309			Pan01
LLLLLLLLLLLLL	13	tr|A0A140T9R5|A0A140T9R5_HUMANNOTCH4OS=HomosapiensOX=9606GN=NOTCH4PE=1SV=1	6	18	yes	no	3	1.1935e-151	88.496	373	12			Pan01
SLVIPEKFQHILRVL	15	sp|P62269|RS18_HUMAN40SribosomalproteinS18OS=HomosapiensOX=9606GN=RPS18PE=1SV=3	2	16	yes	no	3	1.7468e-11	86.944	553	235			Pan01
ATIEDILFKAKRK	13	tr|D6RAW1|D6RAW1_HUMANGeneraltranscriptionfactorIIHsubunit2OS=HomosapiensOX=9606GN=GTF2H2PE=4SV=1	32	44	yes	no	3	0.0012275	86.772	35	279			Pan01
EIFEKFHPIR	10	tr|E9PRJ5|E9PRJ5_HUMANNADHdehydrogenase[ubiquinone]1subunitC2OS=HomosapiensOX=9606GN=NDUFC2PE=1SV=1	62	71	yes	no	3	0.0065498	86.624	86	57			Pan01
EVGGEALGRLLVVYPWTQRF	20	sp|P68871|HBB_HUMANHemoglobinsubunitbetaOS=HomosapiensOX=9606GN=HBBPE=1SV=2	23	42	yes	no	3	1.5426e-13	85.974	140	245			Pan01
YEQHAYDGKDYIALNEDL	18	sp|P16188|1A30_HUMANHLAclassIhistocompatibilityantigen,A-30alphachainOS=HomosapiensOX=9606GN=HLA-APE=1SV=2	137	154	yes	no	3	1.1414e-34	84.829	654	124			Pan01
RIIPRHLQL	9	sp|Q93077|H2A1C_HUMANHistoneH2Atype1-COS=HomosapiensOX=9606GN=HIST1H2ACPE=1SV=3	78	86	yes	no	3	0.0071832	84.743	462	81			Pan01
SALSGHLETVILGLLK	16	tr|H0YKL9|H0YKL9_HUMANAnnexin(Fragment)OS=HomosapiensOX=9606GN=ANXA2PE=1SV=1	89	104	yes	no	3	2.9045e-13	84.508	536	16			Pan01
YEQHAYDGKDYIAL	14	sp|P16188|1A30_HUMANHLAclassIhistocompatibilityantigen,A-30alphachainOS=HomosapiensOX=9606GN=HLA-APE=1SV=2	137	150	yes	no	3	0.00021671	83.729	653	124			Pan01
DLLHSGKSIRTVLTF	15	tr|D6RHZ6|D6RHZ6_HUMANAlcoholdehydrogenase1BOS=HomosapiensOX=9606GN=ADH1BPE=1SV=2	321	335	yes	no	3	0.0072087	83.633	47	60			Pan01
HRLPHVLLL	9	tr|H3BV41|H3BV41_HUMANCleavageandpolyadenylation-specificityfactorsubunit5(Fragment)OS=HomosapiensOX=9606GN=NUDT21PE=1SV=1	23	31	yes	no	3	0.011552	83.206	295	33			Pan01
RLAPDYDALDVANKIGII	18	tr|K7EMA7|K7EMA7_HUMAN60SribosomalproteinL23aOS=HomosapiensOX=9606GN=RPL23APE=1SV=1	53	70	yes	no	3	6.4522e-09	81.723	468	238			Pan01
KFRDFFLPK	9	tr|F8W816|F8W816_HUMANCytochromeP4502A7OS=HomosapiensOX=9606GN=CYP2A7PE=1SV=1	328	336	yes	no	3	1.9329e-10	80.755	337	110			Pan01
STKKFWIQKL	10	tr|H0YLB7|H0YLB7_HUMANUbiquitincarboxyl-terminalhydrolase3OS=HomosapiensOX=9606GN=USP3PE=1SV=1	305	314	yes	no	3	0.011204	79.201	569	525			Pan01
EVFDFRGMRL	10	sp|Q9Y2A7|NCKP1_HUMANNck-associatedprotein1OS=HomosapiensOX=9606GN=NCKAP1PE=1SV=1	479	488	yes	no	3	5.2511e-07	79.148	133	507			Pan01
FRKPANDITSQLEINF	16	sp|Q8NC51-4|PAIRB_HUMANIsoform4ofPlasminogenactivatorinhibitor1RNA-bindingproteinOS=HomosapiensOX=9606GN=SERBP1	323	338	yes	no	3	3.6281e-06	78.69	201	384			Pan01
GQRYFLNHI	9	tr|C9J038|C9J038_HUMANWWdomain-containingtranscriptionregulatorprotein1(Fragment)OS=HomosapiensOX=9606GN=WWTR1PE=1SV=1	138	146	yes	no	3	0.013862	77.318	254	197			Pan01
RLNNIRVLL	9	sp|Q9P2R3|ANFY1_HUMANRabankyrin-5OS=HomosapiensOX=9606GN=ANKFY1PE=1SV=2	984	992	yes	no	3	0.0053583	77.072	492	491			Pan01
RLKDLEALL	9	tr|Q3BDU5|Q3BDU5_HUMANPrelamin-A/COS=HomosapiensOX=9606GN=LMNAPE=1SV=1	133	141	yes	no	3	0.018233	76.825	485	68			Pan01
KSKNILFVITK	11	tr|F8W1N5|F8W1N5_HUMANNascentpolypeptide-associatedcomplexsubunitalpha(Fragment)OS=HomosapiensOX=9606GN=NACAPE=1SV=1	19	29	yes	no	3	0.0050864	76.728	361	18			Pan01
IRTESIRWL	9	tr|H0Y928|H0Y928_HUMANThioredoxindomain-containingprotein15(Fragment)OS=HomosapiensOX=9606GN=TXNDC15PE=1SV=1	97	105	yes	no	3	1.5738e-07	76.228	328	415			Pan01
AQQAADKYLYVDKNFINNPLA	21	sp|P35579|MYH9_HUMANMyosin-9OS=HomosapiensOX=9606GN=MYH9PE=1SV=4	2	22	yes	no	3	2.7014e-14	76.155	25	177			Pan01
RVRYMVVVY	9	sp|Q8WYL5-3|SSH1_HUMANIsoform3ofProteinphosphataseSlingshothomolog1OS=HomosapiensOX=9606GN=SSH1	31	39	yes	no	3	0.014216	75.213	528	397			Pan01
LTMFGEKLNGTDPEDVIRNAF	21	sp|P19105|ML12A_HUMANMyosinregulatorylightchain12AOS=HomosapiensOX=9606GN=MYL12APE=1SV=2	86	106	yes	no	3	2.7686e-09	74.662	389	25	0		Pan01
RWKPFEIPK	9	tr|C9JTX9|C9JTX9_HUMANHomogentisate1,2-dioxygenase(Fragment)OS=HomosapiensOX=9606GN=HGDPE=1SV=2	55	63	yes	no	3	0.013223	72.325	529	403			Pan01
YRRSVPTWL	9	tr|E9PS50|E9PS50_HUMAN40SribosomalproteinS13(Fragment)OS=HomosapiensOX=9606GN=RPS13PE=1SV=1	18	26	yes	no	3	0.0184	71.451	668	236			Pan01
RQFEVKFEV	9	sp|Q9Y6K5|OAS3_HUMAN2'-5'-oligoadenylatesynthase3OS=HomosapiensOX=9606GN=OAS3PE=1SV=3	854	862	yes	no	3	0.01805	71.425	502	526			Pan01
FVKLIHIPINNIIVGG	16	sp|P60059|SC61G_HUMANProteintransportproteinSec61subunitgammaOS=HomosapiensOX=9606GN=SEC61GPE=1SV=1	53	68	yes	yes	3	1.2573e-06	70.889	218	228			Pan01
SGVYKKLTGKDVNFEFPEFQL	21	sp|P62081|RS7_HUMAN40SribosomalproteinS7OS=HomosapiensOX=9606GN=RPS7PE=1SV=1	174	194	yes	yes	3	2.1737e-09	70.453	544	234			Pan01
SLEGDLEDLKDQIAQLEASLAAAK	24	tr|A0A0D9SFE5|A0A0D9SFE5_HUMANLaminB1,isoformCRA_aOS=HomosapiensOX=9606GN=LMNB1PE=1SV=1	158	181	yes	no	3	2.7703e-21	70.352	549	136			Pan01
RLFRVFVHV	9	sp|Q86TA1|MOB3B_HUMANMOBkinaseactivator3BOS=HomosapiensOX=9606GN=MOB3BPE=1SV=2	157	165	yes	no	3	1.6459e-10	69.825	479	346			Pan01
VIRNIVEAAAVRDISEASVF	20	sp|P62854|RS26_HUMAN40SribosomalproteinS26OS=HomosapiensOX=9606GN=RPS26PE=1SV=3	40	59	yes	yes	3	2.0385e-09	67.995	622	240			Pan01
RYIHILMI	8	tr|E2QRM8|E2QRM8_HUMANSortingnexin-14OS=HomosapiensOX=9606GN=SNX14PE=1SV=1	47	54	yes	no	3	0.0068254	66.682	531	518			Pan01
FMYDRPLRL	9	tr|E7ENL6|E7ENL6_HUMANCollagenalpha-3(VI)chainOS=HomosapiensOX=9606GN=COL6A3PE=1SV=2	1393	1401	yes	no	3	0.017833	66.504	194	114			Pan01
SLVIPEKFQHILRVLNT	17	sp|P62269|RS18_HUMAN40SribosomalproteinS18OS=HomosapiensOX=9606GN=RPS18PE=1SV=3	2	18	yes	no	3	1.9914e-07	61.692	554	235			Pan01
DSDAASPRTEPRAPWIEQEGPEY	23	sp|P30685|1B35_HUMANHLAclassIhistocompatibilityantigen,B-35alphachainOS=HomosapiensOX=9606GN=HLA-BPE=1SV=1	61	83	yes	no	3	7.7221e-12	61.222	50	106			Pan01
RRARLLQFV	9	sp|Q9HCE7-2|SMUF1_HUMANIsoformShortofE3ubiquitin-proteinligaseSMURF1OS=HomosapiensOX=9606GN=SMURF1	647	655	yes	no	3	0.0011969	60.59	512	460			Pan01
LSIPFVRKV	9	sp|Q96BJ8-2|ELMO3_HUMANIsoform1ofEngulfmentandcellmotilityprotein3OS=HomosapiensOX=9606GN=ELMO3	51	59	yes	no	3	0.013085	60.436	386	407			Pan01
FINNPLAQADWAAKKL	16	sp|P35579|MYH9_HUMANMyosin-9OS=HomosapiensOX=9606GN=MYH9PE=1SV=4	16	31	yes	no	3	0.0047885	60.209	183	177			Pan01
VRFKYPKLI	9	sp|P07099|HYEP_HUMANEpoxidehydrolase1OS=HomosapiensOX=9606GN=EPHX1PE=1SV=1	413	421	yes	yes	3	0.013206	60.019	639	89			Pan01
FVYPLDFARTRLAADV	16	sp|P05141|ADT2_HUMANADP/ATPtranslocase2OS=HomosapiensOX=9606GN=SLC25A5PE=1SV=7	130	145	yes	no	3	0.0072871	59.709	227	82			Pan01
RWKPFEIPKA	10	tr|C9JTX9|C9JTX9_HUMANHomogentisate1,2-dioxygenase(Fragment)OS=HomosapiensOX=9606GN=HGDPE=1SV=2	55	64	yes	no	3	0.01302	58.37	530	403			Pan01
EVLRDLERL	9	sp|Q96GS4|BORC6_HUMANBLOC-1-relatedcomplexsubunit6OS=HomosapiensOX=9606GN=BORCS6PE=1SV=2	259	267	yes	yes	3	0.0075249	57.032	154	412			Pan01
RSRPPMPVVVPSAPEVQETT	20	tr|Q59FP8|Q59FP8_HUMANNeogenin(Fragment)OS=HomosapiensOX=9606GN=NEO1PE=1SV=1	1076	1095	yes	no	3	1.0283e-05	56.017	517	402			Pan01
NEDLRSWTAADTVAQITQRF	20	tr|A0A140T9X6|A0A140T9X6_HUMANHLAclassIhistocompatibilityantigen,alphachainF(Fragment)OS=HomosapiensOX=9606GN=HLA-FPE=1SV=1	27	46	yes	no	3	1.2776e-59	55.763	416	168			Pan01
ATIEVFLPPRLK	12	tr|F8WDL9|F8WDL9_HUMANNEDD8ultimatebuster1OS=HomosapiensOX=9606GN=NUB1PE=1SV=1	83	94	yes	no	3	4.4888e-29	54.7	36	517			Pan01
ISKIREEYPDRIMNTF	16	tr|Q5ST81|Q5ST81_HUMANTubulinbetachainOS=HomosapiensOX=9606GN=TUBBPE=1SV=1	80	95	yes	no	3	0.00089335	53.828	329	92	10		Pan01
RLFHPKLII	9	sp|P34896-4|GLYC_HUMANIsoform4ofSerinehydroxymethyltransferase,cytosolicOS=HomosapiensOX=9606GN=SHMT1	53	61	yes	no	3	0.010131	53.775	474	173			Pan01
AAPSRLLIRGGRVVNDDFSEVADVL	25	tr|E5RG28|E5RG28_HUMANDihydropyrimidinase(Fragment)OS=HomosapiensOX=9606GN=DPYSPE=1SV=2	2	26	yes	no	3	0.0021259	53.342	4	282			Pan01
HKESGRFQDVGPQAPVGSVY	20	sp|Q9UJU6-5|DBNL_HUMANIsoform5ofDrebrin-likeproteinOS=HomosapiensOX=9606GN=DBNL	40	59	yes	no	3	2.1565e-06	52.784	276	498			Pan01
QVFYLRRFFK	10	sp|P49755|TMEDA_HUMANTransmembraneemp24domain-containingprotein10OS=HomosapiensOX=9606GN=TMED10PE=1SV=2	204	213	yes	yes	3	0.0085399	52.725	452	201			Pan01
FTVPHTHVF	9	tr|F6UZG9|F6UZG9_HUMANF-boxDNAhelicase1OS=HomosapiensOX=9606GN=FBXO18PE=1SV=1	614	622	yes	no	3	0.0059754	51.736	213	390			Pan01
FLPELQRRL	9	sp|Q7Z6J4|FGD2_HUMANFYVE,RhoGEFandPHdomain-containingprotein2OS=HomosapiensOX=9606GN=FGD2PE=1SV=1	165	173	yes	yes	3	0.015023	51.066	188	359			Pan01
ALLRGVFVVAAKRTPFG	17	sp|P42765|THIM_HUMAN3-ketoacyl-CoAthiolase,mitochondrialOS=HomosapiensOX=9606GN=ACAA2PE=1SV=2	2	18	yes	yes	3	0.0017808	49.343	11	190			Pan01
ALLRGVFVVAAKRTPFGAY	19	sp|P42765|THIM_HUMAN3-ketoacyl-CoAthiolase,mitochondrialOS=HomosapiensOX=9606GN=ACAA2PE=1SV=2	2	20	yes	yes	3	0.016729	48.907	12	190			Pan01
TMFGEKLNGTDPEDVIRNAF	20	sp|P19105|ML12A_HUMANMyosinregulatorylightchain12AOS=HomosapiensOX=9606GN=MYL12APE=1SV=2	87	106	yes	no	3	0.015435	48.477	589	25			Pan01
VYELLGLLGEVHPSEMINNAENLFR	25	sp|P78527-2|PRKDC_HUMANIsoform2ofDNA-dependentproteinkinasecatalyticsubunitOS=HomosapiensOX=9606GN=PRKDC	174	198	yes	no	3	0.0027759	48.115	642	251	31		Pan01
DSDATSPRMAPRAPWIEQEGPEY	23	sp|P30461|1B13_HUMANHLAclassIhistocompatibilityantigen,B-13alphachainOS=HomosapiensOX=9606GN=HLA-BPE=1SV=1	61	83	yes	yes	3	0.0030782	46.569	52	167			Pan01
VPPVQVSPLIKLGRYSALFL	20	sp|P56385|ATP5I_HUMANATPsynthasesubunite,mitochondrialOS=HomosapiensOX=9606GN=ATP5IPE=1SV=2	2	21	yes	yes	3	0.0014454	45.257	629	224			Pan01
ADQLTEEQIAEFKEAFSLFDKDGD	24	tr|F8WBR5|F8WBR5_HUMANCalmodulin-2OS=HomosapiensOX=9606GN=CALM2PE=1SV=1	2	25	yes	no	3	1.0378e-06	45.011	7	104			Pan01
RRNTQLLEL	9	tr|H0Y8F0|H0Y8F0_HUMANProbablephospholipid-transportingATPaseIH(Fragment)OS=HomosapiensOX=9606GN=ATP11APE=1SV=1	126	134	yes	no	3	0.014201	44.203	515	252			Pan01
TDAAVSFAKDFLAGGVAAAISKTAV	25	sp|P05141|ADT2_HUMANADP/ATPtranslocase2OS=HomosapiensOX=9606GN=SLC25A5PE=1SV=7	2	26	yes	yes	3	0.0031672	43.888	583	82		1;7	Pan01
EAIPMSIPPEVKFNKPFVF	19	tr|A0A024R6I7|A0A024R6I7_HUMANAlpha-1-antitrypsinOS=HomosapiensOX=9606GN=SERPINA1PE=1SV=1	378	396	yes	no	3	0.018913	43.794	74	65			Pan01
VYSQILRKL	9	tr|J3KSH3|J3KSH3_HUMANNuclearporecomplexproteinNup85(Fragment)OS=HomosapiensOX=9606GN=NUP85PE=1SV=1	41	49	yes	no	3	0.0068387	37.191	643	438			Pan01
TLGDIVFKRISKRI	14	sp|P07148|FABPL_HUMANFattyacid-bindingprotein,liverOS=HomosapiensOX=9606GN=FABP1PE=1SV=1	114	127	yes	no	3;4	3.588e-07	103.85	587	90			Pan01
LLKNGERIEKVEHSDLSFSKDWSFY	25	tr|H0YLF3|H0YLF3_HUMANBeta-2-microglobulin(Fragment)OS=HomosapiensOX=9606GN=B2MPE=1SV=1	11	35	yes	no	3;4	3.2158e-23	103.67	372	231			Pan01
MDFSKLPKILDEDKESTFGYVHGV	24	sp|P38606|VATA_HUMANV-typeprotonATPasecatalyticsubunitAOS=HomosapiensOX=9606GN=ATP6V1APE=1SV=2	1	24	yes	no	4	0	238.28	394	182	23		Pan01
LMIEQNTKSPLFMGKVVNPTQK	22	tr|A0A024R6I7|A0A024R6I7_HUMANAlpha-1-antitrypsinOS=HomosapiensOX=9606GN=SERPINA1PE=1SV=1	397	418	yes	no	4	0	206.34	376	65	4;5		Pan01
PVDLSKWSGPLSLQEVDEQPQHPLH	25	sp|P30086|PEBP1_HUMANPhosphatidylethanolamine-bindingprotein1OS=HomosapiensOX=9606GN=PEBP1PE=1SV=3	2	26	yes	yes	4	0	172.24	433	166			Pan01
YQKVVAGVANALAHKYH	17	sp|P68871|HBB_HUMANHemoglobinsubunitbetaOS=HomosapiensOX=9606GN=HBBPE=1SV=2	131	147	yes	no	4	3.1827e-81	122.34	662	245			Pan01
LLKNGERIEKVEHSDLSFSKDWSF	24	tr|H0YLF3|H0YLF3_HUMANBeta-2-microglobulin(Fragment)OS=HomosapiensOX=9606GN=B2MPE=1SV=1	11	34	yes	no	4	3.6669e-121	110.75	371	231			Pan01
HVLPFEKINEGFDLLHSGKSIRT	23	tr|D6RHZ6|D6RHZ6_HUMANAlcoholdehydrogenase1BOS=HomosapiensOX=9606GN=ADH1BPE=1SV=2	309	331	yes	no	4	2.8653e-26	93.837	308	60			Pan01
LKNGERIEKVEHSDLSFSKDWSFY	24	tr|H0YLF3|H0YLF3_HUMANBeta-2-microglobulin(Fragment)OS=HomosapiensOX=9606GN=B2MPE=1SV=1	12	35	yes	no	4	5.4565e-22	90.193	370	231			Pan01
SIKGLTEGLHGFHVHEF	17	tr|H7BYH4|H7BYH4_HUMANSuperoxidedismutase[Cu-Zn]OS=HomosapiensOX=9606GN=SOD1PE=1SV=1	16	32	yes	no	4	6.6593e-09	84.874	545	62			Pan01
RLLLPGELAKHAVSEGTKAVTKY	23	sp|Q99880|H2B1L_HUMANHistoneH2Btype1-LOS=HomosapiensOX=9606GN=HIST1H2BLPE=1SV=3	100	122	yes	no	4	3.2126e-21	77.576	489	37			Pan01
DSDAASQRMEPRAPWIEQERPEY	23	sp|P16188|1A30_HUMANHLAclassIhistocompatibilityantigen,A-30alphachainOS=HomosapiensOX=9606GN=HLA-APE=1SV=2	61	83	yes	no	4	2.4833e-12	68.88	51	124			Pan01
FNLSKEDDVRQYVVRKPLNK	20	tr|A2A3R5|A2A3R5_HUMAN40SribosomalproteinS6OS=HomosapiensOX=9606GN=RPS6PE=1SV=1	114	133	yes	no	4	8.1555e-07	68.41	195	239			Pan01
LLPKKTESHHKAKGK	15	sp|Q93077|H2A1C_HUMANHistoneH2Atype1-COS=HomosapiensOX=9606GN=HIST1H2ACPE=1SV=3	116	130	yes	no	4	1.0625e-05	58.487	374	81			Pan01
FRMPELVDFRQYVRTLPTNTL	21	tr|D6RG07|D6RG07_HUMANLong-chain-fatty-acid--CoAligase1OS=HomosapiensOX=9606GN=ACSL1PE=1SV=1	10	30	yes	no	4	6.1049e-06	56.9	203	171			Pan01
LESEPQEFKPIGTAHNRRAQPFV	23	sp|Q53GG5-3|PDLI3_HUMANIsoform3ofPDZandLIMdomainprotein3OS=HomosapiensOX=9606GN=PDLIM3	105	127	yes	no	4	2.6591e-10	52.853	368	323			Pan01
SGVRRDVFLNGSYNDYVREF	20	sp|Q96MU7-2|YTDC1_HUMANIsoform2ofYTHdomain-containingprotein1OS=HomosapiensOX=9606GN=YTHDC1	559	578	yes	no	4	9.7276e-07	52.298	543	420			Pan01
LSKAVHKAVLTIDEKGTEAAGAMFL	25	tr|A0A024R6I7|A0A024R6I7_HUMANAlpha-1-antitrypsinOS=HomosapiensOX=9606GN=SERPINA1PE=1SV=1	353	377	yes	no	4	8.2907e-11	51.301	387	65	6		Pan01
FYTAMSRPGRGEPRFITVGYVDDTQ	25	sp|P30461|1B13_HUMANHLAclassIhistocompatibilityantigen,B-13alphachainOS=HomosapiensOX=9606GN=HLA-BPE=1SV=1	32	56	yes	yes	4	1.3321e-06	51.234	231	167	22		Pan01
FYTAMSRPGRGEPRFIAVGYVDDTQ	25	sp|P30685|1B35_HUMANHLAclassIhistocompatibilityantigen,B-35alphachainOS=HomosapiensOX=9606GN=HLA-BPE=1SV=1	32	56	yes	no	4	1.2485e-06	50.426	230	106			Pan01
SVIPHILKMEPADYNSQIIGHSI	23	sp|P13056|NR2C1_HUMANNuclearreceptorsubfamily2groupCmember1OS=HomosapiensOX=9606GN=NR2C1PE=1SV=2	581	603	yes	yes	4	1.1938e-06	49.973	575	115	12		Pan01
SDDIRKRFEFPNSLIQSQAVGHLI	24	sp|Q5VW36|FOCAD_HUMANFocadhesinOS=HomosapiensOX=9606GN=FOCADPE=1SV=1	2	25	yes	yes	4	8.4041e-06	46.415	538	332			Pan01
GSHSMRYFSTSVSRPGSGEPRF	22	sp|P16188|1A30_HUMANHLAclassIhistocompatibilityantigen,A-30alphachainOS=HomosapiensOX=9606GN=HLA-APE=1SV=2	25	46	yes	yes	4	4.2576e-06	46.362	268	124			Pan01
LVFPSEIVGKRIRV	14	sp|P62081|RS7_HUMAN40SribosomalproteinS7OS=HomosapiensOX=9606GN=RPS7PE=1SV=1	133	146	yes	no	4	0.014713	44.426	392	234			Pan01
YTVFDRDNNRVGFAEAAR	18	tr|H7C1V0|H7C1V0_HUMANCathepsinD(Fragment)OS=HomosapiensOX=9606GN=CTSDPE=1SV=1	171	188	yes	no	4	0.00013429	33.405	672	91			Pan01
LRIEEELGSKAKFAGRNFRNPLAK	24	sp|P06733-2|ENOA_HUMANIsoformMBP-1ofAlpha-enolaseOS=HomosapiensOX=9606GN=ENO1	318	341	yes	no	5	2.5517e-22	72.145	382	86			Pan01
NILPFEKINEGFDLLRSGKSIRT	23	sp|P00326|ADH1G_HUMANAlcoholdehydrogenase1COS=HomosapiensOX=9606GN=ADH1CPE=1SV=2	349	371	yes	yes	5	2.7482e-19	70.99	419	61			Pan01
GRMHAPGKGLSQSALPYRRSVPTWL	25	tr|E9PS50|E9PS50_HUMAN40SribosomalproteinS13(Fragment)OS=HomosapiensOX=9606GN=RPS13PE=1SV=1	2	26	yes	no	5	2.6063e-06	43.162	266	236	27		Pan01
AAAALVLKA	9	sp|Q9Y490|TLN1_HUMANTalin-1OS=HomosapiensOX=9606GN=TLN1PE=1SV=3	678	686	yes	yes	2	0.0052228	81.297	0	1994			Pan02
AAADIFKHY	9	tr|Q68DW7|Q68DW7_HUMANCohesinsubunitSA-1OS=HomosapiensOX=9606GN=STAG1PE=1SV=1	659	667	yes	no	2	0.040064	63.48	1	1430			Pan02
AAADSIKIW	9	sp|Q9UNX4|WDR3_HUMANWDrepeat-containingprotein3OS=HomosapiensOX=9606GN=WDR3PE=1SV=1	433	441	yes	yes	2	0.0042446	62.546	2	1941			Pan02
AAAELIKEV	9	sp|Q13425|SNTB2_HUMANBeta-2-syntrophinOS=HomosapiensOX=9606GN=SNTB2PE=1SV=1	438	446	yes	yes	2	0.0073921	68.224	3	946			Pan02
AAANAIRVY	9	sp|Q9NRK6|ABCBA_HUMANATP-bindingcassettesub-familyBmember10,mitochondrialOS=HomosapiensOX=9606GN=ABCB10PE=1SV=2	226	234	yes	yes	2	0.0043715	88.904	4	1782			Pan02
AAAPASVPAQAPKRTQAPTKASE	23	sp|P47914|RL29_HUMAN60SribosomalproteinL29OS=HomosapiensOX=9606GN=RPL29PE=1SV=2	137	159	yes	yes	3;4	6.1062e-06	95.195	5	663			Pan02
AAAPHSFVA	9	tr|B1AKZ9|B1AKZ9_HUMANBonemorphogeneticprotein7OS=HomosapiensOX=9606GN=BMP7PE=1SV=1	8	16	yes	no	2	0.02233	65.803	6	484			Pan02
AAAPHTVSY	9	sp|O75907|DGAT1_HUMANDiacylglycerolO-acyltransferase1OS=HomosapiensOX=9606GN=DGAT1PE=1SV=2	235	243	yes	yes	2	4.5642e-09	154.35	7	226			Pan02
AAASAIKVI	9	sp|P14902|I23O1_HUMANIndoleamine2,3-dioxygenase1OS=HomosapiensOX=9606GN=IDO1PE=1SV=1	173	181	yes	yes	2	0.00046312	122.18	8	450			Pan02
AAFDGHAREL	10	sp|Q3MIP1|IPIL2_HUMANInositol1,4,5-trisphosphatereceptor-interactingprotein-like2OS=HomosapiensOX=9606GN=ITPRIPL2PE=1SV=1	482	491	yes	yes	3	0.024831	38.875	9	1096			Pan02
AAFDKIQQL	9	sp|Q9P2I0|CPSF2_HUMANCleavageandpolyadenylationspecificityfactorsubunit2OS=HomosapiensOX=9606GN=CPSF2PE=1SV=2	121	129	yes	yes	2	0.0004639	130.56	10	1856			Pan02
AAFEKALEV	9	sp|Q13325|IFIT5_HUMANInterferon-inducedproteinwithtetratricopeptiderepeats5OS=HomosapiensOX=9606GN=IFIT5PE=1SV=1	161	169	yes	yes	2	0.00062396	100.02	11	942			Pan02
AAFPYPMMH	9	sp|Q7Z6I8|CE024_HUMANUPF0461proteinC5orf24OS=HomosapiensOX=9606GN=C5orf24PE=1SV=1	161	169	yes	yes	2	0.024228	53.466	12	1279			Pan02
AAFRIVVM	8	tr|H0YH91|H0YH91_HUMANHistonedeacetylase7(Fragment)OS=HomosapiensOX=9606GN=HDAC7PE=1SV=1	208	215	yes	no	2	0.003052	69.093	13	1426	136		Pan02
AAGVEAAAEVAATEIK	16	tr|M0QYQ7|M0QYQ7_HUMANHeterogeneousnuclearribonucleoproteinM(Fragment)OS=HomosapiensOX=9606GN=HNRNPMPE=1SV=1	2	17	yes	no	2	5.3153e-09	133.32	14	708			Pan02
AAGVEAAAEVAATEIKM	17	tr|M0QYQ7|M0QYQ7_HUMANHeterogeneousnuclearribonucleoproteinM(Fragment)OS=HomosapiensOX=9606GN=HNRNPMPE=1SV=1	2	18	yes	no	2	3.1784e-19	158.2	15	708	70		Pan02
AALTFPVLF	9	tr|H0YMB4|H0YMB4_HUMANCTDsmallphosphatase-likeprotein2(Fragment)OS=HomosapiensOX=9606GN=CTDSPL2PE=1SV=1	53	61	yes	no	1	0.00055552	111.28	16	874			Pan02
AAMPRPVSY	9	sp|Q6TFL4|KLH24_HUMANKelch-likeprotein24OS=HomosapiensOX=9606GN=KLHL24PE=1SV=1	576	584	yes	yes	2	3.8385e-06	118.32	17	1216			Pan02
AANVHHPVL	9	sp|P43251-4|BTD_HUMANIsoform4ofBiotinidaseOS=HomosapiensOX=9606GN=BTD	278	286	yes	no	2	0.0056661	92.319	18	647			Pan02
AAPSVTLFPPSSEELQANK	19	sp|P0DOY3|IGLC3_HUMANImmunoglobulinlambdaconstant3OS=HomosapiensOX=9606GN=IGLC3PE=1SV=1	5	23	yes	no	2	0.0026022	104.81	19	45			Pan02
AARVGAFLKNAWDKEPVLVVSF	22	tr|F2Z2C6|F2Z2C6_HUMANNADHdehydrogenase[ubiquinone]1alphasubcomplexsubunit3OS=HomosapiensOX=9606GN=NDUFA3PE=4SV=1	2	23	yes	no	3	1.5024e-24	130.85	20	256			Pan02
AASSIQRVL	9	sp|Q5I7T1|AG10B_HUMANPutativeDol-P-Glc:Glc(2)Man(9)GlcNAc(2)-PP-Dolalpha-1,2-glucosyltransferaseOS=HomosapiensOX=9606GN=ALG10BPE=1SV=2	124	132	yes	no	2	0.0059238	101.41	21	1119			Pan02
AAVDTSSEITTK	12	tr|B8ZZQ6|B8ZZQ6_HUMANProthymosinalphaOS=HomosapiensOX=9606GN=PTMAPE=1SV=1	4	15	yes	no	2	0.0024157	91.855	22	350			Pan02
AAVDTSSEITTKDLKEKKEVVE	22	tr|B8ZZQ6|B8ZZQ6_HUMANProthymosinalphaOS=HomosapiensOX=9606GN=PTMAPE=1SV=1	4	25	yes	no	3;4	7.5517e-09	93.73	23	350			Pan02
AAVSHEPTPA	10	tr|D6R9C9|D6R9C9_HUMANProteinNOXP20(Fragment)OS=HomosapiensOX=9606GN=FAM114A1PE=1SV=8	37	46	yes	no	2	0.0031788	68.081	24	1320			Pan02
AAYGRALSM	9	sp|Q08357|S20A2_HUMANSodium-dependentphosphatetransporter2OS=HomosapiensOX=9606GN=SLC20A2PE=1SV=1	309	317	yes	yes	2	0.02302	89.698	25	887			Pan02
AAYHVEVTF	9	sp|Q6XUX3-2|DUSTY_HUMANIsoform2ofDualserine/threonineandtyrosineproteinkinaseOS=HomosapiensOX=9606GN=DSTYK	523	531	yes	no	2	0.030927	48.504	26	1230			Pan02
AAYQSVRIL	9	sp|Q9HAT2-2|SIAE_HUMANIsoform2ofSialateO-acetylesteraseOS=HomosapiensOX=9606GN=SIAE	112	120	yes	no	2	0.031866	65.246	27	1735			Pan02
ADIDGDGQVNYEE	13	sp|P0DP25|CALM3_HUMANCalmodulin-3OS=HomosapiensOX=9606GN=CALM3PE=1SV=1	129	141	yes	no	2	0.0026324	82.029	28	399			Pan02
ADIQTERAYQKQPT	14	tr|M0R1H6|M0R1H6_HUMAN40SribosomalproteinS11OS=HomosapiensOX=9606GN=RPS11PE=1SV=1	2	15	yes	no	2	3.4901e-07	147.96	29	786			Pan02
ADIQTERAYQKQPTIFQNKKRVLL	24	tr|M0R1H6|M0R1H6_HUMAN40SribosomalproteinS11OS=HomosapiensOX=9606GN=RPS11PE=1SV=1	2	25	yes	no	4	3.1846e-05	69.72	30	786			Pan02
ADQLTEEQIAEFKEA	15	sp|P0DP25|CALM3_HUMANCalmodulin-3OS=HomosapiensOX=9606GN=CALM3PE=1SV=1	2	16	yes	no	2	5.521e-49	217.09	31	399			Pan02
ADQLTEEQIAEFKEAF	16	sp|P0DP25|CALM3_HUMANCalmodulin-3OS=HomosapiensOX=9606GN=CALM3PE=1SV=1	2	17	yes	no	2	3.8212e-29	188.96	32	399			Pan02
ADSGEGDFLAEGGGVR	16	sp|P02671-2|FIBA_HUMANIsoform2ofFibrinogenalphachainOS=HomosapiensOX=9606GN=FGA	20	35	yes	no	2	7.288e-20	237.08	33	318			Pan02
ADSGEGDFLAEGGGVRG	17	sp|P02671-2|FIBA_HUMANIsoform2ofFibrinogenalphachainOS=HomosapiensOX=9606GN=FGA	20	36	yes	no	2	1.4673e-08	131.06	34	318			Pan02
AEAEEQAVEARQE	13	sp|P84157-2|MXRA7_HUMANIsoform2ofMatrix-remodeling-associatedprotein7OS=HomosapiensOX=9606GN=MXRA7	103	115	yes	no	2	5.3993e-06	141.08	35	831			Pan02
AEAQAQYSAAVAK	13	sp|Q14624-4|ITIH4_HUMANIsoform4ofInter-alpha-trypsininhibitorheavychainH4OS=HomosapiensOX=9606GN=ITIH4	99	111	yes	no	2	0.00050364	132.25	36	993			Pan02
AEEREELLGPTAQW	14	sp|P33241|LSP1_HUMANLymphocyte-specificprotein1OS=HomosapiensOX=9606GN=LSP1PE=1SV=1	10	23	yes	yes	2	7.187e-08	153.34	38	592			Pan02
AEFEVHEVY	9	tr|F8VR77|F8VR77_HUMANProliferation-associatedprotein2G4OS=HomosapiensOX=9606GN=PA2G4PE=1SV=1	216	224	yes	no	2	0.00056497	80.098	40	1951			Pan02
AEHVEGEDLQQE	12	sp|Q12797-5|ASPH_HUMANIsoform5ofAspartyl/asparaginylbeta-hydroxylaseOS=HomosapiensOX=9606GN=ASPH	147	158	yes	no	2	0.0111	95.502	41	907			Pan02
AEHVEGEDLQQEDGPTG	17	sp|Q12797-5|ASPH_HUMANIsoform5ofAspartyl/asparaginylbeta-hydroxylaseOS=HomosapiensOX=9606GN=ASPH	147	163	yes	no	2	2.6979e-50	237.37	42	907			Pan02
AEKLESEEDVSQA	13	sp|Q15746-9|MYLK_HUMANIsoform7ofMyosinlightchainkinase,smoothmuscleOS=HomosapiensOX=9606GN=MYLK	583	595	yes	no	2	0.0008938	97.452	43	1053			Pan02
AEKLESEEDVSQAF	14	sp|Q15746-9|MYLK_HUMANIsoform7ofMyosinlightchainkinase,smoothmuscleOS=HomosapiensOX=9606GN=MYLK	583	596	yes	no	2	4.5519e-05	118.9	44	1053			Pan02
AEPHTEPEEQVPVEA	15	sp|Q12797-5|ASPH_HUMANIsoform5ofAspartyl/asparaginylbeta-hydroxylaseOS=HomosapiensOX=9606GN=ASPH	110	124	yes	no	2	8.5556e-05	124.42	45	907			Pan02
AEPLQSWQ	8	sp|O15031|PLXB2_HUMANPlexin-B2OS=HomosapiensOX=9606GN=PLXNB2PE=1SV=3	1020	1027	yes	yes	2	0.0080927	81.784	46	111			Pan02
AEQLIRVY	8	sp|Q9Y3Z3-3|SAMH1_HUMANIsoform3ofDeoxynucleosidetriphosphatetriphosphohydrolaseSAMHD1OS=HomosapiensOX=9606GN=SAMHD1	476	483	yes	no	2	0.018717	111.82	47	1992			Pan02
AESGAKEELQANGSAPAADK	20	sp|P29966|MARCS_HUMANMyristoylatedalanine-richC-kinasesubstrateOS=HomosapiensOX=9606GN=MARCKSPE=1SV=4	50	69	yes	yes	3	0.018129	61.942	48	571			Pan02
AETEERSLDN	10	sp|Q9UKY7-2|CDV3_HUMANIsoform2ofProteinCDV3homologOS=HomosapiensOX=9606GN=CDV3	2	11	yes	no	2	0.00069511	91.265	49	1909			Pan02
AEVEQKKKRT	10	tr|K7EJ78|K7EJ78_HUMAN40SribosomalproteinS15OS=HomosapiensOX=9606GN=RPS15PE=1SV=2	2	11	yes	no	3	0.0017176	60.434	50	795			Pan02
AEVEQKKKRTF	11	tr|K7EJ78|K7EJ78_HUMAN40SribosomalproteinS15OS=HomosapiensOX=9606GN=RPS15PE=1SV=2	2	12	yes	no	3	2.2332e-05	99.522	51	795			Pan02
AGRKLALKTIDWVAF	15	tr|F5H608|F5H608_HUMANATPsynthaseperipheralstalksubunitdOS=HomosapiensOX=9606GN=ATP5PDPE=1SV=2	2	16	yes	no	2	0.00016449	112.13	53	230			Pan02
AHADHIGQGF	10	tr|H7C2D3|H7C2D3_HUMANRoundspermatidbasicprotein1-likeprotein(Fragment)OS=HomosapiensOX=9606GN=RSBN1LPE=1SV=1	76	85	yes	no	2	0.0040238	63.565	54	1203			Pan02
AHDAFRSSL	9	sp|Q13813-3|SPTN1_HUMANIsoform3ofSpectrinalphachain,non-erythrocytic1OS=HomosapiensOX=9606GN=SPTAN1	2112	2120	yes	no	2	0.0027885	111.17	55	966			Pan02
AHDDGRWSL	9	sp|Q16658|FSCN1_HUMANFascinOS=HomosapiensOX=9606GN=FSCN1PE=1SV=3	95	103	yes	yes	2;3	0.00040892	124.98	56	1066			Pan02
AHDDSVMYL	9	sp|Q9UNX4|WDR3_HUMANWDrepeat-containingprotein3OS=HomosapiensOX=9606GN=WDR3PE=1SV=1	631	639	yes	yes	2	0.16625	57.811	57	1941	165		Pan02
AHDDSVMYLQF	11	sp|Q9UNX4|WDR3_HUMANWDrepeat-containingprotein3OS=HomosapiensOX=9606GN=WDR3PE=1SV=1	631	641	yes	yes	2	0.00074931	86.794	58	1941	165		Pan02
AHDGDVNVI	9	tr|M0QX71|M0QX71_HUMANGlutamate-richWDrepeat-containingprotein1(Fragment)OS=HomosapiensOX=9606GN=GRWD1PE=1SV=1	203	211	yes	no	2	0.017806	81.613	59	1611			Pan02
AHDGGIYAI	9	sp|O75083-3|WDR1_HUMANIsoform2ofWDrepeat-containingprotein1OS=HomosapiensOX=9606GN=WDR1	92	100	yes	no	2	0.00067436	114.02	60	195			Pan02
AHDGSVFTL	9	sp|Q9HC35-2|EMAL4_HUMANIsoform2ofEchinodermmicrotubule-associatedprotein-like4OS=HomosapiensOX=9606GN=EML4	449	457	yes	no	2	0.0001997	124.89	61	1743			Pan02
AHDKEVYDI	9	tr|A0A087WWI6|A0A087WWI6_HUMANDDB1-andCUL4-associatedfactor7(Fragment)OS=HomosapiensOX=9606GN=DCAF7PE=1SV=6	119	127	yes	no	2	0.0081858	70.856	62	778			Pan02
AHDNLKLTI	9	sp|P12104|FABPI_HUMANFattyacid-bindingprotein,intestinalOS=HomosapiensOX=9606GN=FABP2PE=1SV=2	33	41	yes	yes	2	8.3113e-06	148.62	63	425			Pan02
AHDPAGPSL	9	sp|Q9H7S9|ZN703_HUMANZincfingerprotein703OS=HomosapiensOX=9606GN=ZNF703PE=1SV=1	401	409	yes	yes	2	0.00058004	125.62	64	1719			Pan02
AHDQFKSTL	9	sp|O43707|ACTN4_HUMANAlpha-actinin-4OS=HomosapiensOX=9606GN=ACTN4PE=1SV=2	569	577	yes	no	2	2.372e-09	147.24	65	158			Pan02
AHDQNSNLL	9	sp|P21980-2|TGM2_HUMANIsoform2ofProtein-glutaminegamma-glutamyltransferase2OS=HomosapiensOX=9606GN=TGM2	304	312	yes	no	2	0.017598	101.28	66	523			Pan02
AHDTTLVAL	9	tr|E9PP23|E9PP23_HUMANLysosomalacidphosphatase(Fragment)OS=HomosapiensOX=9606GN=ACP2PE=1SV=1	252	260	yes	no	2	0.0060305	114.59	67	412			Pan02
AHDTTLVALQM	11	tr|E9PP23|E9PP23_HUMANLysosomalacidphosphatase(Fragment)OS=HomosapiensOX=9606GN=ACP2PE=1SV=1	252	262	yes	no	2	0.002491	94.806	68	412	37		Pan02
AHEFGAITF	9	sp|P13196|HEM1_HUMAN5-aminolevulinatesynthase,nonspecific,mitochondrialOS=HomosapiensOX=9606GN=ALAS1PE=1SV=2	401	409	yes	yes	2	0.0057844	70.912	69	436			Pan02
AHESVVKSEDF	11	tr|H3BNI5|H3BNI5_HUMANCytochromecoxidasesubunit4isoform1,mitochondrial(Fragment)OS=HomosapiensOX=9606GN=COX4I1PE=1SV=1	23	33	yes	no	3	0.015336	45.158	70	434			Pan02
AHFPINVVI	9	tr|E7ESE0|E7ESE0_HUMAN60SribosomalproteinL9(Fragment)OS=HomosapiensOX=9606GN=RPL9PE=1SV=1	97	105	yes	no	2	0.0089007	50.039	71	591			Pan02
AHGPEWNL	8	sp|Q09666|AHNK_HUMANNeuroblastdifferentiation-associatedproteinAHNAKOS=HomosapiensOX=9606GN=AHNAKPE=1SV=2	619	626	yes	yes	2	0.0075918	80.555	72	896			Pan02
AHIDPDASYM	10	tr|H3BPT1|H3BPT1_HUMANTargetofrapamycincomplexsubunitLST8OS=HomosapiensOX=9606GN=MLST8PE=1SV=1	176	185	yes	no	2	0.0060303	94.407	73	1643	154		Pan02
AHINTDMTL	9	tr|E9PDM8|E9PDM8_HUMANProteintransportproteinSec24DOS=HomosapiensOX=9606GN=SEC24DPE=1SV=1	581	589	yes	no	2	0.013455	65.235	74	242			Pan02
AHMWFDNQI	9	sp|P05023-3|AT1A1_HUMANIsoform3ofSodium/potassium-transportingATPasesubunitalpha-1OS=HomosapiensOX=9606GN=ATP1A1	358	366	yes	no	2	0.0084294	48.504	75	341			Pan02
AHNKEIYTI	9	tr|A0A0D9SF63|A0A0D9SF63_HUMANF-box-like/WDrepeat-containingproteinTBL1XR1OS=HomosapiensOX=9606GN=TBL1XR1PE=1SV=1	389	397	yes	no	2;3	0.00069403	72.492	76	192			Pan02
AHQFPEVRF	9	tr|K7EQ66|K7EQ66_HUMANNicalin(Fragment)OS=HomosapiensOX=9606GN=NCLNPE=1SV=1	47	55	yes	no	2;3	0.0061978	70.525	77	1495			Pan02
AHSILIANI	9	sp|Q14807-2|KIF22_HUMANIsoform2ofKinesin-likeproteinKIF22OS=HomosapiensOX=9606GN=KIF22	269	277	yes	no	2	0.019484	83.377	78	1004			Pan02
AHSVPSPAF	9	sp|Q9H000-2|MKRN2_HUMANIsoform2ofProbableE3ubiquitin-proteinligasemakorin-2OS=HomosapiensOX=9606GN=MKRN2	27	35	yes	no	2	7.0721e-05	118.06	79	1671			Pan02
AHVDFEAML	9	tr|M0R2S3|M0R2S3_HUMANCoiled-coildomain-containingprotein94(Fragment)OS=HomosapiensOX=9606GN=CCDC94PE=1SV=8	130	138	yes	no	2	0.0080521	62.714	80	1645			Pan02
AHVDLIEKL	9	sp|P62875|RPAB5_HUMANDNA-directedRNApolymerasesI,II,andIIIsubunitRPABC5OS=HomosapiensOX=9606GN=POLR2LPE=1SV=1	51	59	yes	yes	2	2.1258e-05	149.65	81	798			Pan02
AHVVVGDVL	9	tr|M0QZL1|M0QZL1_HUMANFlavinreductase(NADPH)OS=HomosapiensOX=9606GN=BLVRBPE=1SV=1	48	56	yes	no	2	0.010881	72.021	82	572			Pan02
AHYGGFTVQNEANK	14	sp|P02675|FIBB_HUMANFibrinogenbetachainOS=HomosapiensOX=9606GN=FGBPE=1SV=2	354	367	yes	no	2;3	5.0476e-13	146.16	83	319			Pan02
AIGYLNTGYQR	11	sp|P01023|A2MG_HUMANAlpha-2-macroglobulinOS=HomosapiensOX=9606GN=A2MPE=1SV=3	1004	1014	yes	yes	2	0.00029488	121.09	84	298			Pan02
AILDGGAPGPQPHG	14	tr|S4R3F6|S4R3F6_HUMANClathrinlightchainA(Fragment)OS=HomosapiensOX=9606GN=CLTAPE=1SV=1	17	30	yes	no	2	0.096313	72.006	85	383			Pan02
AKNNALTMSKHLYTEAWDA	19	sp|P20929-4|NEBU_HUMANIsoform4ofNebulinOS=HomosapiensOX=9606GN=NEB	3683	3701	yes	no	2	0.0038839	111.63	86	513	47		Pan02
ALEILQEEDLIDEDDIPVR	19	tr|F5GXS0|F5GXS0_HUMANComplementC4-BOS=HomosapiensOX=9606GN=C4BPE=1SV=1	757	775	yes	no	2	1.6432e-06	204.28	88	395			Pan02
ALIEFIRSEY	10	sp|P26639|SYTC_HUMANThreonine--tRNAligase,cytoplasmicOS=HomosapiensOX=9606GN=TARSPE=1SV=3	355	364	yes	no	2	0.0010567	130.96	90	552			Pan02
ALQSGNSQESVTEQDSK	17	sp|P01834|IGKC_HUMANImmunoglobulinkappaconstantOS=HomosapiensOX=9606GN=IGKCPE=1SV=2	46	62	yes	yes	2	3.2545e-28	171.29	91	303			Pan02
ALYSGYVF	8	tr|B3KT61|B3KT61_HUMANRNA-bindingRaly-likeproteinOS=HomosapiensOX=9606GN=RALYLPE=1SV=1	108	115	yes	yes	2	0.015283	53.522	92	2036		2	Pan02
AMISGLSGRKSS	12	sp|Q15746-9|MYLK_HUMANIsoform7ofMyosinlightchainkinase,smoothmuscleOS=HomosapiensOX=9606GN=MYLK	562	573	yes	no	2	0.0026237	111.06	93	1053			Pan02
AMISGLSGRKSSTG	14	sp|Q15746-9|MYLK_HUMANIsoform7ofMyosinlightchainkinase,smoothmuscleOS=HomosapiensOX=9606GN=MYLK	562	575	yes	no	2	1.1747e-12	151.98	94	1053	118		Pan02
AMISGLSGRKSSTGSPTSP	19	sp|Q15746-9|MYLK_HUMANIsoform7ofMyosinlightchainkinase,smoothmuscleOS=HomosapiensOX=9606GN=MYLK	562	580	yes	no	2	1.098e-14	153.7	95	1053	118		Pan02
APAAEGGKDEAAGGAAAAAA	20	sp|P29966|MARCS_HUMANMyristoylatedalanine-richC-kinasesubstrateOS=HomosapiensOX=9606GN=MARCKSPE=1SV=4	186	205	yes	yes	2	0.0086524	69.03	96	571			Pan02
APAANSDQTVTVKE	14	sp|P80723-2|BASP1_HUMANIsoform2ofBrainacidsolubleprotein1OS=HomosapiensOX=9606GN=BASP1	160	173	yes	no	2	0.00054897	116.54	97	826			Pan02
APAEDFFAFQKE	12	tr|F1T0K3|F1T0K3_HUMANPhosphodiesteraseOS=HomosapiensOX=9606GN=PDE6APE=1SV=1	281	292	yes	no	2	0.022138	91.318	98	470			Pan02
APPERKYSVW	10	sp|P63261|ACTG_HUMANActin,cytoplasmic2OS=HomosapiensOX=9606GN=ACTG1PE=1SV=1	331	340	no	no	2	0.00029398	129.83	99	757;812			Pan02
APPVAPERQPSW	12	tr|F8W914|F8W914_HUMANReticulonOS=HomosapiensOX=9606GN=RTN4PE=1SV=1	69	80	yes	no	2	0.0031798	107.15	100	1769			Pan02
AQGPTPRYF	9	tr|H0YB97|H0YB97_HUMANFattyaciddesaturase1(Fragment)OS=HomosapiensOX=9606GN=FADS1PE=1SV=1	19	27	yes	no	2	0.00029738	101.33	101	175			Pan02
AQKGQLSDDEKF	12	sp|P35749-4|MYH11_HUMANIsoform4ofMyosin-11OS=HomosapiensOX=9606GN=MYH11	2	13	yes	no	2	8.7834e-75	261.29	102	609			Pan02
AQKGQLSDDEKFL	13	sp|P35749-4|MYH11_HUMANIsoform4ofMyosin-11OS=HomosapiensOX=9606GN=MYH11	2	14	yes	no	2	2.2329e-36	223.07	103	609			Pan02
AQKGQLSDDEKFLF	14	sp|P35749-4|MYH11_HUMANIsoform4ofMyosin-11OS=HomosapiensOX=9606GN=MYH11	2	15	yes	no	2	3.1927e-09	180.62	104	609			Pan02
AQKGQLSDDEKFLFVDKN	18	sp|P35749-4|MYH11_HUMANIsoform4ofMyosin-11OS=HomosapiensOX=9606GN=MYH11	2	19	yes	no	3	2.6133e-05	95.409	105	609			Pan02
AQQAADKYLYVDKNFINNPLAQADW	25	sp|P35579|MYH9_HUMANMyosin-9OS=HomosapiensOX=9606GN=MYH9PE=1SV=4	2	26	yes	no	3	5.0946e-35	140.87	106	602			Pan02
ASADELTFHEF	11	tr|K7EIP7|K7EIP7_HUMANProteinYIPF(Fragment)OS=HomosapiensOX=9606GN=YIPF2PE=1SV=1	2	12	yes	no	2	0.0057407	52.482	107	1648			Pan02
ASGLIHRV	8	sp|Q8N6L1|KTAP2_HUMANKeratinocyte-associatedprotein2OS=HomosapiensOX=9606GN=KRTCAP2PE=1SV=2	85	92	yes	no	2	0.0074691	138.33	108	1366			Pan02
ASKGLQDLKQQ	11	sp|Q15847|ADIRF_HUMANAdipogenesisregulatoryfactorOS=HomosapiensOX=9606GN=ADIRFPE=1SV=1	2	12	yes	no	2	0.034207	103.08	109	1058			Pan02
ASLGKNPTDEY	11	sp|P24844|MYL9_HUMANMyosinregulatorylightpolypeptide9OS=HomosapiensOX=9606GN=MYL9PE=1SV=4	59	69	no	no	2	3.4841e-05	105.35	110	541;495			Pan02
ASLGKNPTDEYL	12	sp|P24844|MYL9_HUMANMyosinregulatorylightpolypeptide9OS=HomosapiensOX=9606GN=MYL9PE=1SV=4	59	70	no	no	2	0.001318	101.97	111	541;495			Pan02
ASVDLKNTGREEFLTA	16	tr|A0A286YF91|A0A286YF91_HUMANIgGFc-bindingprotein(Fragment)OS=HomosapiensOX=9606GN=FCGBPPE=1SV=1	24	39	yes	no	2	4.9398e-08	136.93	112	2029			Pan02
ATAASSSSLEKS	12	sp|P63261|ACTG_HUMANActin,cytoplasmic2OS=HomosapiensOX=9606GN=ACTG1PE=1SV=1	228	239	no	no	2	0.02188	107.21	113	757;812			Pan02
ATDTSQGELVHPK	13	tr|B0QZK9|B0QZK9_HUMANHeterochromatinprotein1-bindingprotein3(Fragment)OS=HomosapiensOX=9606GN=HP1BP3PE=1SV=8	2	14	yes	no	2	0.001186	104.82	116	1136			Pan02
ATDTSQGELVHPKALP	16	tr|B0QZK9|B0QZK9_HUMANHeterochromatinprotein1-bindingprotein3(Fragment)OS=HomosapiensOX=9606GN=HP1BP3PE=1SV=8	2	17	yes	no	2	0.011694	77.597	117	1136			Pan02
ATEHLSTLSEK	11	sp|P02647|APOA1_HUMANApolipoproteinA-IOS=HomosapiensOX=9606GN=APOA1PE=1SV=1	220	230	yes	no	2;3	4.4839e-19	223.87	118	314			Pan02
ATKARIPFY	9	tr|G3V4F7|G3V4F7_HUMANSignalrecognitionparticle54kDaproteinOS=HomosapiensOX=9606GN=SRP54PE=1SV=1	88	96	yes	no	2	0.0017536	71.692	119	760			Pan02
ATPFLVVRHQLLKT	14	sp|P15954|COX7C_HUMANCytochromecoxidasesubunit7C,mitochondrialOS=HomosapiensOX=9606GN=COX7CPE=1SV=1	50	63	yes	yes	2	0.00030143	81.904	120	462			Pan02
ATSPQKSPSVPKSPTPK	17	sp|Q9NVD7-2|PARVA_HUMANIsoform2ofAlpha-parvinOS=HomosapiensOX=9606GN=PARVA	2	18	yes	no	3	0.0015361	88.427	121	1806			Pan02
AVADKVHLMY	10	sp|Q14258|TRI25_HUMANE3ubiquitin/ISG15ligaseTRIM25OS=HomosapiensOX=9606GN=TRIM25PE=1SV=2	592	601	yes	yes	2;3	0.0045012	75.043	122	982	111		Pan02
AVAEKMLQY	9	sp|Q9NSY2-3|STAR5_HUMANIsoform2ofStAR-relatedlipidtransferprotein5OS=HomosapiensOX=9606GN=STARD5	12	20	yes	no	2	0.00066816	125.49	123	1793			Pan02
AVASFPKKQE	10	tr|D6R9C3|D6R9C3_HUMANCytochromecoxidasesubunit7A2,mitochondrialOS=HomosapiensOX=9606GN=COX7A2PE=1SV=1	44	53	yes	no	2;3	0.00056112	136.99	124	446			Pan02
AVDRAITH	8	tr|M0QYT0|M0QYT0_HUMANUncharacterizedprotein(Fragment)OS=HomosapiensOX=9606PE=1SV=1	48	55	yes	no	2	0.020104	92.47	125	449			Pan02
AVFAKVPSSW	10	sp|Q08AF3-2|SLFN5_HUMANIsoform2ofSchlafenfamilymember5OS=HomosapiensOX=9606GN=SLFN5	304	313	yes	no	2	0.0060149	84.498	126	891			Pan02
AVFTTGQHW	9	sp|Q92482|AQP3_HUMANAquaporin-3OS=HomosapiensOX=9606GN=AQP3PE=2SV=2	234	242	yes	yes	2	0.011726	75.972	127	1447			Pan02
AVFVDLEPTVIDEVR	15	sp|Q71U36|TBA1A_HUMANTubulinalpha-1AchainOS=HomosapiensOX=9606GN=TUBA1APE=1SV=1	65	79	no	no	2	0.0016395	105.03	128	814;1616			Pan02
AVHDITVAY	9	sp|Q6UWP7-3|LCLT1_HUMANIsoform3ofLysocardiolipinacyltransferase1OS=HomosapiensOX=9606GN=LCLAT1	215	223	yes	no	2	0.0083989	86.086	129	1219			Pan02
AVISSVAHY	9	sp|Q8WU17|RN139_HUMANE3ubiquitin-proteinligaseRNF139OS=HomosapiensOX=9606GN=RNF139PE=1SV=1	296	304	yes	yes	2	0.0054459	113.25	130	1423			Pan02
AVKEKITAF	9	sp|P49748-2|ACADV_HUMANIsoform2ofVerylong-chainspecificacyl-CoAdehydrogenase,mitochondrialOS=HomosapiensOX=9606GN=ACADVL	252	260	yes	no	2	0.024682	59.153	131	682			Pan02
AVKERIAKF	9	tr|A0A0A0MSM0|A0A0A0MSM0_HUMANHeatshockprotein105kDaOS=HomosapiensOX=9606GN=HSPH1PE=1SV=1	273	281	yes	no	2;3	0.033139	58.433	132	1458			Pan02
AVKESVSSF	9	sp|Q9UPZ3-2|HPS5_HUMANIsoform2ofHermansky-Pudlaksyndrome5proteinOS=HomosapiensOX=9606GN=HPS5	427	435	yes	no	2	0.017347	113.7	133	1950			Pan02
AVLDVFEEGTEASAATAVK	19	tr|G3V3A0|G3V3A0_HUMANAlpha-1-antichymotrypsinOS=HomosapiensOX=9606GN=SERPINA3PE=1SV=1	143	161	yes	no	2	4.4766e-15	200.16	134	297			Pan02
AVMDHVSDSF	10	sp|P35221|CTNA1_HUMANCateninalpha-1OS=HomosapiensOX=9606GN=CTNNA1PE=1SV=1	385	394	yes	no	2	0.00093676	113.5	136	597			Pan02
AVREGSPANW	10	sp|O96019-2|ACL6A_HUMANIsoform2ofActin-likeprotein6AOS=HomosapiensOX=9606GN=ACTL6A	186	195	yes	no	2	0.0026246	84.213	137	283			Pan02
AVVDLQGGGHSY	12	sp|P08253-2|MMP2_HUMANIsoform2of72kDatypeIVcollagenaseOS=HomosapiensOX=9606GN=MMP2	543	554	yes	no	2	1.9927e-05	155.07	138	369			Pan02
AVYERELQTF	10	tr|G3V238|G3V238_HUMANEEF1Alysinemethyltransferase2OS=HomosapiensOX=9606GN=EEF1AKMT2PE=1SV=1	40	49	yes	no	2	5.9179e-06	131.41	141	1126			Pan02
DAAGPREAF	9	sp|P57086|SCND1_HUMANSCANdomain-containingprotein1OS=HomosapiensOX=9606GN=SCAND1PE=1SV=1	118	126	yes	yes	2	0.028225	61.582	142	751			Pan02
DAAKGFGGKY	10	tr|E7EVW7|E7EVW7_HUMANHematopoieticlineagecell-specificproteinOS=HomosapiensOX=9606GN=HCLS1PE=1SV=1	115	124	yes	no	2	0.0025946	86.67	143	444			Pan02
DAAPALSHY	9	sp|Q9HCG7-3|GBA2_HUMANIsoform3ofNon-lysosomalglucosylceramidaseOS=HomosapiensOX=9606GN=GBA2	152	160	yes	no	2	0.0012538	88.029	144	1746			Pan02
DAFWNSSKY	9	sp|Q53EU6|GPAT3_HUMANGlycerol-3-phosphateacyltransferase3OS=HomosapiensOX=9606GN=GPAT3PE=1SV=2	339	347	yes	no	2	0.011362	51.066	145	1106			Pan02
DAIGPREQW	9	tr|E9PRR7|E9PRR7_HUMANProteinFRG1(Fragment)OS=HomosapiensOX=9606GN=FRG1PE=1SV=1	67	75	yes	no	2	0.00032675	132.76	146	986			Pan02
DAINSRHVSAY	11	sp|Q14315-2|FLNC_HUMANIsoform2ofFilamin-COS=HomosapiensOX=9606GN=FLNC	1822	1832	yes	no	2	0.00013282	114.39	147	984			Pan02
DAIRNLHHY	9	tr|E9PLB0|E9PLB0_HUMANRNA-bindingprotein4BOS=HomosapiensOX=9606GN=RBM4BPE=1SV=1	50	58	yes	no	3	0.028829	39.622	148	1610			Pan02
DAISAGKNW	9	sp|Q8IWX8|CHERP_HUMANCalciumhomeostasisendoplasmicreticulumproteinOS=HomosapiensOX=9606GN=CHERPPE=1SV=3	171	179	yes	no	2	0.00068732	151.27	149	1327			Pan02
DAKEKMREF	9	sp|P17752|TPH1_HUMANTryptophan5-hydroxylase1OS=HomosapiensOX=9606GN=TPH1PE=1SV=4	381	389	yes	no	3	0.0082035	72.643	150	479			Pan02
DALSSVQESQVAQQAR	16	sp|P02656|APOC3_HUMANApolipoproteinC-IIIOS=HomosapiensOX=9606GN=APOC3PE=1SV=1	45	60	yes	no	2	5.7622e-13	206.69	151	317			Pan02
DALTNAVAH	9	sp|P69905|HBA_HUMANHemoglobinsubunitalphaOS=HomosapiensOX=9606GN=HBA1PE=1SV=2	65	73	yes	no	2	0.006703	57.281	152	817			Pan02
DASGVTFTWTPSSGK	15	sp|P01876|IGHA1_HUMANImmunoglobulinheavyconstantalpha1OS=HomosapiensOX=9606GN=IGHA1PE=1SV=2	154	168	yes	no	2	0.0052049	81.625	153	308			Pan02
DASTLQSQKAEGTGDA	16	sp|O00479|HMGN4_HUMANHighmobilitygroupnucleosome-bindingdomain-containingprotein4OS=HomosapiensOX=9606GN=HMGN4PE=1SV=3	74	89	yes	yes	2	0.0050963	131.43	154	84			Pan02
DAVGPRSGF	9	tr|H3BPJ6|H3BPJ6_HUMANZincfingerprotein276(Fragment)OS=HomosapiensOX=9606GN=ZNF276PE=1SV=1	54	62	yes	no	2	0.00060773	108.3	155	1359			Pan02
DAVGRVQGW	9	tr|H0YF58|H0YF58_HUMANATP-bindingcassettesub-familyAmember7(Fragment)OS=HomosapiensOX=9606GN=ABCA7PE=4SV=2	26	34	yes	no	2	8.7674e-06	119.41	156	1340			Pan02
DDALVITHY	9	tr|H7C449|H7C449_HUMANZincfingerproteinZPR1(Fragment)OS=HomosapiensOX=9606GN=ZPR1PE=1SV=1	36	44	yes	no	2	0.0013704	77.674	157	205			Pan02
DDDQKAVKDEL	11	tr|H0Y3Z3|H0Y3Z3_HUMANProteindisulfide-isomerase(Fragment)OS=HomosapiensOX=9606GN=P4HBPE=1SV=1	264	274	yes	no	2	1.2719e-08	147.73	158	358			Pan02
DDDTSRMEEVD	11	sp|P07900|HS90A_HUMANHeatshockproteinHSP90-alphaOS=HomosapiensOX=9606GN=HSP90AA1PE=1SV=5	722	732	yes	no	2	0.00010398	112.71	159	363			Pan02
DDEEAEEKAPVKK	13	sp|P06748-3|NPM_HUMANIsoform3ofNucleophosminOS=HomosapiensOX=9606GN=NPM1	182	194	yes	no	3	0.0019916	90.731	160	356			Pan02
DDEEFIESNK	10	tr|H7C5R1|H7C5R1_HUMANCeruloplasmin(Fragment)OS=HomosapiensOX=9606GN=CPPE=1SV=1	731	740	yes	no	2	7.9689e-09	149.82	161	289			Pan02
DDEVDVDGTVEEDLGKSREGSRTD	24	sp|P14625|ENPL_HUMANEndoplasminOS=HomosapiensOX=9606GN=HSP90B1PE=1SV=1	22	45	yes	no	3;4	6.9441e-26	202.43	162	447			Pan02
DDFRFKDRF	9	tr|B4E1Q4|B4E1Q4_HUMANSerine/threonine-proteinkinaseRIO3OS=HomosapiensOX=9606GN=RIOK3PE=1SV=1	292	300	yes	no	2;3	3.2709e-06	112.75	163	98			Pan02
DDGVQFHAF	9	sp|Q15029-2|U5S1_HUMANIsoform2of116kDaU5smallnuclearribonucleoproteincomponentOS=HomosapiensOX=9606GN=EFTUD2	450	458	yes	no	2	0.017346	62.714	164	1015			Pan02
DDLKVHSL	8	sp|Q9ULV0-3|MYO5B_HUMANIsoform3ofUnconventionalmyosin-VbOS=HomosapiensOX=9606GN=MYO5B	87	94	yes	no	2	0.0031134	113.91	165	1923			Pan02
DDNEDRGDDQLELIKDDEKEA	21	tr|G3V2Q1|G3V2Q1_HUMANHeterogeneousnuclearribonucleoproteinsC1/C2OS=HomosapiensOX=9606GN=HNRNPCPE=1SV=1	269	289	yes	no	3	1.562e-07	99.366	166	364			Pan02
DDQKAVKDEL	10	tr|H0Y3Z3|H0Y3Z3_HUMANProteindisulfide-isomerase(Fragment)OS=HomosapiensOX=9606GN=P4HBPE=1SV=1	265	274	yes	no	2	0.00033456	83.998	168	358			Pan02
DDSQDSDDEKMPDLE	15	tr|B4DDC6|B4DDC6_HUMANProstaglandinEsynthase3OS=HomosapiensOX=9606GN=PTGES3PE=1SV=1	110	124	yes	no	2	4.7498e-62	214	169	1027	116		Pan02
DDVAVHYY	8	tr|H0YJ19|H0YJ19_HUMANFERMdomain-containingprotein6(Fragment)OS=HomosapiensOX=9606GN=FRMD6PE=1SV=1	117	124	yes	no	2	0.0082755	66.994	170	1562			Pan02
DDWDNRTSY	9	tr|B3KV94|B3KV94_HUMANJumonji,ATrichinteractivedomain1B(RBP2-like),isoformCRA_a(Fragment)OS=HomosapiensOX=9606GN=KDM5BPE=1SV=1	1159	1167	yes	no	2	0.00037612	110.22	171	1875			Pan02
DDYTIPDEY	9	tr|B3KM87|B3KM87_HUMANMatrin-3OS=HomosapiensOX=9606GN=MATR3PE=1SV=1	433	441	yes	no	2	0.021671	60.76	172	645			Pan02
DEAAFLERL	9	sp|Q05682-5|CALD1_HUMANIsoform5ofCaldesmonOS=HomosapiensOX=9606GN=CALD1	86	94	yes	no	2	0.00057517	79.906	173	872			Pan02
DEAAFQKL	8	sp|P26447|S10A4_HUMANProteinS100-A4OS=HomosapiensOX=9606GN=S100A4PE=1SV=1	51	58	yes	yes	2	0.00081213	89.427	174	550			Pan02
DEAEVHLKF	9	sp|O60861-2|GAS7_HUMANIsoform2ofGrowtharrest-specificprotein7OS=HomosapiensOX=9606GN=GAS7	144	152	yes	no	2	0.00067744	84.568	175	189			Pan02
DEAIVRKL	8	sp|Q8TEV9|SMCR8_HUMANGuaninenucleotideexchangeproteinSMCR8OS=HomosapiensOX=9606GN=SMCR8PE=1SV=2	739	746	yes	no	2	0.047549	57.811	176	1420			Pan02
DEAKFPTM	8	tr|C9K0E3|C9K0E3_HUMANProteinkinaseCdeltatype(Fragment)OS=HomosapiensOX=9606GN=PRKCDPE=1SV=1	135	142	yes	no	2	0.00016749	98.009	177	871			Pan02
DEAKSLIERY	10	tr|H0Y8U4|H0Y8U4_HUMANReplicationfactorCsubunit1(Fragment)OS=HomosapiensOX=9606GN=RFC1PE=1SV=1	56	65	yes	no	2;3	1.023e-08	145.25	178	600			Pan02
DEALLIRNL	9	sp|Q9ULV0-3|MYO5B_HUMANIsoform3ofUnconventionalmyosin-VbOS=HomosapiensOX=9606GN=MYO5B	46	54	yes	no	2	0.0079626	94.262	179	1923			Pan02
DEAPPEHSF	9	sp|Q76I76|SSH2_HUMANProteinphosphataseSlingshothomolog2OS=HomosapiensOX=9606GN=SSH2PE=1SV=1	915	923	yes	no	2	0.0047218	67.032	180	1249			Pan02
DEAPVLDVRY	10	sp|Q9UKL0|RCOR1_HUMANRESTcorepressor1OS=HomosapiensOX=9606GN=RCOR1PE=1SV=2	472	481	yes	yes	2	0.00050675	90.657	181	1904			Pan02
DEAQIAAV	8	sp|Q13177|PAK2_HUMANSerine/threonine-proteinkinasePAK2OS=HomosapiensOX=9606GN=PAK2PE=1SV=3	341	348	yes	no	1	0.0097654	97.602	182	931			Pan02
DEARDLIQRY	10	sp|Q6P2Q9|PRP8_HUMANPre-mRNA-processing-splicingfactor8OS=HomosapiensOX=9606GN=PRPF8PE=1SV=2	1104	1113	yes	yes	2;3	4.9518e-05	120.45	183	1198			Pan02
DEDASRMEEVD	11	sp|Q58FF7|H90B3_HUMANPutativeheatshockproteinHSP90-beta-3OS=HomosapiensOX=9606GN=HSP90AB3PPE=5SV=1	587	597	yes	no	2	0.002149	142.83	185	367			Pan02
DEDEEAESATGKRAAE	16	tr|B8ZZQ6|B8ZZQ6_HUMANProthymosinalphaOS=HomosapiensOX=9606GN=PTMAPE=1SV=1	74	89	yes	no	3	0.019482	94.461	186	350			Pan02
DEDLEELEVLERKPAAGLS	19	tr|F8W914|F8W914_HUMANReticulonOS=HomosapiensOX=9606GN=RTN4PE=1SV=1	18	36	yes	no	3	2.2171e-06	100.53	187	1769			Pan02
DEDPQAVTY	9	tr|A0A0G2JNA7|A0A0G2JNA7_HUMANLeukocyteimmunoglobulin-likereceptorsubfamilyBmember4(Fragment)OS=HomosapiensOX=9606GN=LILRB4PE=1SV=1	264	272	yes	no	2	1.0451e-05	121.74	188	194			Pan02
DEDSLVSHF	9	sp|P52948-2|NUP98_HUMANIsoform2ofNuclearporecomplexproteinNup98-Nup96OS=HomosapiensOX=9606GN=NUP98	633	641	yes	no	2	0.00028915	111.73	189	718			Pan02
DEDVFPTKY	9	sp|Q70IA6-2|MOB2_HUMANIsoform2ofMOBkinaseactivator2OS=HomosapiensOX=9606GN=MOB2	124	132	yes	no	2	0.0040968	95.741	190	1242			Pan02
DEDVGRVIF	9	sp|P23284|PPIB_HUMANPeptidyl-prolylcis-transisomeraseBOS=HomosapiensOX=9606GN=PPIBPE=1SV=2	54	62	yes	yes	2	0.0082116	59.245	191	534			Pan02
DEEAESATGKRAAE	14	tr|B8ZZQ6|B8ZZQ6_HUMANProthymosinalphaOS=HomosapiensOX=9606GN=PTMAPE=1SV=1	76	89	yes	no	2;3	0.0011812	153.63	192	350			Pan02
DEEAESATGKRAAED	15	tr|B8ZZQ6|B8ZZQ6_HUMANProthymosinalphaOS=HomosapiensOX=9606GN=PTMAPE=1SV=1	76	90	yes	no	3	0.034922	100.45	193	350			Pan02
DEEAESATGKRAAEDDE	17	tr|B8ZZQ6|B8ZZQ6_HUMANProthymosinalphaOS=HomosapiensOX=9606GN=PTMAPE=1SV=1	76	92	yes	no	3	0.04822	52.026	194	350			Pan02
DEEAFKVQG	9	tr|C9JUT4|C9JUT4_HUMANLIMdomaincontainingpreferredtranslocationpartnerinlipoma,isoformCRA_eOS=HomosapiensOX=9606GN=LPPPE=1SV=1	95	103	yes	no	2	0.0076993	78.728	195	1485			Pan02
DEEASGFIHEDHL	13	sp|P24844|MYL9_HUMANMyosinregulatorylightpolypeptide9OS=HomosapiensOX=9606GN=MYL9PE=1SV=4	111	123	yes	yes	2	2.4458e-36	211.52	196	541			Pan02
DEEASGFIHEDHLREL	16	sp|P24844|MYL9_HUMANMyosinregulatorylightpolypeptide9OS=HomosapiensOX=9606GN=MYL9PE=1SV=4	111	126	yes	yes	3	5.1074e-08	145.69	197	541			Pan02
DEEASGFIHEDHLRELL	17	sp|P24844|MYL9_HUMANMyosinregulatorylightpolypeptide9OS=HomosapiensOX=9606GN=MYL9PE=1SV=4	111	127	yes	yes	3	2.7968e-13	171.46	198	541			Pan02
DEEASGFIHEDHLRELLTTMGDRF	24	sp|P24844|MYL9_HUMANMyosinregulatorylightpolypeptide9OS=HomosapiensOX=9606GN=MYL9PE=1SV=4	111	134	yes	yes	3	2.7323e-134	261.93	199	541			Pan02
DEEATGTIQEDYLREL	16	sp|P19105|ML12A_HUMANMyosinregulatorylightchain12AOS=HomosapiensOX=9606GN=MYL12APE=1SV=2	110	125	yes	no	2	4.3789e-37	168.83	200	495			Pan02
DEEDEEDKEEDEEEDVPGQAKDEL	24	sp|P27797|CALR_HUMANCalreticulinOS=HomosapiensOX=9606GN=CALRPE=1SV=1	394	417	yes	yes	3	4.3871e-19	125.58	201	560			Pan02
DEEDIASRYPT	11	sp|Q9H3U7|SMOC2_HUMANSPARC-relatedmodularcalcium-bindingprotein2OS=HomosapiensOX=9606GN=SMOC2PE=2SV=2	185	195	yes	no	2	0.00087638	132.78	202	1701			Pan02
DEEEDVPGQAKDEL	14	sp|P27797|CALR_HUMANCalreticulinOS=HomosapiensOX=9606GN=CALRPE=1SV=1	404	417	yes	yes	2	7.7426e-13	193.73	203	560			Pan02
DEEEEDEIRV	10	sp|Q9H3Q1-2|BORG4_HUMANIsoform2ofCdc42effectorprotein4OS=HomosapiensOX=9606GN=CDC42EP4	277	286	yes	no	2	0.0065678	155.1	204	1698			Pan02
DEEEKVSRY	9	tr|A0A0A0MSJ2|A0A0A0MSJ2_HUMANArf-GAPwithRho-GAPdomain,ANKrepeatandPHdomain-containingprotein1OS=HomosapiensOX=9606GN=ARAP1PE=1SV=1	299	307	yes	no	2;3	0.011144	59.245	205	1564			Pan02
DEEEWLIHY	9	sp|Q9Y6J0-2|CABIN_HUMANIsoform2ofCalcineurin-bindingproteincabin-1OS=HomosapiensOX=9606GN=CABIN1	1152	1160	yes	no	2	0.00053516	107.74	206	2024			Pan02
DEEIIRGQVF	10	sp|P11309-2|PIM1_HUMANIsoform2ofSerine/threonine-proteinkinasepim-1OS=HomosapiensOX=9606GN=PIM1	245	254	yes	no	2	0.0009301	110.87	207	416			Pan02
DEEIIVKAM	9	sp|P86791|CCZ1_HUMANVacuolarfusionproteinCCZ1homologOS=HomosapiensOX=9606GN=CCZ1PE=1SV=1	426	434	yes	no	2	0.003365	81.119	208	833			Pan02
DEEIKRAY	8	sp|P25685|DNJB1_HUMANDnaJhomologsubfamilyBmember1OS=HomosapiensOX=9606GN=DNAJB1PE=1SV=4	17	24	yes	yes	2	9.5941e-06	133.81	209	546			Pan02
DEELKSHVY	9	tr|I6L9J0|I6L9J0_HUMANProteinunc-13homologBOS=HomosapiensOX=9606GN=UNC13BPE=1SV=1	40	48	yes	no	2	0.00030399	100.02	210	101			Pan02
DEELRALAF	9	sp|O94915|FRYL_HUMANProteinfurryhomolog-likeOS=HomosapiensOX=9606GN=FRYLPE=1SV=2	589	597	yes	no	2	0.00070769	81.296	211	245			Pan02
DEEQIAKY	8	tr|A0A087WX71|A0A087WX71_HUMANESF1homologOS=HomosapiensOX=9606GN=ESF1PE=1SV=1	366	373	yes	no	2	0.010979	67.032	212	1709			Pan02
DEEWSVKTY	9	sp|Q9NZK5-2|ADA2_HUMANIsoform2ofAdenosinedeaminase2OS=HomosapiensOX=9606GN=ADA2	20	28	yes	no	2	0.014385	45.972	213	1840			Pan02
DEFDGRSF	8	tr|U3KQJ2|U3KQJ2_HUMANTightjunctionproteinZO-2(Fragment)OS=HomosapiensOX=9606GN=TJP2PE=1SV=1	121	128	yes	no	2	0.00027082	133.9	214	1869			Pan02
DEFDGRSFRSGY	12	tr|U3KQJ2|U3KQJ2_HUMANTightjunctionproteinZO-2(Fragment)OS=HomosapiensOX=9606GN=TJP2PE=1SV=1	121	132	yes	no	2	3.2752e-12	167.12	215	1869			Pan02
DEFEFLEKA	9	sp|Q14258|TRI25_HUMANE3ubiquitin/ISG15ligaseTRIM25OS=HomosapiensOX=9606GN=TRIM25PE=1SV=2	303	311	yes	yes	2	0.00054445	82.279	216	982			Pan02
DEFEKEETF	9	sp|Q9Y678|COPG1_HUMANCoatomersubunitgamma-1OS=HomosapiensOX=9606GN=COPG1PE=1SV=1	781	789	yes	no	2	4.4511e-06	160.88	217	2017			Pan02
DEFESGISQAL	11	sp|P62081|RS7_HUMAN40SribosomalproteinS7OS=HomosapiensOX=9606GN=RPS7PE=1SV=1	17	27	yes	no	2	0.032215	55.37	218	781			Pan02
DEFGHTSQL	9	sp|A6NHR9|SMHD1_HUMANStructuralmaintenanceofchromosomesflexiblehingedomain-containingprotein1OS=HomosapiensOX=9606GN=SMCHD1PE=1SV=2	849	857	yes	no	2	0.0005124	110.81	219	55			Pan02
DEFHLQTL	8	sp|Q96QK1|VPS35_HUMANVacuolarproteinsorting-associatedprotein35OS=HomosapiensOX=9606GN=VPS35PE=1SV=2	272	279	yes	yes	2	0.049931	66.993	220	1573			Pan02
DEFIHKITL	9	sp|Q96GE6-3|CALL4_HUMANIsoform3ofCalmodulin-likeprotein4OS=HomosapiensOX=9606GN=CALML4	68	76	yes	no	2	0.0003753	108.98	221	1534			Pan02
DEFIREDMKY	10	tr|R4GNC5|R4GNC5_HUMANStromalinteractionmolecule2(Fragment)OS=HomosapiensOX=9606GN=STIM2PE=1SV=1	40	49	yes	no	2	0.00096914	65.305	222	1849			Pan02
DEFKVVVV	8	sp|Q9Y678|COPG1_HUMANCoatomersubunitgamma-1OS=HomosapiensOX=9606GN=COPG1PE=1SV=1	373	380	yes	no	2	0.033873	44.447	223	2017			Pan02
DEFLGLTHTY	10	tr|E9PNW2|E9PNW2_HUMANTransmembrane9superfamilymember(Fragment)OS=HomosapiensOX=9606GN=TM9SF1PE=3SV=8	108	117	yes	no	2	1.2189e-05	114.6	224	119			Pan02
DEFLRISTA	9	tr|A0A0A0MR13|A0A0A0MR13_HUMANGuaninenucleotide-bindingproteinG(s)subunitalphaisoformsshortOS=HomosapiensOX=9606GN=GNASPE=1SV=1	107	115	yes	no	2	8.3569e-06	123.16	225	804			Pan02
DEFLWREQF	9	sp|Q969U6|FBXW5_HUMANF-box/WDrepeat-containingprotein5OS=HomosapiensOX=9606GN=FBXW5PE=1SV=1	42	50	yes	no	2	0.00045721	100.15	226	1494			Pan02
DEFNLQKM	8	sp|Q8N766-4|EMC1_HUMANIsoform4ofERmembraneproteincomplexsubunit1OS=HomosapiensOX=9606GN=EMC1	506	513	yes	no	2	0.00022243	115.46	227	1369			Pan02
DEFPEVYRF	9	tr|S4R3K3|S4R3K3_HUMANTubulinepsilonchainOS=HomosapiensOX=9606GN=TUBE1PE=1SV=1	165	173	yes	no	2	0.00048831	91.065	228	1894			Pan02
DEFQLHTNV	9	sp|P21796|VDAC1_HUMANVoltage-dependentanion-selectivechannelprotein1OS=HomosapiensOX=9606GN=VDAC1PE=1SV=2	176	184	yes	yes	2	0.0010886	72.038	229	521			Pan02
DEFSDFDRL	9	tr|K7EMP4|K7EMP4_HUMANEpsin-1(Fragment)OS=HomosapiensOX=9606GN=EPN1PE=1SV=2	19	27	yes	no	2	0.0068765	94.302	230	2021			Pan02
DEFTHLYTL	9	sp|P27797|CALR_HUMANCalreticulinOS=HomosapiensOX=9606GN=CALRPE=1SV=1	166	174	yes	no	2	0.0078689	66.993	231	560			Pan02
DEGKLHVL	8	sp|Q09161|NCBP1_HUMANNuclearcap-bindingproteinsubunit1OS=HomosapiensOX=9606GN=NCBP1PE=1SV=1	580	587	yes	yes	2	0.0010479	120.92	232	894			Pan02
DEGKVIRF	8	sp|Q96KR1|ZFR_HUMANZincfingerRNA-bindingproteinOS=HomosapiensOX=9606GN=ZFRPE=1SV=2	575	582	yes	yes	2	0.00068482	150.88	233	1553			Pan02
DEGLIIHVF	9	tr|D6REZ8|D6REZ8_HUMANProteinkinaseCzetatype(Fragment)OS=HomosapiensOX=9606GN=PRKCZPE=1SV=1	42	50	yes	no	2	0.012352	43.066	234	869			Pan02
DEGPALKRAA	10	sp|P20962|PTMS_HUMANParathymosinOS=HomosapiensOX=9606GN=PTMSPE=1SV=2	74	83	yes	yes	2	0.010905	60.436	235	514			Pan02
DEGQPITF	8	sp|Q8WWN9|ICEF1_HUMANInteractorproteinforcytohesinexchangefactors1OS=HomosapiensOX=9606GN=IPCEF1PE=1SV=1	233	240	yes	no	1	0.021316	100.19	236	65			Pan02
DEGTAQEGKAAATPESQ	17	sp|P49006|MRP_HUMANMARCKS-relatedproteinOS=HomosapiensOX=9606GN=MARCKSL1PE=1SV=2	136	152	yes	yes	2	3.833e-05	138.24	237	668			Pan02
DEGVMVTKF	9	sp|P18510-4|IL1RA_HUMANIsoform4ofInterleukin-1receptorantagonistproteinOS=HomosapiensOX=9606GN=IL1RN	129	137	yes	no	2	0.008094	68.224	238	490			Pan02
DEGVQVAKY	9	tr|E7EVE9|E7EVE9_HUMANGeneraltranscriptionandDNArepairfactorIIHhelicasesubunitXPDOS=HomosapiensOX=9606GN=ERCC2PE=1SV=1	633	641	yes	no	2	0.00062088	86.794	239	483			Pan02
DEHAGVISV	9	tr|R4GMU8|R4GMU8_HUMANRagulatorcomplexproteinLAMTOR5OS=HomosapiensOX=9606GN=LAMTOR5PE=1SV=1	27	35	yes	no	2	0.0046204	113.1	240	151			Pan02
DEHALIQQY	9	sp|P46939|UTRO_HUMANUtrophinOS=HomosapiensOX=9606GN=UTRNPE=1SV=2	3224	3232	yes	no	2	0.00043787	107.59	241	659			Pan02
DEHDFLGQF	9	sp|Q96FN4|CPNE2_HUMANCopine-2OS=HomosapiensOX=9606GN=CPNE2PE=1SV=3	106	114	yes	no	2	0.03381	45.718	242	1528			Pan02
DEHEGPALY	9	sp|P49721|PSB2_HUMANProteasomesubunitbetatype-2OS=HomosapiensOX=9606GN=PSMB2PE=1SV=1	108	116	yes	yes	2	0.00041918	110.61	243	681			Pan02
DEHGIDPTGSY	11	sp|Q9BVA1|TBB2B_HUMANTubulinbeta-2BchainOS=HomosapiensOX=9606GN=TUBB2BPE=1SV=1	26	36	yes	no	2	0.00027572	136.8	244	970			Pan02
DEHGIDPTGTY	11	tr|Q5JP53|Q5JP53_HUMANTubulinbetachainOS=HomosapiensOX=9606GN=TUBBPE=1SV=1	8	18	no	no	2	5.4459e-19	189.14	245	361;336			Pan02
DEHIYPYMY	9	tr|E7ET29|E7ET29_HUMANMenin(Fragment)OS=HomosapiensOX=9606GN=MEN1PE=1SV=1	315	323	yes	no	2	0.003416	63.148	246	74	6		Pan02
DEHLLIQHY	9	sp|P11532-8|DMD_HUMANIsoform8ofDystrophinOS=HomosapiensOX=9606GN=DMD	386	394	yes	no	2;3	0.00029535	129.56	247	419			Pan02
DEHLSVVRY	9	tr|I3L3A0|I3L3A0_HUMANCytosolicFe-SclusterassemblyfactorNUBP1(Fragment)OS=HomosapiensOX=9606GN=NUBP1PE=1SV=1	28	36	yes	no	2;3	2.5741e-20	205.77	248	721			Pan02
DEHLYVAF	8	sp|Q9BZJ0-2|CRNL1_HUMANIsoform2ofCrookedneck-likeprotein1OS=HomosapiensOX=9606GN=CRNKL1	251	258	yes	no	2	0.03042	62.842	249	1662			Pan02
DEHPNVIRY	9	sp|O75460|ERN1_HUMANSerine/threonine-proteinkinase/endoribonucleaseIRE1OS=HomosapiensOX=9606GN=ERN1PE=1SV=2	620	628	yes	yes	3	0.0006343	83.783	250	209			Pan02
DEHQLYNEF	9	sp|Q96JB2-2|COG3_HUMANIsoform2ofConservedoligomericGolgicomplexsubunit3OS=HomosapiensOX=9606GN=COG3	379	387	yes	no	2	0.008366	65.246	251	1546			Pan02
DEHSVMTY	8	tr|Q5HY54|Q5HY54_HUMANFilamin-AOS=HomosapiensOX=9606GN=FLNAPE=1SV=1	253	260	no	no	2	0.00040712	129.96	252	518;984;207			Pan02
DEIDFKETGF	10	tr|H0YDW1|H0YDW1_HUMANSerine/threonine-proteinphosphatase6regulatorysubunit3(Fragment)OS=HomosapiensOX=9606GN=PPP6R3PE=1SV=1	82	91	yes	no	2	1.0941e-05	141.2	253	1124			Pan02
DEIENPHY	8	sp|Q9Y2H6-2|FND3A_HUMANIsoform2ofFibronectintype-IIIdomain-containingprotein3AOS=HomosapiensOX=9606GN=FNDC3A	809	816	yes	no	2	0.0060519	94.163	254	1972			Pan02
DEIKNPAM	8	sp|P53367-2|ARFP1_HUMANIsoformAofArfaptin-1OS=HomosapiensOX=9606GN=ARFIP1	83	90	yes	no	2	0.00063459	88.029	255	720			Pan02
DEIKTLQRY	9	sp|Q96IP4|FA46A_HUMANPutativenucleotidyltransferaseFAM46AOS=HomosapiensOX=9606GN=FAM46APE=1SV=2	309	317	yes	no	2;3	0.00028605	161.02	256	1541			Pan02
DEIQTVHSEY	10	sp|Q9UQL6|HDAC5_HUMANHistonedeacetylase5OS=HomosapiensOX=9606GN=HDAC5PE=1SV=2	738	747	yes	no	2	0.00052357	130.56	259	1953			Pan02
DEIRMINEF	9	sp|Q96JQ0|PCD16_HUMANProtocadherin-16OS=HomosapiensOX=9606GN=DCHS1PE=1SV=1	3042	3050	yes	yes	2	0.0073193	72.23	260	1550			Pan02
DEISFVNF	8	sp|Q08945|SSRP1_HUMANFACTcomplexsubunitSSRP1OS=HomosapiensOX=9606GN=SSRP1PE=1SV=1	372	379	yes	yes	1	0.14518	68.787	261	890			Pan02
DEISIHADF	9	sp|Q9H3M7-2|TXNIP_HUMANIsoform2ofThioredoxin-interactingproteinOS=HomosapiensOX=9606GN=TXNIP	138	146	yes	no	2	0.061407	56.011	262	1696			Pan02
DEISLRPAQSF	11	tr|D3DQV9|D3DQV9_HUMANEukaryotictranslationinitiationfactor4gamma2(Fragment)OS=HomosapiensOX=9606GN=EIF4G2PE=1SV=1	470	480	yes	no	2	0.067028	64.103	263	818			Pan02
DEIVRINGY	9	tr|E9PNW1|E9PNW1_HUMANHarmonin(Fragment)OS=HomosapiensOX=9606GN=USH1CPE=1SV=8	143	151	yes	no	2	0.16059	73.665	264	2027			Pan02
DEKAIMTY	8	sp|O43707|ACTN4_HUMANAlpha-actinin-4OS=HomosapiensOX=9606GN=ACTN4PE=1SV=2	253	260	no	no	2	0.0040485	113.41	265	158;432			Pan02
DEKALAQAL	9	tr|H0Y9M9|H0Y9M9_HUMANC-terminal-bindingprotein1(Fragment)OS=HomosapiensOX=9606GN=CTBP1PE=1SV=1	99	107	yes	no	2	0.011844	102	266	745			Pan02
DEKELIEKM	9	sp|Q96BM9|ARL8A_HUMANADP-ribosylationfactor-likeprotein8AOS=HomosapiensOX=9606GN=ARL8APE=1SV=1	139	147	yes	yes	2	1.6324e-05	123.86	267	1509	147		Pan02
DEKEQLNEY	9	sp|Q15149-7|PLEC_HUMANIsoform7ofPlectinOS=HomosapiensOX=9606GN=PLEC	737	745	yes	no	2	4.5151e-09	166.82	268	1024			Pan02
DEKFMEVMY	9	tr|B4DKB2|B4DKB2_HUMANEndothelin-convertingenzyme1OS=HomosapiensOX=9606GN=ECE1PE=1SV=1	414	422	yes	no	2	0.0049575	75.213	269	641			Pan02
DEKILIQH	8	sp|O43670-3|ZN207_HUMANIsoform3ofBUB3-interactingandGLEBSmotif-containingproteinZNF207OS=HomosapiensOX=9606GN=ZNF207	22	29	yes	no	2	5.0839e-06	138.9	270	156			Pan02
DEKLLYDTF	9	tr|Q5SZ64|Q5SZ64_HUMANSplicingfactor3Bsubunit4(Fragment)OS=HomosapiensOX=9606GN=SF3B4PE=1SV=1	69	77	yes	no	1;2	0.00029894	116.73	271	1039			Pan02
DEKNFVVV	8	sp|P54727|RD23B_HUMANUVexcisionrepairproteinRAD23homologBOS=HomosapiensOX=9606GN=RAD23BPE=1SV=1	65	72	yes	no	2	0.035218	68.081	272	731			Pan02
DEKNFVVVM	9	sp|P54727|RD23B_HUMANUVexcisionrepairproteinRAD23homologBOS=HomosapiensOX=9606GN=RAD23BPE=1SV=1	65	73	yes	no	2	0.021544	69.825	273	731			Pan02
DEKNIQEVF	9	sp|Q53GL0-2|PKHO1_HUMANIsoform2ofPleckstrinhomologydomain-containingfamilyOmember1OS=HomosapiensOX=9606GN=PLEKHO1	62	70	yes	no	2	0.00043623	105.25	274	1111			Pan02
DEKNYTKAM	9	tr|A0A0G2JQN5|A0A0G2JQN5_HUMAN1,2-dihydroxy-3-keto-5-methylthiopentenedioxygenase(Fragment)OS=HomosapiensOX=9606GN=ADI1PE=1SV=1	58	66	yes	no	2	3.7687e-05	126.31	275	1640			Pan02
DEKQLIEKM	9	sp|Q9NVJ2|ARL8B_HUMANADP-ribosylationfactor-likeprotein8BOS=HomosapiensOX=9606GN=ARL8BPE=1SV=1	139	147	yes	yes	2	0.017907	78.516	276	1807			Pan02
DEKSIITY	8	sp|Q01082|SPTB2_HUMANSpectrinbetachain,non-erythrocytic1OS=HomosapiensOX=9606GN=SPTBN1PE=1SV=2	262	269	no	no	2	0.00066707	124.08	277	843;1024			Pan02
DEKTKDVPF	9	sp|Q02952-3|AKA12_HUMANIsoform3ofA-kinaseanchorprotein12OS=HomosapiensOX=9606GN=AKAP12	1167	1175	yes	no	2;3	0.0070316	74.941	279	857			Pan02
DEKTYNDAL	9	tr|D6RD48|D6RD48_HUMANClaudindomain-containingprotein1(Fragment)OS=HomosapiensOX=9606GN=CLDND1PE=1SV=1	60	68	yes	no	2	0.0007054	93.162	280	1825			Pan02
DELDSKLNY	9	tr|F5H6Q0|F5H6Q0_HUMANRhoGDP-dissociationinhibitor2(Fragment)OS=HomosapiensOX=9606GN=ARHGDIBPE=1SV=1	16	24	yes	no	2	3.8795e-09	157.8	281	710			Pan02
DELEIIEGMKF	11	tr|E7EXB4|E7EXB4_HUMAN60kDaheatshockprotein,mitochondrial(Fragment)OS=HomosapiensOX=9606GN=HSPD1PE=1SV=1	209	219	yes	no	2	0.0023167	102.61	282	409			Pan02
DELELHQRF	9	tr|A0A0A0MRY2|A0A0A0MRY2_HUMANZincfingerMYNDdomain-containingprotein11OS=HomosapiensOX=9606GN=ZMYND11PE=1SV=1	228	236	yes	no	2;3	7.6243e-09	182.53	283	1031			Pan02
DELHIVEA	8	sp|P06748-3|NPM_HUMANIsoform3ofNucleophosminOS=HomosapiensOX=9606GN=NPM1	55	62	yes	no	2	0.039503	67.035	284	356			Pan02
DELIVQHY	8	sp|Q96A65|EXOC4_HUMANExocystcomplexcomponent4OS=HomosapiensOX=9606GN=EXOC4PE=1SV=1	59	66	yes	no	2	0.0099749	95.62	285	1498			Pan02
DELLASKY	8	sp|P41220-4|RGS2_HUMANIsoform4ofRegulatorofG-proteinsignaling2OS=HomosapiensOX=9606GN=RGS2	53	60	yes	no	2	0.012669	72.875	286	628			Pan02
DELQQPLEL	9	sp|P52630-4|STAT2_HUMANIsoform2ofSignaltransducerandactivatoroftranscription2OS=HomosapiensOX=9606GN=STAT2	700	708	yes	no	2	0.051822	53.968	287	713			Pan02
DELQVVKT	8	tr|E7EMW7|E7EMW7_HUMANE3ubiquitin-proteinligaseUBR5OS=HomosapiensOX=9606GN=UBR5PE=1SV=1	708	715	yes	no	2	0.034313	116.25	288	252			Pan02
DELRSLTQSY	10	sp|P52948-2|NUP98_HUMANIsoform2ofNuclearporecomplexproteinNup98-Nup96OS=HomosapiensOX=9606GN=NUP98	1708	1717	yes	no	2	0.072147	81.263	290	718			Pan02
DEMKVLVL	8	sp|Q01082|SPTB2_HUMANSpectrinbetachain,non-erythrocytic1OS=HomosapiensOX=9606GN=SPTBN1PE=1SV=2	545	552	yes	no	2	0.0028633	88.942	291	843	95		Pan02
DEMLSRGF	8	tr|E7EQG2|E7EQG2_HUMANEukaryoticinitiationfactor4A-IIOS=HomosapiensOX=9606GN=EIF4A2PE=1SV=1	186	193	yes	no	2	0.00019637	100.75	292	980	110		Pan02
DEMNVKVL	8	sp|P60660-2|MYL6_HUMANIsoformSmoothmuscleofMyosinlightpolypeptide6OS=HomosapiensOX=9606GN=MYL6	58	65	yes	no	2	3.322e-10	147.34	293	756	76		Pan02
DEMRLELQ	8	sp|P61278|SMS_HUMANSomatostatinOS=HomosapiensOX=9606GN=SSTPE=1SV=1	80	87	yes	yes	2	0.032248	107.01	294	770			Pan02
DENAVAKI	8	tr|D6RHZ6|D6RHZ6_HUMANAlcoholdehydrogenase1BOS=HomosapiensOX=9606GN=ADH1BPE=1SV=2	114	121	no	no	2	0.004177	77.282	295	284;285			Pan02
DENEFVRDTAL	11	sp|Q92616|GCN1_HUMANeIF-2-alphakinaseactivatorGCN1OS=HomosapiensOX=9606GN=GCN1PE=1SV=6	1788	1798	yes	yes	2	0.00053709	137.98	296	1459			Pan02
DENEHQLSL	9	sp|P06748-3|NPM_HUMANIsoform3ofNucleophosminOS=HomosapiensOX=9606GN=NPM1	36	44	yes	no	2	0.044353	80.438	297	356			Pan02
DENEIEKL	8	tr|G8JLG1|G8JLG1_HUMANStructuralmaintenanceofchromosomesproteinOS=HomosapiensOX=9606GN=SMC1APE=1SV=2	823	830	yes	no	2	0.00029096	142.79	298	997			Pan02
DENELKEFF	9	sp|Q9UN86-2|G3BP2_HUMANIsoformBofRasGTPase-activatingprotein-bindingprotein2OS=HomosapiensOX=9606GN=G3BP2	310	318	yes	no	2	0.00089888	109.11	299	1935			Pan02
DENFILKH	8	sp|P62937-2|PPIA_HUMANIsoform2ofPeptidyl-prolylcis-transisomeraseAOS=HomosapiensOX=9606GN=PPIA	25	32	yes	no	2	8.6216e-06	138.9	300	575			Pan02
DENKSLSTYY	10	tr|Q9UG54|Q9UG54_HUMANMitogen-activatedproteinkinasekinasekinase7OS=HomosapiensOX=9606GN=MAP3K7PE=1SV=1	230	239	yes	no	2	0.0081637	85.161	301	144			Pan02
DENLMHISY	9	tr|Q5T6L5|Q5T6L5_HUMANArgininosuccinatesynthase(Fragment)OS=HomosapiensOX=9606GN=ASS1PE=1SV=1	163	171	yes	no	2	0.0023695	82.75	302	295			Pan02
DENPGVRY	8	sp|O00186|STXB3_HUMANSyntaxin-bindingprotein3OS=HomosapiensOX=9606GN=STXBP3PE=1SV=2	189	196	yes	yes	2	0.0052759	107.43	303	69			Pan02
DENSLEYKY	9	tr|M0R3F6|M0R3F6_HUMANSURPandG-patchdomain-containingprotein2OS=HomosapiensOX=9606GN=SUGP2PE=1SV=1	621	629	yes	no	2	0.00065818	86.67	304	1328			Pan02
DENSLEYKYY	10	tr|M0R3F6|M0R3F6_HUMANSURPandG-patchdomain-containingprotein2OS=HomosapiensOX=9606GN=SUGP2PE=1SV=1	621	630	yes	no	2	0.00059875	80.165	305	1328			Pan02
DENSVIKSF	9	sp|Q9H8H0|NOL11_HUMANNucleolarprotein11OS=HomosapiensOX=9606GN=NOL11PE=1SV=1	199	207	yes	no	2	0.00010561	162.97	306	1723			Pan02
DENTDIAENLY	11	tr|C9JDX1|C9JDX1_HUMANGlycoprotein-N-acetylgalactosamine3-beta-galactosyltransferase1(Fragment)OS=HomosapiensOX=9606GN=C1GALT1PE=1SV=1	74	84	yes	no	2	0.016986	58.916	307	1789			Pan02
DEPLLKHWEF	10	tr|Q30118|Q30118_HUMANHLAclassIIhistocompatibilityantigen,DRalphachainOS=HomosapiensOX=9606GN=HLA-DRAPE=1SV=1	171	180	yes	no	2	0.00022405	123.5	308	312			Pan02
DEQALEDHF	9	sp|P98179|RBM3_HUMANRNA-bindingprotein3OS=HomosapiensOX=9606GN=RBM3PE=1SV=1	18	26	yes	yes	2	0.00046288	98.997	309	837			Pan02
DEQLVQEKM	9	sp|Q9P2E3|ZNFX1_HUMANNFX1-typezincfinger-containingprotein1OS=HomosapiensOX=9606GN=ZNFX1PE=2SV=2	1805	1813	yes	yes	2	0.00035904	143.01	310	1854			Pan02
DEQRLRDEY	9	tr|E7EVE9|E7EVE9_HUMANGeneraltranscriptionandDNArepairfactorIIHhelicasesubunitXPDOS=HomosapiensOX=9606GN=ERCC2PE=1SV=1	199	207	yes	no	2	0.043253	51.059	311	483			Pan02
DERAAVDTY	9	sp|Q5Y7A7|2B1D_HUMANHLAclassIIhistocompatibilityantigen,DRB1-13betachainOS=HomosapiensOX=9606GN=HLA-DRB1PE=1SV=1	99	107	yes	yes	2	5.1773e-05	141.93	312	1165			Pan02
DEREFDKENEVF	12	sp|Q86VM9-2|ZCH18_HUMANIsoform2ofZincfingerCCCHdomain-containingprotein18OS=HomosapiensOX=9606GN=ZC3H18	361	372	yes	no	2	0.0015893	97.472	313	1295			Pan02
DERIYVKM	8	sp|P62310|LSM3_HUMANU6snRNA-associatedSm-likeproteinLSm3OS=HomosapiensOX=9606GN=LSM3PE=1SV=2	26	33	yes	yes	3	0.013547	44.377	314	787			Pan02
DERIYVTNY	9	sp|Q68BL8|OLM2B_HUMANOlfactomedin-likeprotein2BOS=HomosapiensOX=9606GN=OLFML2BPE=2SV=2	525	533	yes	no	2	0.0054223	88.819	315	1171			Pan02
DERKMAEQY	9	sp|P35749-4|MYH11_HUMANIsoform4ofMyosin-11OS=HomosapiensOX=9606GN=MYH11	1860	1868	yes	no	3	0.0075626	48.091	316	609			Pan02
DERLHHDTDDVTY	13	sp|Q12797-5|ASPH_HUMANIsoform5ofAspartyl/asparaginylbeta-hydroxylaseOS=HomosapiensOX=9606GN=ASPH	231	243	yes	no	2;3	5.1993e-08	129.7	317	907			Pan02
DERTFHIFY	9	sp|P35749-4|MYH11_HUMANIsoform4ofMyosin-11OS=HomosapiensOX=9606GN=MYH11	277	285	yes	no	2	0.053554	75.696	318	609			Pan02
DESAPVANY	9	tr|C9J082|C9J082_HUMANNephrocystin-1OS=HomosapiensOX=9606GN=NPHP1PE=1SV=1	70	78	yes	no	2	9.8152e-06	99.139	319	115			Pan02
DESDYALRY	9	sp|Q68D10-2|SPT2_HUMANIsoform2ofProteinSPT2homologOS=HomosapiensOX=9606GN=SPTY2D1	632	640	yes	no	2	5.9825e-06	153.71	320	1173			Pan02
DESEFRDKL	9	sp|P06756-3|ITAV_HUMANIsoform3ofIntegrinalpha-VOS=HomosapiensOX=9606GN=ITGAV	528	536	yes	no	2	0.00038814	163.69	321	357			Pan02
DESEVHDSF	9	sp|Q7Z403|TMC6_HUMANTransmembranechannel-likeprotein6OS=HomosapiensOX=9606GN=TMC6PE=1SV=2	26	34	yes	no	2	0.017534	65.803	322	1268			Pan02
DESGPSIVH	9	sp|P63261|ACTG_HUMANActin,cytoplasmic2OS=HomosapiensOX=9606GN=ACTG1PE=1SV=1	363	371	yes	no	2	0.026728	64.803	323	757			Pan02
DESGTENREEKDNIQPTTE	19	sp|Q9Y2W1|TR150_HUMANThyroidhormonereceptor-associatedprotein3OS=HomosapiensOX=9606GN=THRAP3PE=1SV=2	937	955	yes	yes	3	0.018368	79.805	324	1980			Pan02
DESKEFVKF	9	tr|H0YBA1|H0YBA1_HUMANPericentriolarmaterial1protein(Fragment)OS=HomosapiensOX=9606GN=PCM1PE=1SV=1	376	384	yes	no	2	0.00036707	108.81	325	1025			Pan02
DESQVVTRY	9	tr|E7ESU0|E7ESU0_HUMANUbiquitincarboxyl-terminalhydrolase19(Fragment)OS=HomosapiensOX=9606GN=USP19PE=1SV=2	1096	1104	yes	no	2	0.00023324	146.03	326	248			Pan02
DESQVVTRYAY	11	tr|E7ESU0|E7ESU0_HUMANUbiquitincarboxyl-terminalhydrolase19(Fragment)OS=HomosapiensOX=9606GN=USP19PE=1SV=2	1096	1106	yes	no	2	8.7004e-06	137.98	327	248			Pan02
DESRFENL	8	sp|Q9Y3Z3-3|SAMH1_HUMANIsoform3ofDeoxynucleosidetriphosphatetriphosphohydrolaseSAMHD1OS=HomosapiensOX=9606GN=SAMHD1	82	89	yes	no	2	0.0018571	108.7	328	1992			Pan02
DETAKKIQY	9	tr|X6RK96|X6RK96_HUMANTRMT1-likeprotein(Fragment)OS=HomosapiensOX=9606GN=TRMT1LPE=1SV=1	100	108	yes	no	2	0.019824	62.546	329	1263			Pan02
DETEAVKRY	9	sp|Q9BXP5-5|SRRT_HUMANIsoform5ofSerrateRNAeffectormoleculehomologOS=HomosapiensOX=9606GN=SRRT	164	172	yes	no	2	0.0031179	157.86	330	1650			Pan02
DETEEEETKPIELPVKEE	18	sp|P82979|SARNP_HUMANSAPdomain-containingribonucleoproteinOS=HomosapiensOX=9606GN=SARNPPE=1SV=3	58	75	yes	no	3	0.017221	52.784	331	828			Pan02
DETELARQM	9	sp|P05198|IF2A_HUMANEukaryotictranslationinitiationfactor2subunit1OS=HomosapiensOX=9606GN=EIF2S1PE=1SV=3	282	290	yes	yes	2	0.0018162	144.38	332	344			Pan02
DETEQWEKF	9	sp|P01024|CO3_HUMANComplementC3OS=HomosapiensOX=9606GN=C3PE=1SV=2	1029	1037	yes	yes	2	0.0044646	111.74	333	299			Pan02
DETGAKVERADGYEPPVQES	20	tr|D6RAT0|D6RAT0_HUMAN40SribosomalproteinS3aOS=HomosapiensOX=9606GN=RPS3APE=1SV=1	207	226	yes	no	3	0.0038547	68.567	334	768			Pan02
DETGHFVLY	9	sp|Q96BP3-2|PPWD1_HUMANIsoform2ofPeptidylprolylisomerasedomainandWDrepeat-containingprotein1OS=HomosapiensOX=9606GN=PPWD1	208	216	yes	no	2	0.035548	89.673	335	1511			Pan02
DETIGVVH	8	tr|A0A0A0MTR7|A0A0A0MTR7_HUMANE3ubiquitin-proteinligaseRNF213OS=HomosapiensOX=9606GN=RNF213PE=1SV=1	4636	4643	yes	no	2	0.011176	83.229	336	1167			Pan02
DETIVVGM	8	sp|Q8TED0-2|UTP15_HUMANIsoform2ofU3smallnucleolarRNA-associatedprotein15homologOS=HomosapiensOX=9606GN=UTP15	111	118	yes	no	1	0.0021475	95.957	337	1416			Pan02
DETKLTLH	8	tr|F6WLT2|F6WLT2_HUMANSpliceosomeRNAhelicaseDDX39B(Fragment)OS=HomosapiensOX=9606GN=DDX39BPE=1SV=1	253	260	yes	no	2	0.00053025	101.64	338	968			Pan02
DETLVHSSF	9	tr|H7C2B9|H7C2B9_HUMANCTDsmallphosphatase-likeprotein(Fragment)OS=HomosapiensOX=9606GN=CTDSPLPE=1SV=1	23	31	yes	no	2	4.263e-20	190.49	339	94			Pan02
DETMVIGNY	9	sp|Q9BVK6|TMED9_HUMANTransmembraneemp24domain-containingprotein9OS=HomosapiensOX=9606GN=TMED9PE=1SV=2	56	64	yes	no	2	0.00027113	94.006	340	1644			Pan02
DETPGSEVPGDKAAEEQG	18	tr|H3BQZ7|H3BQZ7_HUMANHCG2044799OS=HomosapiensOX=9606GN=HNRNPUL2-BSCL2PE=4SV=1	163	180	yes	no	2	0.012538	61.235	341	1077			Pan02
DETQVRSLY	9	sp|Q9HAI6|CX021_HUMANUncharacterizedproteinCXorf21OS=HomosapiensOX=9606GN=CXorf21PE=2SV=1	47	55	yes	yes	2	0.0079754	65.465	342	1733			Pan02
DETTVSQNY	9	sp|O15027-2|SC16A_HUMANIsoform2ofProteintransportproteinSec16AOS=HomosapiensOX=9606GN=SEC16A	398	406	yes	no	2	1.1531e-05	104.11	343	110			Pan02
DEVAFRKF	8	tr|D6RAT0|D6RAT0_HUMAN40SribosomalproteinS3aOS=HomosapiensOX=9606GN=RPS3APE=1SV=1	40	47	yes	no	2	0.00063397	122.13	345	768			Pan02
DEVASVYQSY	10	sp|Q7Z434-5|MAVS_HUMANIsoform5ofMitochondrialantiviral-signalingproteinOS=HomosapiensOX=9606GN=MAVS	86	95	yes	no	2	0.0094216	54.611	346	1269			Pan02
DEVDIKSRAAY	11	tr|A0A1B0GTY1|A0A1B0GTY1_HUMANAlpha-ketoglutarate-dependentdioxygenaseFTOOS=HomosapiensOX=9606GN=FTOPE=1SV=1	189	199	yes	no	2	4.7699e-08	128.86	347	1665			Pan02
DEVDKVNQY	9	tr|A0A1B0GUS5|A0A1B0GUS5_HUMANPhosphatidylinositidephosphataseSAC2OS=HomosapiensOX=9606GN=INPP5FPE=1SV=1	46	54	yes	no	2	5.8915e-09	153.73	348	1970			Pan02
DEVDMAHRF	9	sp|Q9NX46|ARHL2_HUMANPoly(ADP-ribose)glycohydrolaseARH3OS=HomosapiensOX=9606GN=ADPRHL2PE=1SV=1	96	104	yes	yes	2	0.00046909	116.88	349	1818			Pan02
DEVELIHF	8	sp|Q9Y5B9|SP16H_HUMANFACTcomplexsubunitSPT16OS=HomosapiensOX=9606GN=SUPT16HPE=1SV=1	838	845	yes	yes	2	0.015495	64.866	350	2006			Pan02
DEVKLIGF	8	sp|Q9UEW8-2|STK39_HUMANIsoform2ofSTE20/SPS1-relatedproline-alanine-richproteinkinaseOS=HomosapiensOX=9606GN=STK39	513	520	yes	no	2	0.024396	60.358	352	1870			Pan02
DEVKLPAKL	9	sp|Q6NZI2|CAVN1_HUMANCaveolae-associatedprotein1OS=HomosapiensOX=9606GN=CAVIN1PE=1SV=1	158	166	yes	yes	2	5.2135e-05	123.98	353	1190			Pan02
DEVKSTIKF	9	sp|P62906|RL10A_HUMAN60SribosomalproteinL10aOS=HomosapiensOX=9606GN=RPL10APE=1SV=2	149	157	yes	yes	2;3	0.000322	138.08	354	800			Pan02
DEVKVNQI	8	tr|H7C377|H7C377_HUMANCOMMdomain-containingprotein1(Fragment)OS=HomosapiensOX=9606GN=COMMD1PE=1SV=1	6	13	yes	no	2	0.00050015	120.65	355	1365			Pan02
DEVLLQKL	8	tr|G3V5U8|G3V5U8_HUMANSerine/threonine-proteinphosphatase2AregulatorysubunitB''subunitgammaOS=HomosapiensOX=9606GN=PPP2R3CPE=1SV=1	67	74	yes	no	2	0.029188	86.866	356	1493			Pan02
DEVLQTHSV	9	tr|F8WE72|F8WE72_HUMANRibosomematurationproteinSBDSOS=HomosapiensOX=9606GN=SBDSPE=1SV=1	48	56	yes	no	2	0.0023522	124.08	357	1984			Pan02
DEVLQTHSVF	10	tr|F8WE72|F8WE72_HUMANRibosomematurationproteinSBDSOS=HomosapiensOX=9606GN=SBDSPE=1SV=1	48	57	yes	no	2	0.00075287	162.59	358	1984			Pan02
DEVLVNHF	8	tr|A0A087WTS8|A0A087WTS8_HUMANHeatshock70kDaprotein4OS=HomosapiensOX=9606GN=HSPA4PE=1SV=1	237	244	yes	no	2	0.057169	118.06	359	596			Pan02
DEVPVGVEM	9	tr|H7C1I7|H7C1I7_HUMANZincfingerMYM-typeprotein4(Fragment)OS=HomosapiensOX=9606GN=ZMYM4PE=1SV=1	1109	1117	yes	no	2	0.0050603	57.559	360	1161			Pan02
DEVQLKTTY	9	sp|Q9C0B5-2|ZDHC5_HUMANIsoform2ofPalmitoyltransferaseZDHHC5OS=HomosapiensOX=9606GN=ZDHHC5	609	617	yes	no	2	0.00024588	113.71	361	1666			Pan02
DEVQVVRGHY	10	tr|J3KTJ8|J3KTJ8_HUMAN60SribosomalproteinL26(Fragment)OS=HomosapiensOX=9606GN=RPL26PE=4SV=8	53	62	yes	no	2;3	4.3312e-07	188.98	362	769			Pan02
DEVRTLTY	8	tr|E9PMZ2|E9PMZ2_HUMANProteinarginineN-methyltransferase1(Fragment)OS=HomosapiensOX=9606GN=PRMT1PE=1SV=1	45	52	yes	no	2	9.2827e-05	140.09	363	1603			Pan02
DEVSTKILM	9	sp|Q9UQE7|SMC3_HUMANStructuralmaintenanceofchromosomesprotein3OS=HomosapiensOX=9606GN=SMC3PE=1SV=2	566	574	yes	yes	2	0.011216	58.596	364	1952			Pan02
DEVTTVQV	8	tr|C9JHM4|C9JHM4_HUMANRapguaninenucleotideexchangefactor5(Fragment)OS=HomosapiensOX=9606GN=RAPGEF5PE=4SV=1	63	70	yes	no	2	0.014899	84.359	365	2035			Pan02
DEVVKIQSL	9	tr|A0A0J9YXZ5|A0A0J9YXZ5_HUMANRasGTPase-activating-likeproteinIQGAP1OS=HomosapiensOX=9606GN=IQGAP1PE=1SV=1	807	815	yes	no	2	0.05973	93.467	366	660			Pan02
DEWKAIQN	8	sp|Q8NC51-2|PAIRB_HUMANIsoform2ofPlasminogenactivatorinhibitor1RNA-bindingproteinOS=HomosapiensOX=9606GN=SERBP1	285	292	yes	no	2	9.3874e-06	120.62	367	1373			Pan02
DEYEKFKLYL	10	tr|A0A087WZA9|A0A087WZA9_HUMANTransmembraneprotein120A(Fragment)OS=HomosapiensOX=9606GN=TMEM120APE=1SV=1	111	120	yes	no	2	0.00028989	111.61	368	48			Pan02
DEYEKLQVL	9	sp|Q14204|DYHC1_HUMANCytoplasmicdynein1heavychain1OS=HomosapiensOX=9606GN=DYNC1H1PE=1SV=5	425	433	yes	yes	2	0.00087776	122.52	369	979			Pan02
DEYEMKDRVTY	11	tr|A2A369|A2A369_HUMANDedicatorofcytokinesisprotein8OS=HomosapiensOX=9606GN=DOCK8PE=1SV=1	1340	1350	yes	no	2	6.9173e-19	201.33	370	1383	132		Pan02
DEYIADMFSH	10	sp|Q15293-2|RCN1_HUMANIsoform2ofReticulocalbin-1OS=HomosapiensOX=9606GN=RCN1	175	184	yes	no	2	0.00046374	103.74	371	1029	117		Pan02
DEYIQSHNF	9	tr|H7C1F9|H7C1F9_HUMANRalGTPase-activatingproteinsubunitalpha-2(Fragment)OS=HomosapiensOX=9606GN=RALGAPA2PE=1SV=1	1389	1397	yes	no	2	1.018e-05	147.06	372	1085			Pan02
DEYIYRHFF	9	tr|H3BV63|H3BV63_HUMANCellcycleprogressionprotein1(Fragment)OS=HomosapiensOX=9606GN=CCPG1PE=1SV=1	30	38	yes	no	2	8.1729e-09	169.06	373	1913			Pan02
DEYKGKLQVF	10	sp|Q14573|ITPR3_HUMANInositol1,4,5-trisphosphatereceptortype3OS=HomosapiensOX=9606GN=ITPR3PE=1SV=2	255	264	yes	yes	2	0.0045333	72.879	374	991			Pan02
DEYKPPKF	8	sp|Q8NEW0|ZNT7_HUMANZinctransporter7OS=HomosapiensOX=9606GN=SLC30A7PE=2SV=1	9	16	yes	yes	2	0.032173	58.679	375	1380			Pan02
DEYKVTAF	8	sp|Q8N766-4|EMC1_HUMANIsoform4ofERmembraneproteincomplexsubunit1OS=HomosapiensOX=9606GN=EMC1	623	630	yes	no	2	0.013428	66.799	376	1369			Pan02
DEYNFVRSY	9	sp|Q86Z02-2|HIPK1_HUMANIsoform2ofHomeodomain-interactingproteinkinase1OS=HomosapiensOX=9606GN=HIPK1	247	255	yes	no	2	0.0089505	69.825	377	1307			Pan02
DEYSLVREL	9	sp|Q9Y490|TLN1_HUMANTalin-1OS=HomosapiensOX=9606GN=TLN1PE=1SV=3	125	133	yes	yes	2	0.0004725	101.54	378	1994			Pan02
DEYVNVKDF	9	sp|Q8WUM4|PDC6I_HUMANProgrammedcelldeath6-interactingproteinOS=HomosapiensOX=9606GN=PDCD6IPPE=1SV=1	292	300	yes	no	2	0.051729	51.066	379	1428			Pan02
DFENEMATAASSSSLEKS	18	sp|P68133|ACTS_HUMANActin,alphaskeletalmuscleOS=HomosapiensOX=9606GN=ACTA1PE=1SV=1	224	241	yes	no	2	5.043e-29	208.15	380	812			Pan02
DFEQEMATAASSSSLEKS	18	sp|P63261|ACTG_HUMANActin,cytoplasmic2OS=HomosapiensOX=9606GN=ACTG1PE=1SV=1	222	239	yes	no	2	5.0262e-78	254.1	381	757			Pan02
DGAGDVAFVK	10	sp|P02787|TRFE_HUMANSerotransferrinOS=HomosapiensOX=9606GN=TFPE=1SV=3	216	225	yes	no	2	0.0018312	85.731	382	326			Pan02
DGEEQNKEALQDVEDENQ	18	sp|P62258-2|1433E_HUMANIsoformSVof14-3-3proteinepsilonOS=HomosapiensOX=9606GN=YWHAE	216	233	yes	no	2	1.0941e-93	246.51	383	785			Pan02
DGHLFQVEY	9	sp|O14818-4|PSA7_HUMANIsoform3ofProteasomesubunitalphatype-7OS=HomosapiensOX=9606GN=PSMA7	13	21	yes	no	2	0.033048	53.754	384	102			Pan02
DGQVINETSQHHDDLE	16	sp|P08670|VIME_HUMANVimentinOS=HomosapiensOX=9606GN=VIMPE=1SV=4	451	466	yes	yes	2;3	6.1105e-21	215.85	385	373			Pan02
DHAAPEITL	9	sp|Q9Y4D8-4|HECD4_HUMANIsoform4ofProbableE3ubiquitin-proteinligaseHECTD4OS=HomosapiensOX=9606GN=HECTD4	3568	3576	yes	no	2	0.0019185	112.59	386	1999			Pan02
DHADSNIVI	9	tr|B4DQU5|B4DQU5_HUMANRas-relatedproteinRab-11AOS=HomosapiensOX=9606GN=RAB11APE=1SV=1	41	49	yes	no	2	0.00042048	138.24	387	791			Pan02
DHARLQLQL	9	sp|Q14764|MVP_HUMANMajorvaultproteinOS=HomosapiensOX=9606GN=MVPPE=1SV=4	533	541	yes	yes	2	0.00050136	137.42	388	1002			Pan02
DHDGNIVEL	9	sp|Q9Y6D5|BIG2_HUMANBrefeldinA-inhibitedguaninenucleotide-exchangeprotein2OS=HomosapiensOX=9606GN=ARFGEF2PE=1SV=3	1235	1243	yes	yes	2	0.00066898	161.68	389	2018			Pan02
DHDKALQLL	9	tr|G3V2D8|G3V2D8_HUMANZincfingerFYVEdomain-containingprotein26OS=HomosapiensOX=9606GN=ZFYVE26PE=1SV=1	1593	1601	yes	no	2	0.0006634	87.696	390	1174			Pan02
DHDKTSLIQKM	11	tr|A0A0B4J211|A0A0B4J211_HUMANATPasefamilyAAAdomain-containingprotein2OS=HomosapiensOX=9606GN=ATAD2PE=1SV=1	687	697	yes	no	3	0.018505	53.237	391	1213			Pan02
DHDPGRHLF	9	tr|M0R199|M0R199_HUMANHexosyltransferase(Fragment)OS=HomosapiensOX=9606GN=B3GNT3PE=1SV=1	226	234	yes	no	2;3	0.00019436	83.206	392	1966			Pan02
DHDPVDKIVL	10	sp|P22626-2|ROA2_HUMANIsoformA2ofHeterogeneousnuclearribonucleoproteinsA2/B1OS=HomosapiensOX=9606GN=HNRNPA2B1	150	159	yes	no	2;3	1.0038e-05	155.58	393	529			Pan02
DHDSVDKIVI	10	tr|F8VTQ5|F8VTQ5_HUMANHeterogeneousnuclearribonucleoproteinA1(Fragment)OS=HomosapiensOX=9606GN=HNRNPA1PE=1SV=1	106	115	yes	no	2;3	5.6791e-10	155.1	394	387			Pan02
DHDTVFQYL	9	sp|Q86WI3-3|NLRC5_HUMANIsoform3ofProteinNLRC5OS=HomosapiensOX=9606GN=NLRC5	287	295	yes	no	2	0.00051438	94.407	395	1300			Pan02
DHEASYHSL	9	sp|Q96NM4-3|TOX2_HUMANIsoform3ofTOXhighmobilitygroupboxfamilymember2OS=HomosapiensOX=9606GN=TOX2	45	53	yes	no	2	2.3697e-20	192.56	396	1563			Pan02
DHEAVNGILHF	11	sp|Q9NY15|STAB1_HUMANStabilin-1OS=HomosapiensOX=9606GN=STAB1PE=1SV=3	1693	1703	yes	yes	2	2.8109e-48	219.54	397	1824			Pan02
DHEGLGISI	9	tr|A0A0J9YVX5|A0A0J9YVX5_HUMANUncharacterizedprotein(Fragment)OS=HomosapiensOX=9606PE=4SV=1	58	66	yes	no	2	0.00069503	135.87	398	1752			Pan02
DHENIVIAKM	10	tr|H0Y3Z3|H0Y3Z3_HUMANProteindisulfide-isomerase(Fragment)OS=HomosapiensOX=9606GN=P4HBPE=1SV=1	182	191	yes	no	2	0.00044441	85.862	399	358			Pan02
DHERLQYYF	9	tr|H0Y5G7|H0Y5G7_HUMANNeuroblastoma-amplifiedsequence(Fragment)OS=HomosapiensOX=9606GN=NBASPE=1SV=1	803	811	yes	no	2	0.026073	52.255	400	50			Pan02
DHESSTWII	9	sp|Q96RS6-3|NUDC1_HUMANIsoform3ofNudCdomain-containingprotein1OS=HomosapiensOX=9606GN=NUDCD1	243	251	yes	no	2	0.0044798	78.616	401	1576			Pan02
DHFEEAMRF	9	sp|P55072|TERA_HUMANTransitionalendoplasmicreticulumATPaseOS=HomosapiensOX=9606GN=VCPPE=1SV=4	734	742	yes	yes	2;3	6.4263e-09	169.09	402	735	74		Pan02
DHFTGAIEKL	10	tr|E9PNP0|E9PNP0_HUMANOuterdensefiberprotein2-like(Fragment)OS=HomosapiensOX=9606GN=ODF2LPE=1SV=1	84	93	yes	no	2	2.5898e-13	169.09	403	1914			Pan02
DHFVEGQTV	9	sp|Q14690|RRP5_HUMANProteinRRP5homologOS=HomosapiensOX=9606GN=PDCD11PE=1SV=3	771	779	yes	yes	2	0.0036758	104.21	404	998			Pan02
DHHLEVVAF	9	tr|F8W881|F8W881_HUMANConstitutivecoactivatorofPPAR-gamma-likeprotein2OS=HomosapiensOX=9606GN=FAM120CPE=1SV=2	240	248	yes	no	2	0.00043487	108.24	405	1817			Pan02
DHHQEVIGF	9	sp|Q9NZB2|F120A_HUMANConstitutivecoactivatorofPPAR-gamma-likeprotein1OS=HomosapiensOX=9606GN=FAM120APE=1SV=2	165	173	yes	no	2;3	1.0991e-05	137.18	406	1838			Pan02
DHIKDSFHSL	10	sp|P61244-6|MAX_HUMANIsoform6ofProteinmaxOS=HomosapiensOX=9606GN=MAX	37	46	yes	no	2;3	1.0669e-06	167.04	407	767			Pan02
DHINDIIKI	9	tr|A0A0J9YXZ5|A0A0J9YXZ5_HUMANRasGTPase-activating-likeproteinIQGAP1OS=HomosapiensOX=9606GN=IQGAP1PE=1SV=1	834	842	yes	no	2;3	8.3807e-06	219.54	408	660			Pan02
DHIREILNI	9	tr|A0A0G2JK28|A0A0G2JK28_HUMANComplementC2(Fragment)OS=HomosapiensOX=9606GN=C2PE=1SV=1	258	266	yes	no	2	0.0085616	96.311	409	351			Pan02
DHIRFISEL	9	tr|E7EW33|E7EW33_HUMANCytoplasmicFMR1-interactingprotein2OS=HomosapiensOX=9606GN=CYFIP2PE=1SV=1	159	167	yes	no	2	1.2381e-05	154.49	410	1523			Pan02
DHISKVLYL	9	sp|Q96EK7-2|F120B_HUMANIsoform2ofConstitutivecoactivatorofperoxisomeproliferator-activatedreceptorgammaOS=HomosapiensOX=9606GN=FAM120B	269	277	yes	no	2	6.3778e-05	96.668	411	1521			Pan02
DHNNEIVKI	9	tr|E9PDT6|E9PDT6_HUMANRasGTPase-activating-likeproteinIQGAP2(Fragment)OS=HomosapiensOX=9606GN=IQGAP2PE=1SV=1	302	310	yes	no	3	0.033899	66.27	412	957			Pan02
DHQREITSL	9	tr|F5H6A0|F5H6A0_HUMANCAP-Glydomain-containinglinkerprotein1(Fragment)OS=HomosapiensOX=9606GN=CLIP1PE=1SV=1	488	496	yes	no	2;3	0.0049943	91.867	413	579			Pan02
DHQVISVTF	9	tr|F8VV04|F8VV04_HUMANSquamouscellcarcinomaantigenrecognizedbyT-cells3(Fragment)OS=HomosapiensOX=9606GN=SART3PE=1SV=1	413	421	yes	no	2	8.3287e-06	136.11	414	1013			Pan02
DHSATIVSI	9	sp|O60449|LY75_HUMANLymphocyteantigen75OS=HomosapiensOX=9606GN=LY75PE=1SV=3	1567	1575	yes	no	2	0.00064491	178.84	415	177			Pan02
DHSLPESDKI	10	sp|Q9H0U9|TSYL1_HUMANTestis-specificY-encoded-likeprotein1OS=HomosapiensOX=9606GN=TSPYL1PE=1SV=3	383	392	yes	yes	2;3	0.00058567	134.26	416	1678			Pan02
DHSLVKVLL	9	sp|Q05823-2|RN5A_HUMANIsoform2of2-5A-dependentribonucleaseOS=HomosapiensOX=9606GN=RNASEL	313	321	yes	no	2	0.00065332	75.243	417	873			Pan02
DHSPDLYSL	9	tr|A0A1B0GWD6|A0A1B0GWD6_HUMANReninreceptor(Fragment)OS=HomosapiensOX=9606GN=ATP6AP2PE=1SV=1	42	50	yes	no	2	0.00068661	153.15	418	221			Pan02
DHSPVFATF	9	sp|Q92835-3|SHIP1_HUMANIsoform3ofPhosphatidylinositol3,4,5-trisphosphate5-phosphatase1OS=HomosapiensOX=9606GN=INPP5D	487	495	yes	no	2	0.0013347	122.79	419	1472			Pan02
DHSSALQNI	9	tr|A0A1B0GXI6|A0A1B0GXI6_HUMANVacuolarproteinsorting-associatedprotein45(Fragment)OS=HomosapiensOX=9606GN=VPS45PE=1SV=1	293	301	yes	no	2	7.4283e-06	124.59	420	1787			Pan02
DHSSTVLQRL	10	tr|H3BQW5|H3BQW5_HUMANKelch-likeprotein36(Fragment)OS=HomosapiensOX=9606GN=KLHL36PE=1SV=1	27	36	yes	no	2;3	3.4898e-13	182.98	421	1357			Pan02
DHSSVSEQF	9	sp|P20719|HXA5_HUMANHomeoboxproteinHox-A5OS=HomosapiensOX=9606GN=HOXA5PE=1SV=2	26	34	yes	yes	2	5.8662e-09	132.29	422	509			Pan02
DHSTISLQM	9	tr|U3KPS3|U3KPS3_HUMANCalponin-2(Fragment)OS=HomosapiensOX=9606GN=CNN2PE=1SV=1	45	53	yes	no	2	1.0685e-06	148.07	423	1585			Pan02
DHSTLVTLF	9	sp|P42575-2|CASP2_HUMANIsoform2ofCaspase-2OS=HomosapiensOX=9606GN=CASP2	194	202	yes	no	2	0.0019069	83.614	424	636			Pan02
DHSYVELFL	9	sp|P55795|HNRH2_HUMANHeterogeneousnuclearribonucleoproteinH2OS=HomosapiensOX=9606GN=HNRNPH2PE=1SV=1	373	381	yes	yes	2	0.00069036	70.912	425	743			Pan02
DHVEVNGEVF	10	tr|K7EPT7|K7EPT7_HUMANInositolhexakisphosphateanddiphosphoinositol-pentakisphosphatekinase2(Fragment)OS=HomosapiensOX=9606GN=PPIP5K2PE=1SV=1	45	54	yes	no	2	0.001654	95.741	426	143			Pan02
DHVGTEPSI	9	tr|Q5JYR4|Q5JYR4_HUMANDolichyl-diphosphooligosaccharide--proteinglycosyltransferasesubunit2(Fragment)OS=HomosapiensOX=9606GN=RPN2PE=1SV=8	63	71	yes	no	2	2.2175e-06	178.65	427	339			Pan02
DHVHILDTETF	11	sp|Q9Y2U9-2|KLDC2_HUMANIsoform2ofKelchdomain-containingprotein2OS=HomosapiensOX=9606GN=KLHDC2	193	203	yes	no	2	4.3387e-08	143.61	428	1979			Pan02
DHVWDGNSF	9	tr|H7BYD9|H7BYD9_HUMANPeptidyl-glycinealpha-amidatingmonooxygenase(Fragment)OS=HomosapiensOX=9606GN=PAMPE=1SV=1	305	313	yes	no	2	5.7814e-06	137.18	429	494			Pan02
DHYLDSSW	8	sp|Q5VVJ2|MYSM1_HUMANHistoneH2AdeubiquitinaseMYSM1OS=HomosapiensOX=9606GN=MYSM1PE=1SV=1	35	42	yes	yes	2	0.031346	50.025	430	1155			Pan02
DHYPVEVEL	9	tr|E7EUJ0|E7EUJ0_HUMANDeoxyribonuclease-1-like1(Fragment)OS=HomosapiensOX=9606GN=DNASE1L1PE=1SV=1	51	59	yes	no	2	0.0077344	82.305	432	672			Pan02
DHYSQQMAQQL	11	sp|Q96PP9|GBP4_HUMANGuanylate-bindingprotein4OS=HomosapiensOX=9606GN=GBP4PE=2SV=2	347	357	yes	yes	2	5.0593e-27	235.15	433	1568	149		Pan02
DHYVETENI	9	tr|A0A1B0GV57|A0A1B0GV57_HUMANTGF-beta-activatedkinase1andMAP3K7-bindingprotein2OS=HomosapiensOX=9606GN=TAB2PE=1SV=1	211	219	yes	no	2	8.1983e-06	132.29	434	1832			Pan02
DHYYGTGETF	10	sp|Q8NI08-7|NCOA7_HUMANIsoform7ofNuclearreceptorcoactivator7OS=HomosapiensOX=9606GN=NCOA7	740	749	yes	no	2	9.6705e-06	154.35	435	1392			Pan02
DIAKHVYDNW	10	sp|O95164|UBL3_HUMANUbiquitin-likeprotein3OS=HomosapiensOX=9606GN=UBL3PE=1SV=1	34	43	yes	yes	2	0.00050178	96.143	436	254			Pan02
DIAQVNLKY	9	sp|P09874|PARP1_HUMANPoly[ADP-ribose]polymerase1OS=HomosapiensOX=9606GN=PARP1PE=1SV=4	993	1001	yes	yes	2	0.00018143	114.65	437	392			Pan02
DIDGDGQVNY	10	sp|P0DP25|CALM3_HUMANCalmodulin-3OS=HomosapiensOX=9606GN=CALM3PE=1SV=1	130	139	yes	no	2	0.010005	84.568	438	399			Pan02
DIDGDGQVNYEE	12	sp|P0DP25|CALM3_HUMANCalmodulin-3OS=HomosapiensOX=9606GN=CALM3PE=1SV=1	130	141	yes	no	2	5.9976e-05	160.59	439	399			Pan02
DIDGDGQVNYEEF	13	sp|P0DP25|CALM3_HUMANCalmodulin-3OS=HomosapiensOX=9606GN=CALM3PE=1SV=1	130	142	yes	no	2	0.0071165	83.862	440	399			Pan02
DIGYVDTTHW	10	sp|Q6UWU4-3|CF089_HUMANIsoform3ofBombesinreceptor-activatedproteinC6orf89OS=HomosapiensOX=9606GN=C6orf89	209	218	yes	no	2	0.00067354	86.953	441	1220			Pan02
DIHDKFAEY	9	sp|Q9Y5S9-2|RBM8A_HUMANIsoform2ofRNA-bindingprotein8AOS=HomosapiensOX=9606GN=RBM8A	87	95	yes	no	2;3	1.0892e-05	129.42	442	2011			Pan02
DIHEVRIGW	9	tr|A0A1W2PQL0|A0A1W2PQL0_HUMANHeterogeneousnuclearribonucleoproteinU(Fragment)OS=HomosapiensOX=9606GN=HNRNPUPE=1SV=1	59	67	yes	no	2	2.6968e-09	147.36	443	842			Pan02
DIHLLEVRSW	10	tr|E9PN19|E9PN19_HUMANGalectinOS=HomosapiensOX=9606GN=LGALS8PE=1SV=1	281	290	yes	no	2	0.00087951	131.5	444	72			Pan02
DIIEWLSRF	9	sp|Q9P2P1|NYNRI_HUMANProteinNYNRINOS=HomosapiensOX=9606GN=NYNRINPE=2SV=3	201	209	yes	yes	2	0.054997	41.029	445	1860			Pan02
DIIGTLSGF	9	sp|Q6NVV3|NIPA3_HUMANMagnesiumtransporterNIPA3OS=HomosapiensOX=9606GN=NIPAL1PE=2SV=1	336	344	yes	yes	1	8.6408e-05	168.45	446	1186			Pan02
DIINREKLLQY	11	sp|P49356-2|FNTB_HUMANIsoform2ofProteinfarnesyltransferasesubunitbetaOS=HomosapiensOX=9606GN=FNTB	124	134	yes	no	2	0.00013959	123.42	447	675			Pan02
DIISDTSGDFRKL	13	tr|H0YKS4|H0YKS4_HUMANAnnexin(Fragment)OS=HomosapiensOX=9606GN=ANXA2PE=1SV=1	158	170	yes	no	3	0.039877	72.958	448	58			Pan02
DIKDSPYMAF	10	sp|O75369-5|FLNB_HUMANIsoform5ofFilamin-BOS=HomosapiensOX=9606GN=FLNB	626	635	yes	no	2	0.0033263	67.897	449	207			Pan02
DIKRGIPNY	9	sp|Q92890-3|UFD1_HUMANIsoform3ofUbiquitinrecognitionfactorinER-associateddegradationprotein1OS=HomosapiensOX=9606GN=UFD1	253	261	yes	no	2	0.00077095	104.06	450	1478			Pan02
DILDFAYTSR	10	sp|Q9HBE1-4|PATZ1_HUMANIsoform4ofPOZ-,AThook-,andzincfinger-containingprotein1OS=HomosapiensOX=9606GN=PATZ1	116	125	yes	no	2	0.00089319	124.92	451	1740			Pan02
DILQPETEFVFPLSH	15	sp|Q9BQY9-3|DBND2_HUMANIsoform3ofDysbindindomain-containingprotein2OS=HomosapiensOX=9606GN=DBNDD2	25	39	yes	no	2	9.7788e-08	101.38	452	1619			Pan02
DIPAHWSDM	9	tr|H7C5R8|H7C5R8_HUMANPoly[ADP-ribose]polymerase14(Fragment)OS=HomosapiensOX=9606GN=PARP14PE=1SV=1	1445	1453	yes	no	2	0.021354	60.972	453	1100			Pan02
DIPGEAMVKLY	11	sp|P67870|CSK2B_HUMANCaseinkinaseIIsubunitbetaOS=HomosapiensOX=9606GN=CSNK2BPE=1SV=1	126	136	yes	no	2	0.0010058	95.358	454	811			Pan02
DIPVEQAQKI	10	tr|G3V112|G3V112_HUMANRegulatorofG-proteinsignalling22,isoformCRA_cOS=HomosapiensOX=9606GN=RGS22PE=1SV=1	914	923	yes	no	2	0.010073	82.529	455	1377			Pan02
DIQKQVREW	9	sp|Q15392|DHC24_HUMANDelta(24)-sterolreductaseOS=HomosapiensOX=9606GN=DHCR24PE=1SV=2	73	81	yes	yes	2	0.0049515	89.08	456	1035			Pan02
DIQMTQSPSSLSA	13	tr|A0A0G2JRQ6|A0A0G2JRQ6_HUMANUncharacterizedprotein(Fragment)OS=HomosapiensOX=9606PE=1SV=4	23	35	yes	no	2	0.0027935	96.665	457	38	3		Pan02
DIQMTQSPSSLSASVGDR	18	tr|A0A0G2JRQ6|A0A0G2JRQ6_HUMANUncharacterizedprotein(Fragment)OS=HomosapiensOX=9606PE=1SV=4	23	40	yes	no	2	2.1326e-09	153.7	458	38	3		Pan02
DIRAFDSRF	9	tr|H7C5E4|H7C5E4_HUMAN5'-3'exoribonuclease1(Fragment)OS=HomosapiensOX=9606GN=XRN1PE=1SV=1	301	309	yes	no	2	0.00039759	125.71	459	1337			Pan02
DIRPSKLLTW	10	sp|O94851-2|MICA2_HUMANIsoform2of[F-actin]-monooxygenaseMICAL2OS=HomosapiensOX=9606GN=MICAL2	345	354	yes	no	2	0.0097374	83.647	460	241			Pan02
DIRVSRVTW	9	sp|Q9BR76|COR1B_HUMANCoronin-1BOS=HomosapiensOX=9606GN=CORO1BPE=1SV=1	28	36	no	no	2	0.02448	73.248	461	1924;1622			Pan02
DISRDRLSSY	10	sp|Q7Z7L7|ZER1_HUMANProteinzer-1homologOS=HomosapiensOX=9606GN=ZER1PE=1SV=1	252	261	yes	yes	2	0.00080789	135.71	462	1282			Pan02
DIVPPASTW	9	sp|P26641|EF1G_HUMANElongationfactor1-gammaOS=HomosapiensOX=9606GN=EEF1GPE=1SV=3	105	113	yes	no	2	0.007885	50.966	463	553			Pan02
DIYGGDYERF	10	tr|V9GYH1|V9GYH1_HUMANPantothenatekinase2,mitochondrial(Fragment)OS=HomosapiensOX=9606GN=PANK2PE=1SV=1	16	25	yes	no	2	1.2243e-08	152.89	464	1412			Pan02
DIYNFPIHAF	10	sp|Q9BXY0|MAK16_HUMANProteinMAK16homologOS=HomosapiensOX=9606GN=MAK16PE=1SV=2	177	186	yes	yes	2	0.01478	45.312	465	1653			Pan02
DKVQAGDVI	9	tr|M0R0Y3|M0R0Y3_HUMANRuvB-likehelicaseOS=HomosapiensOX=9606GN=RUVBL2PE=1SV=1	140	148	yes	no	2	0.0047244	89.752	466	1958			Pan02
DLATVYVDVLK	11	sp|P02647|APOA1_HUMANApolipoproteinA-IOS=HomosapiensOX=9606GN=APOA1PE=1SV=1	37	47	yes	yes	2	0.010469	81.338	467	314			Pan02
DLFEEKITH	9	sp|P04899-6|GNAI2_HUMANIsoform6ofGuaninenucleotide-bindingproteinG(i)subunitalpha-2OS=HomosapiensOX=9606GN=GNAI2	221	229	yes	no	2;3	0.00043796	113.18	468	340			Pan02
DLFNGRYHVI	10	tr|D6RBM8|D6RBM8_HUMANSRSFproteinkinase1(Fragment)OS=HomosapiensOX=9606GN=SRPK1PE=1SV=1	90	99	yes	no	2	8.2506e-05	133.58	469	820			Pan02
DLHRFHPEPY	10	sp|O60716-24|CTND1_HUMANIsoform3ofCatenindelta-1OS=HomosapiensOX=9606GN=CTNND1	170	179	yes	no	3	0.038977	38.714	471	187			Pan02
DLIEHFSQF	9	sp|Q13151|ROA0_HUMANHeterogeneousnuclearribonucleoproteinA0OS=HomosapiensOX=9606GN=HNRNPA0PE=1SV=1	113	121	yes	yes	2	0.007715	65.038	472	930			Pan02
DLIGQDLNSRY	11	tr|J3KNZ9|J3KNZ9_HUMANProbablefibrosin-1OS=HomosapiensOX=9606GN=FBRSPE=1SV=1	455	465	yes	yes	2	0.01386	76.465	473	2038			Pan02
DLIHIYKSF	9	sp|Q9H930-3|SP14L_HUMANIsoform3ofNuclearbodyproteinSP140-likeproteinOS=HomosapiensOX=9606GN=SP140L	49	57	yes	no	2	0.00069539	84.498	474	1726			Pan02
DLIKDVLRY	9	tr|M0QXW2|M0QXW2_HUMANF-BARdomainonlyprotein1(Fragment)OS=HomosapiensOX=9606GN=FCHO1PE=1SV=1	94	102	yes	no	2	0.0079266	90.657	475	92			Pan02
DLIKEMRQF	9	sp|P19623|SPEE_HUMANSpermidinesynthaseOS=HomosapiensOX=9606GN=SRMPE=1SV=1	215	223	yes	yes	2	0.00049909	126.41	476	499			Pan02
DLKSALAKF	9	tr|D6RIU8|D6RIU8_HUMANNucleotideexchangefactorSIL1(Fragment)OS=HomosapiensOX=9606GN=SIL1PE=1SV=1	130	138	yes	no	2	0.059956	48.048	477	1679			Pan02
DLKTKIQKY	9	tr|M0R1A8|M0R1A8_HUMANCASP8andFADD-likeapoptosisregulator(Fragment)OS=HomosapiensOX=9606GN=CFLARPE=1SV=1	67	75	yes	no	2;3	6.6232e-06	182.98	479	130			Pan02
DLLRKMCV	8	sp|Q8N1T3-3|MYO1H_HUMANIsoform3ofUnconventionalmyosin-IhOS=HomosapiensOX=9606GN=MYO1H	805	812	yes	no	2	0.032463	53.554	480	1345			Pan02
DLNPRRDISSW	11	sp|P0C7P0|CISD3_HUMANCDGSHiron-sulfurdomain-containingprotein3,mitochondrialOS=HomosapiensOX=9606GN=CISD3PE=1SV=1	17	27	yes	yes	2	0.0023621	77.662	481	396			Pan02
DLNTRVAYW	9	sp|Q9Y3B3|TMED7_HUMANTransmembraneemp24domain-containingprotein7OS=HomosapiensOX=9606GN=TMED7PE=1SV=2	181	189	yes	no	2	0.008686	98.629	482	1304			Pan02
DLPEAQIVKHW	11	sp|P52948-2|NUP98_HUMANIsoform2ofNuclearporecomplexproteinNup98-Nup96OS=HomosapiensOX=9606GN=NUP98	1242	1252	yes	no	2	0.0022646	108.74	483	718			Pan02
DLPGMYPAHMY	11	sp|O14503|BHE40_HUMANClassEbasichelix-loop-helixprotein40OS=HomosapiensOX=9606GN=BHLHE40PE=1SV=1	24	34	yes	yes	2	0.0089727	76.847	484	91			Pan02
DLPSNHVIDRW	11	tr|G3V580|G3V580_HUMANProteinarginineN-methyltransferase5(Fragment)OS=HomosapiensOX=9606GN=PRMT5PE=1SV=1	166	176	yes	no	2;3	5.2724e-19	178.54	485	99			Pan02
DLPSRFLHW	9	tr|K7ENN8|K7ENN8_HUMANTripartitemotif-containingprotein16(Fragment)OS=HomosapiensOX=9606GN=TRIM16PE=1SV=1	160	168	yes	no	2	0.0019208	85.161	486	267			Pan02
DLQFVEVTDVK	11	sp|P02751-12|FINC_HUMANIsoform12ofFibronectinOS=HomosapiensOX=9606GN=FN1	912	922	yes	no	2	0.00016308	103.26	487	321			Pan02
DLQNDEVAFRKF	12	tr|D6RAT0|D6RAT0_HUMAN40SribosomalproteinS3aOS=HomosapiensOX=9606GN=RPS3APE=1SV=1	36	47	yes	no	2	0.0043657	130.94	488	768			Pan02
DLRDKVNSF	9	sp|P06727|APOA4_HUMANApolipoproteinA-IVOS=HomosapiensOX=9606GN=APOA4PE=1SV=3	346	354	yes	yes	2	0.040874	74.486	489	354			Pan02
DLTAADVVKQW	11	tr|J3QLT3|J3QLT3_HUMANRalA-bindingprotein1(Fragment)OS=HomosapiensOX=9606GN=RALBP1PE=1SV=1	153	163	yes	no	2	4.9677e-08	139.02	490	1030			Pan02
DLVPKEVVEKW	11	sp|Q9NVN8|GNL3L_HUMANGuaninenucleotide-bindingprotein-like3-likeproteinOS=HomosapiensOX=9606GN=GNL3LPE=1SV=1	176	186	yes	yes	2	0.0016086	101.93	491	1808			Pan02
DLVSEYQQY	9	tr|Q5JP53|Q5JP53_HUMANTubulinbetachainOS=HomosapiensOX=9606GN=TUBBPE=1SV=1	399	407	no	no	2	0.047731	45.394	492	361;336;970			Pan02
DMANRIGAF	9	sp|P61586|RHOA_HUMANTransformingproteinRhoAOS=HomosapiensOX=9606GN=RHOAPE=1SV=1	146	154	yes	yes	2	0.00061726	75.213	493	772			Pan02
DNENVVNEYSSELEK	15	sp|P02675|FIBB_HUMANFibrinogenbetachainOS=HomosapiensOX=9606GN=FGBPE=1SV=2	164	178	yes	yes	2	1.7611e-19	232.78	494	319			Pan02
DNQLQEGKNVIGLQ	14	sp|P37802|TAGL2_HUMANTransgelin-2OS=HomosapiensOX=9606GN=TAGLN2PE=1SV=3	164	177	yes	no	2	1.9683e-76	262.56	495	615			Pan02
DNSLLNQGF	9	sp|P10244-2|MYBB_HUMANIsoform2ofMyb-relatedproteinBOS=HomosapiensOX=9606GN=MYBL2	603	611	yes	no	2	0.0046036	83.364	496	402			Pan02
DNTVVGQTSW	10	tr|H0Y5V5|H0Y5V5_HUMANSerine/threonine-proteinkinaseN2(Fragment)OS=HomosapiensOX=9606GN=PKN2PE=1SV=1	120	129	yes	no	2	0.0038765	62.546	497	1061			Pan02
DNYGGGNYGSGNY	13	sp|P22626-2|ROA2_HUMANIsoformA2ofHeterogeneousnuclearribonucleoproteinsA2/B1OS=HomosapiensOX=9606GN=HNRNPA2B1	276	288	yes	no	2	0.004627	95.09	498	529			Pan02
DPGAEEREELLGPTAQW	17	sp|P33241|LSP1_HUMANLymphocyte-specificprotein1OS=HomosapiensOX=9606GN=LSP1PE=1SV=1	7	23	yes	yes	2	1.3491e-38	207.04	499	592			Pan02
DPKLGTDQPLDQAT	14	tr|B7Z7E1|B7Z7E1_HUMANCalponinOS=HomosapiensOX=9606GN=CNN1PE=1SV=1	140	153	yes	no	2	0.054852	53.967	500	704			Pan02
DPTITDASLSLPSRRMQNDTAEN	23	sp|Q05682-5|CALD1_HUMANIsoform5ofCaldesmonOS=HomosapiensOX=9606GN=CALD1	116	138	yes	no	3	0.0037619	125.28	501	872			Pan02
DPVDIYKSW	9	tr|A0A0J9YXZ5|A0A0J9YXZ5_HUMANRasGTPase-activating-likeproteinIQGAP1OS=HomosapiensOX=9606GN=IQGAP1PE=1SV=1	1090	1098	yes	no	2	3.4771e-06	133.57	502	660			Pan02
DPVQPAVLQVHQTS	14	sp|O95810|CAVN2_HUMANCaveolae-associatedprotein2OS=HomosapiensOX=9606GN=CAVIN2PE=1SV=3	412	425	yes	yes	2	0.0063808	97.911	503	279			Pan02
DQIDAGTRRW	10	sp|Q9H3U1-2|UN45A_HUMANIsoform2ofProteinunc-45homologAOS=HomosapiensOX=9606GN=UNC45A	522	531	yes	no	2	0.0060016	98.233	504	1700			Pan02
DQKADVSAW	9	tr|G3V529|G3V529_HUMANATP-dependentRNAhelicaseDDX24OS=HomosapiensOX=9606GN=DDX24PE=1SV=1	143	151	yes	no	2	0.00015463	129.42	505	1667			Pan02
DQLKVHGF	8	tr|K7EM18|K7EM18_HUMANEukaryotictranslationinitiationfactor1OS=HomosapiensOX=9606GN=EIF1PE=1SV=1	106	113	yes	yes	2	0.00027634	104.21	506	2039			Pan02
DQQSGYDQHQGSY	13	sp|Q92804-2|RBP56_HUMANIsoformShortofTATA-bindingprotein-associatedfactor2NOS=HomosapiensOX=9606GN=TAF15	114	126	yes	no	2	2.7898e-12	164.97	507	1470			Pan02
DQVQIHTY	8	sp|O95302|FKBP9_HUMANPeptidyl-prolylcis-transisomeraseFKBP9OS=HomosapiensOX=9606GN=FKBP9PE=1SV=2	146	153	yes	no	2	0.0067175	102.8	508	265			Pan02
DQWEDRIQVW	10	tr|E7EQR4|E7EQR4_HUMANEzrinOS=HomosapiensOX=9606GN=EZRPE=1SV=3	166	175	yes	no	2	0.00018913	109.66	509	457			Pan02
DSFGGRNQGGSSW	13	sp|Q5BKZ1|ZN326_HUMANDBIRDcomplexsubunitZNF326OS=HomosapiensOX=9606GN=ZNF326PE=1SV=2	120	132	yes	yes	2	0.0027704	110.74	510	1121			Pan02
DSFNFNPHKW	10	sp|P20711-2|DDC_HUMANIsoform2ofAromatic-L-amino-aciddecarboxylaseOS=HomosapiensOX=9606GN=DDC	295	304	yes	no	2;3	3.0377e-09	177.3	511	508			Pan02
DSFPMEIRQY	10	sp|P42224-2|STAT1_HUMANIsoformBetaofSignaltransducerandactivatoroftranscription1-alpha/betaOS=HomosapiensOX=9606GN=STAT1	24	33	yes	no	2	4.5128e-05	121.58	512	631	62		Pan02
DSFWRHTGY	9	tr|F5H053|F5H053_HUMANPhospholipaseB-like(Fragment)OS=HomosapiensOX=9606GN=PLBD1PE=1SV=1	109	117	yes	no	2	1.9633e-10	120.12	513	1200			Pan02
DSGDGVTHNVPIYEG	15	sp|P68133|ACTS_HUMANActin,alphaskeletalmuscleOS=HomosapiensOX=9606GN=ACTA1PE=1SV=1	156	170	yes	no	2	3.049e-19	173.64	514	812			Pan02
DSGDGVTHTVPIYEG	15	sp|P63261|ACTG_HUMANActin,cytoplasmic2OS=HomosapiensOX=9606GN=ACTG1PE=1SV=1	154	168	yes	no	2	0.0078183	131.45	515	757			Pan02
DSGEGDFLAEGGGVR	15	sp|P02671-2|FIBA_HUMANIsoform2ofFibrinogenalphachainOS=HomosapiensOX=9606GN=FGA	21	35	yes	no	2	3.1495e-08	128.08	516	318			Pan02
DSIGEKLGRY	10	sp|Q7Z3U7-3|MON2_HUMANIsoform3ofProteinMON2homologOS=HomosapiensOX=9606GN=MON2	88	97	yes	no	3	0.0094689	48.981	517	1266			Pan02
DSISITSHY	9	sp|O95302|FKBP9_HUMANPeptidyl-prolylcis-transisomeraseFKBP9OS=HomosapiensOX=9606GN=FKBP9PE=1SV=2	369	377	yes	no	2	0.0006722	158.38	518	265			Pan02
DSQDSDDEKMPDLE	14	tr|B4DDC6|B4DDC6_HUMANProstaglandinEsynthase3OS=HomosapiensOX=9606GN=PTGES3PE=1SV=1	111	124	yes	no	2	1.2706e-20	176.97	519	1027			Pan02
DSRGGGGNFGPGPGSNF	17	sp|P22626-2|ROA2_HUMANIsoformA2ofHeterogeneousnuclearribonucleoproteinsA2/B1OS=HomosapiensOX=9606GN=HNRNPA2B1	199	215	yes	no	2	2.1216e-09	157.28	520	529			Pan02
DSRPGGYGY	9	sp|P98179|RBM3_HUMANRNA-bindingprotein3OS=HomosapiensOX=9606GN=RBM3PE=1SV=1	119	127	yes	yes	2	0.021558	62.546	521	837			Pan02
DSTYSLSSTLTLSK	14	sp|P01834|IGKC_HUMANImmunoglobulinkappaconstantOS=HomosapiensOX=9606GN=IGKCPE=1SV=2	63	76	yes	yes	2	8.5402e-05	132.32	522	303			Pan02
DSVALNTAY	9	sp|O15439-3|MRP4_HUMANIsoform3ofMultidrugresistance-associatedprotein4OS=HomosapiensOX=9606GN=ABCC4	127	135	yes	no	2	0.0060038	63.054	523	127			Pan02
DSYDQQSGYDQHQGSY	16	sp|Q92804-2|RBP56_HUMANIsoformShortofTATA-bindingprotein-associatedfactor2NOS=HomosapiensOX=9606GN=TAF15	111	126	yes	no	2;3	1.1165e-50	272.97	524	1470			Pan02
DSYGGSLRY	9	sp|P98160|PGBM_HUMANBasementmembrane-specificheparansulfateproteoglycancoreproteinOS=HomosapiensOX=9606GN=HSPG2PE=1SV=4	608	616	yes	yes	2	0.031635	70.332	525	835			Pan02
DTADQVIASF	10	sp|O43707|ACTN4_HUMANAlpha-actinin-4OS=HomosapiensOX=9606GN=ACTN4PE=1SV=2	843	852	yes	no	2	0.00028935	77.046	526	158			Pan02
DTAEAKMYY	9	sp|Q8IUR5-3|TMTC1_HUMANIsoform3ofTransmembraneandTPRrepeat-containingprotein1OS=HomosapiensOX=9606GN=TMTC1	483	491	yes	no	2	0.00010194	118.74	527	1310			Pan02
DTAILAQRY	9	sp|Q8N2I9-2|STK40_HUMANIsoform2ofSerine/threonine-proteinkinase40OS=HomosapiensOX=9606GN=STK40	162	170	yes	no	2	0.0032418	94.539	528	1348			Pan02
DTAKIFKGY	9	tr|E7ETM8|E7ETM8_HUMANNexilin(Fragment)OS=HomosapiensOX=9606GN=NEXNPE=1SV=1	233	241	yes	no	2	0.0196	212.58	529	899			Pan02
DTALHAAAW	9	sp|Q92882|OSTF1_HUMANOsteoclast-stimulatingfactor1OS=HomosapiensOX=9606GN=OSTF1PE=1SV=2	141	149	yes	yes	2	8.8315e-14	138.48	530	1476			Pan02
DTATPDIKSHY	11	sp|Q99828|CIB1_HUMANCalciumandintegrin-bindingprotein1OS=HomosapiensOX=9606GN=CIB1PE=1SV=4	100	110	yes	no	2;3	0.00040149	133.57	531	1600			Pan02
DTAWMVKSW	9	sp|O94851-2|MICA2_HUMANIsoform2of[F-actin]-monooxygenaseMICAL2OS=HomosapiensOX=9606GN=MICAL2	249	257	yes	no	2	0.008168	46.129	532	241			Pan02
DTDGDGALSEAEAQA	15	sp|P14314-2|GLU2B_HUMANIsoform2ofGlucosidase2subunitbetaOS=HomosapiensOX=9606GN=PRKCSH	241	255	yes	no	2	4.295e-05	116.3	533	443			Pan02
DTEEEDFHVDQATTVK	16	tr|A0A024R6I7|A0A024R6I7_HUMANAlpha-1-antitrypsinOS=HomosapiensOX=9606GN=SERPINA1PE=1SV=1	226	241	yes	no	2;3	7.4878e-77	270.27	534	2032			Pan02
DTEEEDFHVDQVTTVK	16	sp|P01009|A1AT_HUMANAlpha-1-antitrypsinOS=HomosapiensOX=9606GN=SERPINA1PE=1SV=3	226	241	yes	no	2;3	1.3424e-169	426.33	535	296			Pan02
DTEMKEEQKSNTAGSQSQVETEA	23	sp|Q02790|FKBP4_HUMANPeptidyl-prolylcis-transisomeraseFKBP4OS=HomosapiensOX=9606GN=FKBP4PE=1SV=3	437	459	yes	yes	3	0.025025	54.672	536	856			Pan02
DTFGPRAQGW	10	tr|V9GZ50|V9GZ50_HUMANAkinase(PRKA)anchorprotein8-like,isoformCRA_cOS=HomosapiensOX=9606GN=AKAP8LPE=1SV=1	140	149	yes	no	2	0.0006579	103.42	537	1927			Pan02
DTFNHLTTW	9	tr|H7C125|H7C125_HUMANRas-relatedproteinRab-2A(Fragment)OS=HomosapiensOX=9606GN=RAB2APE=1SV=1	3	11	yes	no	2	0.00036364	129.72	539	761			Pan02
DTFSGIGKKF	10	sp|Q15847|ADIRF_HUMANAdipogenesisregulatoryfactorOS=HomosapiensOX=9606GN=ADIRFPE=1SV=1	63	72	yes	yes	2	9.7133e-06	117.89	540	1058			Pan02
DTFSGIGKKFG	11	sp|Q15847|ADIRF_HUMANAdipogenesisregulatoryfactorOS=HomosapiensOX=9606GN=ADIRFPE=1SV=1	63	73	yes	yes	3	0.049795	37.681	541	1058			Pan02
DTFSGIGKKFGLL	13	sp|Q15847|ADIRF_HUMANAdipogenesisregulatoryfactorOS=HomosapiensOX=9606GN=ADIRFPE=1SV=1	63	75	yes	yes	2	2.2789e-36	211.53	542	1058			Pan02
DTFTHTPSY	9	sp|Q8IUC4-2|RHPN2_HUMANIsoform2ofRhophilin-2OS=HomosapiensOX=9606GN=RHPN2	110	118	yes	no	2	0.00043781	104.45	543	1309			Pan02
DTHIHASQY	9	sp|Q9Y2T3-2|GUAD_HUMANIsoform2ofGuaninedeaminaseOS=HomosapiensOX=9606GN=GDA	6	14	yes	no	2	0.0052932	77.282	544	1977			Pan02
DTHKKMTEF	9	sp|Q8N5A5-4|ZGPAT_HUMANIsoform4ofZincfingerCCCH-typewithGpatchdomain-containingproteinOS=HomosapiensOX=9606GN=ZGPAT	180	188	yes	no	2;3	0.00034092	117.89	545	1361			Pan02
DTIARVHGTF	10	sp|Q969H6-2|POP5_HUMANIsoform2ofRibonucleaseP/MRPproteinsubunitPOP5OS=HomosapiensOX=9606GN=POP5	35	44	yes	no	2	1.2987e-08	150.35	546	1490			Pan02
DTIASHPKGFSGW	13	tr|E5RGQ8|E5RGQ8_HUMANRasGTPase-activatingprotein4(Fragment)OS=HomosapiensOX=9606GN=RASA4PE=4SV=1	20	32	yes	no	2;3	1.5253e-36	211.64	547	64			Pan02
DTIKGRLNY	9	sp|Q17RY0|CPEB4_HUMANCytoplasmicpolyadenylationelement-bindingprotein4OS=HomosapiensOX=9606GN=CPEB4PE=1SV=1	399	407	yes	no	2	0.00017679	125.5	548	1076			Pan02
DTIKKSFGQF	10	tr|D6R9D6|D6R9D6_HUMANRNA-bindingprotein47OS=HomosapiensOX=9606GN=RBM47PE=1SV=1	260	269	yes	no	2	0.00077663	97.857	549	44			Pan02
DTILANAKY	9	sp|Q8TDQ7-4|GNPI2_HUMANIsoform4ofGlucosamine-6-phosphateisomerase2OS=HomosapiensOX=9606GN=GNPDA2	95	103	yes	no	2	0.0059475	85.265	550	1409			Pan02
DTIQKTINEY	10	tr|D6R9V3|D6R9V3_HUMANCoiled-coilandC2domain-containingprotein2A(Fragment)OS=HomosapiensOX=9606GN=CC2D2APE=1SV=1	475	484	yes	no	2	1.1139e-05	139.78	551	1859			Pan02
DTIRMIDAY	9	sp|Q9BYX4|IFIH1_HUMANInterferon-inducedhelicaseCdomain-containingprotein1OS=HomosapiensOX=9606GN=IFIH1PE=1SV=3	615	623	yes	yes	2	0.00020781	102.95	552	1658			Pan02
DTIRRFQSV	9	sp|Q00610-2|CLH1_HUMANIsoform2ofClathrinheavychain1OS=HomosapiensOX=9606GN=CLTC	396	404	yes	no	2;3	0.0029955	90.64	553	840			Pan02
DTISINHNW	9	tr|A0A087WT84|A0A087WT84_HUMANJmjCdomain-containingprotein4OS=HomosapiensOX=9606GN=JMJD4PE=1SV=1	276	284	yes	no	2	7.0582e-09	163.34	554	1732			Pan02
DTISKMNDF	9	sp|Q16666-6|IF16_HUMANIsoform4ofGamma-interferon-inducibleprotein16OS=HomosapiensOX=9606GN=IFI16	391	399	yes	no	2	2.7203e-06	140.63	555	1068	119		Pan02
DTISNRDSY	9	sp|Q70Z35-2|PREX2_HUMANIsoform2ofPhosphatidylinositol3,4,5-trisphosphate-dependentRacexchanger2proteinOS=HomosapiensOX=9606GN=PREX2	1102	1110	yes	no	2	0.0095015	125.49	556	1244		1	Pan02
DTISPYSRM	9	sp|O15121|DEGS1_HUMANSphingolipiddelta(4)-desaturaseDES1OS=HomosapiensOX=9606GN=DEGS1PE=1SV=1	304	312	yes	yes	2	0.00042224	138.83	557	113			Pan02
DTKDPAVTEW	10	sp|Q9NYK1|TLR7_HUMANToll-likereceptor7OS=HomosapiensOX=9606GN=TLR7PE=2SV=1	898	907	yes	yes	2	0.00092524	99.013	558	1833			Pan02
DTKEAIANY	9	tr|J3QL56|J3QL56_HUMANProteinSCO1homolog,mitochondrialOS=HomosapiensOX=9606GN=SCO1PE=1SV=1	177	185	yes	no	2	0.00047041	118.32	559	224			Pan02
DTKEGILQY	9	sp|P05067-2|A4_HUMANIsoformAPP305ofAmyloid-betaA4proteinOS=HomosapiensOX=9606GN=APP	64	72	yes	no	2	0.0016314	114.99	560	342			Pan02
DTKEIYTHF	9	sp|P04899-6|GNAI2_HUMANIsoform6ofGuaninenucleotide-bindingproteinG(i)subunitalpha-2OS=HomosapiensOX=9606GN=GNAI2	264	272	yes	no	2;3	0.00057173	133.58	561	340			Pan02
DTKEKINQF	9	sp|Q96LB3-2|IFT74_HUMANIsoform2ofIntraflagellartransportprotein74homologOS=HomosapiensOX=9606GN=IFT74	328	336	yes	no	2	7.3405e-21	167.04	562	1554			Pan02
DTKEKVSIY	9	sp|Q15149-7|PLEC_HUMANIsoform7ofPlectinOS=HomosapiensOX=9606GN=PLEC	3332	3340	yes	no	2	0.00063689	105.36	563	1024			Pan02
DTKQMMSSF	9	tr|M0R1D5|M0R1D5_HUMANProteinAsterix(Fragment)OS=HomosapiensOX=9606GN=WDR83OSPE=1SV=1	76	84	yes	no	2	0.00045784	123.98	564	1962	168		Pan02
DTLAHVLYY	9	tr|C9J4M6|C9J4M6_HUMANDNA-directedRNApolymerasesubunitbetaOS=HomosapiensOX=9606GN=POLR2BPE=1SV=3	638	646	yes	no	2	0.00069203	92.467	565	581			Pan02
DTLDKVFTY	9	tr|F5H062|F5H062_HUMANLong-chain-fatty-acid--CoAligase3(Fragment)OS=HomosapiensOX=9606GN=ACSL3PE=1SV=1	86	94	yes	no	2	3.0285e-06	168.27	566	273			Pan02
DTLNVSLQMGSNKGASQRGMTVY	23	tr|B7Z7E1|B7Z7E1_HUMANCalponinOS=HomosapiensOX=9606GN=CNN1PE=1SV=1	189	211	yes	no	3	5.02e-10	127.05	567	704			Pan02
DTLSSGVHSW	10	sp|Q99558|M3K14_HUMANMitogen-activatedproteinkinasekinasekinase14OS=HomosapiensOX=9606GN=MAP3K14PE=1SV=2	822	831	yes	yes	2	0.011604	97.798	568	1588			Pan02
DTMDHYRTF	9	tr|E9PJW6|E9PJW6_HUMANAcidicfibroblastgrowthfactorintracellular-bindingproteinOS=HomosapiensOX=9606GN=FIBPPE=1SV=1	55	63	yes	no	2;3	0.00032305	123.21	569	146			Pan02
DTMGTYHGM	9	sp|Q6P1J9|CDC73_HUMANParafibrominOS=HomosapiensOX=9606GN=CDC73PE=1SV=1	310	318	yes	yes	2	0.00065682	72.234	570	1194			Pan02
DTMSSTTTL	9	sp|Q7LBR1|CHM1B_HUMANChargedmultivesicularbodyprotein1bOS=HomosapiensOX=9606GN=CHMP1BPE=1SV=1	134	142	yes	yes	2	0.010399	51.456	571	1261			Pan02
DTPEEIARW	9	sp|Q9UHK0|NUFP1_HUMANNuclearfragileXmentalretardation-interactingprotein1OS=HomosapiensOX=9606GN=NUFIP1PE=1SV=2	231	239	yes	yes	2	0.0067694	77.923	572	1882			Pan02
DTPGHGSGW	9	sp|O75533|SF3B1_HUMANSplicingfactor3Bsubunit1OS=HomosapiensOX=9606GN=SF3B1PE=1SV=3	302	310	yes	yes	2	8.0157e-06	108.98	573	212			Pan02
DTQHIQQFY	9	tr|E9PBQ4|E9PBQ4_HUMANNuclearreceptorsubfamily4groupAmember2OS=HomosapiensOX=9606GN=NR4A2PE=1SV=1	336	344	yes	no	2	0.053911	85.212	574	649			Pan02
DTTGIHSVY	9	sp|Q5VVW2-3|GARL3_HUMANIsoform3ofGTPase-activatingRap/Ran-GAPdomain-likeprotein3OS=HomosapiensOX=9606GN=GARNL3	217	225	yes	no	2	0.00055091	89.427	575	1156			Pan02
DTVDKIVVQKY	11	sp|P51991-2|ROA3_HUMANIsoform2ofHeterogeneousnuclearribonucleoproteinA3OS=HomosapiensOX=9606GN=HNRNPA3	156	166	yes	no	2;3	2.1324e-61	232.63	576	706			Pan02
DTVGTFADRW	10	sp|Q13796|SHRM2_HUMANProteinShroom2OS=HomosapiensOX=9606GN=SHROOM2PE=1SV=1	789	798	yes	yes	2	0.0087487	75.378	577	965			Pan02
DTVIKPLLVEPEGLEK	16	sp|P01023|A2MG_HUMANAlpha-2-macroglobulinOS=HomosapiensOX=9606GN=A2MPE=1SV=3	897	912	yes	yes	2;3	1.0388e-05	116.84	578	298			Pan02
DTVKKIESF	9	sp|P49792|RBP2_HUMANE3SUMO-proteinligaseRanBP2OS=HomosapiensOX=9606GN=RANBP2PE=1SV=2	3197	3205	yes	yes	2	3.5118e-06	134.66	579	683			Pan02
DTVKQMNKY	9	tr|A0A0G2JP90|A0A0G2JP90_HUMANNodalmodulator1OS=HomosapiensOX=9606GN=NOMO1PE=1SV=1	254	262	yes	no	2;3	2.5069e-15	171.53	580	816			Pan02
DTVQHGAVY	9	sp|Q6IQ49|SDE2_HUMANReplicationstressresponseregulatorSDE2OS=HomosapiensOX=9606GN=SDE2PE=1SV=1	60	68	yes	yes	2	0.00064669	103.91	581	1183			Pan02
DTVQIHDITGK	11	sp|P02679-2|FIBG_HUMANIsoformGamma-AofFibrinogengammachainOS=HomosapiensOX=9606GN=FGG	167	177	yes	no	2	0.0016708	119.53	582	320			Pan02
DTVTKELVSW	10	tr|E5RFG6|E5RFG6_HUMANTBC1domainfamilymember31(Fragment)OS=HomosapiensOX=9606GN=TBC1D31PE=1SV=8	102	111	yes	no	2	8.0265e-09	186.16	583	1518			Pan02
DTVTSAVMMQY	11	sp|Q8WY64-2|MYLIP_HUMANIsoform2ofE3ubiquitin-proteinligaseMYLIPOS=HomosapiensOX=9606GN=MYLIP	97	107	yes	no	2	1.4299e-08	129.55	584	1443	138;139		Pan02
DTWSPSEWQMAY	12	sp|P61978-3|HNRPK_HUMANIsoform3ofHeterogeneousnuclearribonucleoproteinKOS=HomosapiensOX=9606GN=HNRNPK	326	337	yes	no	2	0.018445	60.118	585	780			Pan02
DTYDDRAYSSF	11	sp|Q15056-2|IF4H_HUMANIsoformShortofEukaryotictranslationinitiationfactor4HOS=HomosapiensOX=9606GN=EIF4H	5	15	yes	no	2	3.5302e-19	193.01	586	1019			Pan02
DTYEEVKQAGRY	12	tr|I3L1C4|I3L1C4_HUMANEthanolamine-phosphatecytidylyltransferase(Fragment)OS=HomosapiensOX=9606GN=PCYT2PE=1SV=1	46	57	yes	no	2;3	1.1685e-07	102.06	587	1586			Pan02
DTYNVAIRNY	10	sp|Q6PGP7|TTC37_HUMANTetratricopeptiderepeatprotein37OS=HomosapiensOX=9606GN=TTC37PE=1SV=1	1017	1026	yes	yes	2	0.0083699	72.23	588	1209			Pan02
DTYPEESRSY	10	sp|Q5T200-2|ZC3HD_HUMANIsoform2ofZincfingerCCCHdomain-containingprotein13OS=HomosapiensOX=9606GN=ZC3H13	520	529	yes	no	2	0.0039015	78.149	589	1138			Pan02
DVAADIAKY	9	sp|Q9ULU4-2|PKCB1_HUMANIsoform2ofProteinkinaseC-bindingprotein1OS=HomosapiensOX=9606GN=ZMYND8	349	357	yes	no	2	0.0071428	84.743	590	1922			Pan02
DVAALLIKY	9	sp|Q9H2K2|TNKS2_HUMANTankyrase-2OS=HomosapiensOX=9606GN=TNKS2PE=1SV=1	726	734	yes	yes	2	0.0055767	56.547	591	1692			Pan02
DVAALRGSRKF	11	tr|G8JLH9|G8JLH9_HUMANSignaltransducerandactivatoroftranscriptionOS=HomosapiensOX=9606GN=STAT3PE=1SV=1	276	286	yes	no	2	0.018967	62.463	592	624			Pan02
DVAEEIANY	9	sp|Q01082|SPTB2_HUMANSpectrinbetachain,non-erythrocytic1OS=HomosapiensOX=9606GN=SPTBN1PE=1SV=2	788	796	yes	no	2	0.0070994	83.377	593	843			Pan02
DVAEGDLIEHF	11	sp|Q13151|ROA0_HUMANHeterogeneousnuclearribonucleoproteinA0OS=HomosapiensOX=9606GN=HNRNPA0PE=1SV=1	108	118	yes	yes	2	0.00020425	119.29	594	930			Pan02
DVAEVRKSF	9	sp|P11216|PYGB_HUMANGlycogenphosphorylase,brainformOS=HomosapiensOX=9606GN=PYGBPE=1SV=5	24	32	yes	yes	2	0.0060939	100.25	595	415			Pan02
DVAGRVMQY	9	tr|B4DF77|B4DF77_HUMANPhosphofurinacidicclustersortingprotein1OS=HomosapiensOX=9606GN=PACS1PE=1SV=1	241	249	yes	no	2	8.5278e-06	117.72	596	1226	128		Pan02
DVAHSDLILHV	11	sp|O43824|GTPB6_HUMANPutativeGTP-bindingprotein6OS=HomosapiensOX=9606GN=GTPBP6PE=2SV=4	371	381	yes	yes	2	2.0951e-05	103.56	597	162			Pan02
DVAMSKIEHF	10	tr|K7EMG5|K7EMG5_HUMANAP-1complexsubunitmu-2(Fragment)OS=HomosapiensOX=9606GN=AP1M2PE=1SV=1	24	33	yes	no	2;3	5.5409e-05	120.99	598	2028			Pan02
DVAPHVSLF	9	tr|H0YA20|H0YA20_HUMANDiacylglycerolkinase(Fragment)OS=HomosapiensOX=9606GN=DGKQPE=1SV=1	441	449	yes	no	2	0.0064683	60.76	599	716			Pan02
DVASGQVVRKF	11	tr|H7C0S9|H7C0S9_HUMANWDrepeatdomain-containingprotein83(Fragment)OS=HomosapiensOX=9606GN=WDR83PE=1SV=1	50	60	yes	no	2;3	4.3405e-13	159.58	600	1625			Pan02
DVATSLPRY	9	sp|A4FU01-3|MTMRB_HUMANIsoform3ofMyotubularin-relatedprotein11OS=HomosapiensOX=9606GN=MTMR11	196	204	yes	no	2	0.00017171	109.01	601	52			Pan02
DVDKTGASYY	10	tr|H7C5R5|H7C5R5_HUMANEukaryotictranslationinitiationfactor2A(Fragment)OS=HomosapiensOX=9606GN=EIF2APE=1SV=1	16	25	yes	no	2	0.0024788	84.615	602	1654			Pan02
DVEAIFSKY	9	tr|G3V2Q1|G3V2Q1_HUMANHeterogeneousnuclearribonucleoproteinsC1/C2OS=HomosapiensOX=9606GN=HNRNPCPE=1SV=1	32	40	yes	no	2	0.0020583	103.56	603	364			Pan02
DVFDVRTMEW	10	sp|Q9Y5S2|MRCKB_HUMANSerine/threonine-proteinkinaseMRCKbetaOS=HomosapiensOX=9606GN=CDC42BPBPE=1SV=2	1485	1494	yes	yes	2	0.00092717	82.287	604	2010	173		Pan02
DVFGYHGYTF	10	tr|M0QYP2|M0QYP2_HUMANSUMO-activatingenzymesubunit1(Fragment)OS=HomosapiensOX=9606GN=SAE1PE=1SV=1	53	62	yes	no	2	0.0048345	58.917	605	1864			Pan02
DVFKQGLASY	10	sp|P15144|AMPN_HUMANAminopeptidaseNOS=HomosapiensOX=9606GN=ANPEPPE=1SV=4	494	503	yes	yes	2	1.1035e-08	123.5	606	454			Pan02
DVFNEKGWNY	10	tr|A0A0C4DFS8|A0A0C4DFS8_HUMANNicotinamidephosphoribosyltransferaseOS=HomosapiensOX=9606GN=NAMPTPE=1SV=1	94	103	yes	no	2	4.3686e-09	139.02	607	650			Pan02
DVFQQQTGGVY	11	tr|J3KRH1|J3KRH1_HUMANSmallubiquitin-relatedmodifier2OS=HomosapiensOX=9606GN=SUMO2PE=4SV=1	42	52	yes	no	2	3.843e-08	137.14	608	776			Pan02
DVFSSKGMTRW	11	sp|Q6ZTQ3-4|RASF6_HUMANIsoform4ofRasassociationdomain-containingprotein6OS=HomosapiensOX=9606GN=RASSF6	90	100	yes	no	2;3	3.0143e-19	205.18	609	1239			Pan02
DVFTHVLYY	9	tr|H7C4W8|H7C4W8_HUMANAnkyrinrepeatandBTB/POZdomain-containingprotein1(Fragment)OS=HomosapiensOX=9606GN=ABTB1PE=4SV=1	111	119	yes	no	2	0.02597	53.554	610	1491			Pan02
DVGGYKLLNNW	11	sp|Q96QC0|PP1RA_HUMANSerine/threonine-proteinphosphatase1regulatorysubunit10OS=HomosapiensOX=9606GN=PPP1R10PE=1SV=1	68	78	yes	yes	2	0.0019111	94.309	611	1572			Pan02
DVGTDEEEETAKESTAEKDEL	21	sp|P14625|ENPL_HUMANEndoplasminOS=HomosapiensOX=9606GN=HSP90B1PE=1SV=1	783	803	yes	yes	3	2.2752e-22	148.91	612	447			Pan02
DVHAVEISAF	10	sp|Q2M3R5-2|S35G1_HUMANIsoform2ofSolutecarrierfamily35memberG1OS=HomosapiensOX=9606GN=SLC35G1	93	102	yes	no	2	0.034404	63.48	613	1084			Pan02
DVIADVNPKY	10	sp|Q9NYF0|DACT1_HUMANDapperhomolog1OS=HomosapiensOX=9606GN=DACT1PE=1SV=2	245	254	yes	yes	2	0.024593	66.621	614	1830			Pan02
DVIAQGIGKL	10	tr|H0YDD8|H0YDD8_HUMAN60SacidicribosomalproteinP2(Fragment)OS=HomosapiensOX=9606GN=RPLP2PE=1SV=1	30	39	yes	no	2	0.01063	105.57	615	346			Pan02
DVIARIAQH	9	tr|H0Y3Q9|H0Y3Q9_HUMANProteinFAM214A(Fragment)OS=HomosapiensOX=9606GN=FAM214APE=4SV=2	396	404	yes	no	2	0.0056784	82.75	616	1089			Pan02
DVIDFTGHALALY	13	tr|Q5SX91|Q5SX91_HUMANRabGDPdissociationinhibitor(Fragment)OS=HomosapiensOX=9606GN=GDI2PE=1SV=1	8	20	yes	no	2	0.033872	66.27	617	686			Pan02
DVIDNDSWRLW	11	tr|D6RF62|D6RF62_HUMANMultifunctionalproteinADE2OS=HomosapiensOX=9606GN=PAICSPE=1SV=1	115	125	yes	no	2	0.0010795	135.71	618	526			Pan02
DVIDVMKRSESW	12	sp|Q8IYM9-2|TRI22_HUMANIsoform2ofE3ubiquitin-proteinligaseTRIM22OS=HomosapiensOX=9606GN=TRIM22	247	258	yes	no	2	0.0045531	129.16	619	1335			Pan02
DVIERVIQY	9	sp|Q6KC79-2|NIPBL_HUMANIsoform2ofNipped-B-likeproteinOS=HomosapiensOX=9606GN=NIPBL	1331	1339	yes	no	2	0.00024864	111.95	620	1184			Pan02
DVIGDSAKY	9	sp|P01023|A2MG_HUMANAlpha-2-macroglobulinOS=HomosapiensOX=9606GN=A2MPE=1SV=3	550	558	yes	yes	2	0.041422	83.265	621	298			Pan02
DVIGKALQY	9	sp|Q12882|DPYD_HUMANDihydropyrimidinedehydrogenase[NADP(+)]OS=HomosapiensOX=9606GN=DPYDPE=1SV=2	923	931	yes	yes	2	0.00033922	113.5	622	913			Pan02
DVIGSYKKW	9	sp|Q99608|NECD_HUMANNecdinOS=HomosapiensOX=9606GN=NDNPE=2SV=1	127	135	yes	yes	2	2.2547e-06	134.81	623	1592			Pan02
DVIGVLRDQQRY	12	tr|E7ESA7|E7ESA7_HUMANNitricoxidesynthase,endothelialOS=HomosapiensOX=9606GN=NOS3PE=1SV=1	938	949	yes	no	2	0.0015872	81.865	624	570			Pan02
DVIGVTKGKGY	11	tr|G5E9G0|G5E9G0_HUMAN60SribosomalproteinL3OS=HomosapiensOX=9606GN=RPL3PE=1SV=1	166	176	yes	no	2;3	0.0025331	92.732	625	618			Pan02
DVIIHEISHSW	11	tr|H7C2T3|H7C2T3_HUMANAminopeptidaseB(Fragment)OS=HomosapiensOX=9606GN=RNPEPPE=1SV=1	67	77	yes	no	2	2.101e-48	278.48	626	1706			Pan02
DVIKAVSTI	9	tr|H0YMT3|H0YMT3_HUMANWDrepeat-containingprotein73(Fragment)OS=HomosapiensOX=9606GN=WDR73PE=1SV=1	118	126	yes	no	2	0.021089	77.732	627	1201			Pan02
DVILGTRKTY	10	tr|A0A1W2PQY1|A0A1W2PQY1_HUMANGPItransamidasecomponentPIG-T(Fragment)OS=HomosapiensOX=9606GN=PIGTPE=1SV=1	20	29	yes	no	2	0.025434	85.807	628	1492			Pan02
DVINSRTQGF	10	tr|M0R0Y3|M0R0Y3_HUMANRuvB-likehelicaseOS=HomosapiensOX=9606GN=RUVBL2PE=1SV=1	203	212	yes	no	2	0.00021655	131.22	629	1958			Pan02
DVIQAGKEY	9	sp|O75937|DNJC8_HUMANDnaJhomologsubfamilyCmember8OS=HomosapiensOX=9606GN=DNAJC8PE=1SV=2	121	129	yes	yes	2	0.0028303	122.28	630	229			Pan02
DVIRHIRVI	9	tr|H0Y5Q7|H0Y5Q7_HUMANIsocitratedehydrogenase[NAD]subunitgamma,mitochondrial(Fragment)OS=HomosapiensOX=9606GN=IDH3GPE=1SV=1	196	204	yes	no	3	0.00055568	64.04	631	692			Pan02
DVIRLIGQH	9	tr|H0Y917|H0Y917_HUMANWDrepeat-containingprotein26(Fragment)OS=HomosapiensOX=9606GN=WDR26PE=1SV=1	118	126	yes	no	2	0.00028415	123.16	632	1718			Pan02
DVIRLIKQI	9	sp|O94768|ST17B_HUMANSerine/threonine-proteinkinase17BOS=HomosapiensOX=9606GN=STK17BPE=1SV=1	134	142	yes	yes	2	0.0028139	107.9	633	236			Pan02
DVIRLIMQY	9	sp|Q2TAY7|SMU1_HUMANWD40repeat-containingproteinSMU1OS=HomosapiensOX=9606GN=SMU1PE=1SV=2	9	17	yes	yes	2	7.1206e-05	125.31	634	1087	121		Pan02
DVISRIDRM	9	sp|Q6P2C8-2|MED27_HUMANIsoform2ofMediatorofRNApolymeraseIItranscriptionsubunit27OS=HomosapiensOX=9606GN=MED27	164	172	yes	no	2	0.00064094	96.331	635	1197	124		Pan02
DVISSIRNF	9	sp|Q8N4H5|TOM5_HUMANMitochondrialimportreceptorsubunitTOM5homologOS=HomosapiensOX=9606GN=TOMM5PE=1SV=1	23	31	yes	no	2	0.0080448	83.265	636	1356			Pan02
DVISSIRQL	9	sp|O60343-2|TBCD4_HUMANIsoform2ofTBC1domainfamilymember4OS=HomosapiensOX=9606GN=TBC1D4	169	177	yes	no	2	0.003854	112.17	637	174			Pan02
DVKDYIQEY	9	tr|A0A0A0MTR7|A0A0A0MTR7_HUMANE3ubiquitin-proteinligaseRNF213OS=HomosapiensOX=9606GN=RNF213PE=1SV=1	4145	4153	yes	no	2	9.9925e-06	163.2	638	1167			Pan02
DVKGSYVSI	9	tr|F6WLT2|F6WLT2_HUMANSpliceosomeRNAhelicaseDDX39B(Fragment)OS=HomosapiensOX=9606GN=DDX39BPE=1SV=1	34	42	yes	no	2	0.046603	75.825	639	968			Pan02
DVKHTYTSW	9	sp|A7KAX9-2|RHG32_HUMANIsoform2ofRhoGTPase-activatingprotein32OS=HomosapiensOX=9606GN=ARHGAP32	1385	1393	yes	no	2	0.00063799	95.815	640	59			Pan02
DVKSEIYSF	9	sp|Q8NB16|MLKL_HUMANMixedlineagekinasedomain-likeproteinOS=HomosapiensOX=9606GN=MLKLPE=1SV=1	390	398	yes	yes	2	0.0020662	84.368	641	1372			Pan02
DVLDLRGSNW	10	sp|Q04637-6|IF4G1_HUMANIsoformEofEukaryotictranslationinitiationfactor4gamma1OS=HomosapiensOX=9606GN=EIF4G1	785	794	yes	no	2	2.8088e-06	125.16	642	864			Pan02
DVMDKTNGL	9	tr|H0YEH2|H0YEH2_HUMANPumiliohomolog1(Fragment)OS=HomosapiensOX=9606GN=PUM1PE=1SV=1	291	299	yes	no	2	0.0067255	86.472	643	995			Pan02
DVMDSTTTQKY	11	sp|Q6P2Q9|PRP8_HUMANPre-mRNA-processing-splicingfactor8OS=HomosapiensOX=9606GN=PRPF8PE=1SV=2	1650	1660	yes	yes	2	1.0739e-12	149.72	644	1198	125		Pan02
DVMGSSAGAGSGEFHVY	17	sp|Q9H875-2|PKRI1_HUMANIsoform2ofPRKR-interactingprotein1OS=HomosapiensOX=9606GN=PRKRIP1	28	44	yes	no	2	1.8719e-09	120.06	645	1722	156		Pan02
DVMKRSESW	9	sp|Q8IYM9-2|TRI22_HUMANIsoform2ofE3ubiquitin-proteinligaseTRIM22OS=HomosapiensOX=9606GN=TRIM22	250	258	yes	no	2	5.8238e-06	123.16	646	1335			Pan02
DVNERIEQF	9	sp|Q2TBE0-3|C19L2_HUMANIsoform3ofCWF19-likeprotein2OS=HomosapiensOX=9606GN=CWF19L2	62	70	yes	no	2	0.003669	93.467	647	1088			Pan02
DVNESRINAW	10	tr|D6RHF4|D6RHF4_HUMANUDP-glucose6-dehydrogenase(Fragment)OS=HomosapiensOX=9606GN=UGDHPE=1SV=1	36	45	yes	no	2	1.7769e-19	181.53	648	186			Pan02
DVNGAVLKW	9	tr|C9JKF1|C9JKF1_HUMANSterilealphamotifdomain-containingprotein9(Fragment)OS=HomosapiensOX=9606GN=SAMD9PE=1SV=1	40	48	yes	no	2	0.0005205	84.916	649	1132			Pan02
DVNGKIIVW	9	sp|Q9BZH6|WDR11_HUMANWDrepeat-containingprotein11OS=HomosapiensOX=9606GN=WDR11PE=1SV=1	90	98	yes	yes	2	0.008458	71.379	650	1661			Pan02
DVNHEKAMAEW	11	sp|Q6IQ49|SDE2_HUMANReplicationstressresponseregulatorSDE2OS=HomosapiensOX=9606GN=SDE2PE=1SV=1	111	121	yes	no	2;3	4.9254e-08	132.32	651	1183			Pan02
DVNSNNNMSY	10	sp|Q6VMQ6-2|MCAF1_HUMANIsoform2ofActivatingtranscriptionfactor7-interactingprotein1OS=HomosapiensOX=9606GN=ATF7IP	679	688	yes	no	2	0.0014278	67.494	652	1225			Pan02
DVPAHLQNSW	10	sp|Q96A33-2|CCD47_HUMANIsoform2ofCoiled-coildomain-containingprotein47OS=HomosapiensOX=9606GN=CCDC47	124	133	yes	no	2	1.4345e-19	156.35	653	1497			Pan02
DVPDGTLVTVM	11	tr|C9JWM1|C9JWM1_HUMANRunt-relatedtranscriptionfactor1(Fragment)OS=HomosapiensOX=9606GN=RUNX1PE=1SV=1	110	120	yes	no	2	0.020492	74.255	654	845			Pan02
DVPDGTVVTVM	11	sp|Q13761|RUNX3_HUMANRunt-relatedtranscriptionfactor3OS=HomosapiensOX=9606GN=RUNX3PE=1SV=2	100	110	yes	no	2	0.0056979	94.806	655	964	108		Pan02
DVPDHIIAY	9	tr|Q5T5P0|Q5T5P0_HUMANSickletailproteinhomolog(Fragment)OS=HomosapiensOX=9606GN=KIAA1217PE=1SV=1	266	274	yes	no	2	0.0057858	69.176	656	1141			Pan02
DVPEKSSLF	9	sp|Q8NFH3-2|NUP43_HUMANIsoform2ofNucleoporinNup43OS=HomosapiensOX=9606GN=NUP43	198	206	yes	no	2	0.014586	68.915	657	1385			Pan02
DVPENNQHGY	10	sp|Q86TI2-4|DPP9_HUMANIsoform3ofDipeptidylpeptidase9OS=HomosapiensOX=9606GN=DPP9	772	781	yes	no	2	0.010293	68.787	658	1286			Pan02
DVPKATISRY	10	tr|F2Z2X8|F2Z2X8_HUMANSciellinOS=HomosapiensOX=9606GN=SCELPE=1SV=1	80	89	yes	no	2;3	0.0076414	68.371	659	257			Pan02
DVPTRLEGW	9	sp|Q6QHC5|DEGS2_HUMANSphingolipiddelta(4)-desaturase/C4-monooxygenaseDES2OS=HomosapiensOX=9606GN=DEGS2PE=1SV=2	143	151	yes	yes	2	0.0057539	64.268	660	1214			Pan02
DVRDRITSF	9	tr|A6NML8|A6NML8_HUMANDiaphanoushomolog2(Drosophila),isoformCRA_cOS=HomosapiensOX=9606GN=DIAPH2PE=1SV=3	54	62	yes	no	2;3	0.00025847	96.331	661	190			Pan02
DVRDTVLEPY	10	sp|Q86VM9-2|ZCH18_HUMANIsoform2ofZincfingerCCCHdomain-containingprotein18OS=HomosapiensOX=9606GN=ZC3H18	382	391	yes	no	2	2.7925e-05	141.23	662	1295			Pan02
DVREEGKENAF	11	sp|Q7KZ85|SPT6H_HUMANTranscriptionelongationfactorSPT6OS=HomosapiensOX=9606GN=SUPT6HPE=1SV=2	1382	1392	yes	no	2	0.0016112	96.342	663	1250			Pan02
DVRENIITY	9	tr|A0A087WTR7|A0A087WTR7_HUMANCadherin-24OS=HomosapiensOX=9606GN=CDH24PE=4SV=1	172	180	yes	no	2	0.015573	66.27	664	741			Pan02
DVRPPYAEY	9	sp|Q7Z4N8|P4HA3_HUMANProlyl4-hydroxylasesubunitalpha-3OS=HomosapiensOX=9606GN=P4HA3PE=1SV=1	417	425	yes	no	2	0.0048191	56.729	665	1272			Pan02
DVRSRVAAW	9	tr|H0YFG1|H0YFG1_HUMANEpidermalgrowthfactorreceptorkinasesubstrate8(Fragment)OS=HomosapiensOX=9606GN=EPS8PE=1SV=1	51	59	yes	no	2;3	0.00068326	101.72	666	918			Pan02
DVRVSQTTW	9	tr|H3BNA2|H3BNA2_HUMANCoronin(Fragment)OS=HomosapiensOX=9606GN=CORO1APE=1SV=1	27	35	yes	no	2	0.0082574	79.906	667	582			Pan02
DVSPAVLRW	9	tr|H0YLW3|H0YLW3_HUMANBonemorphogeneticprotein4(Fragment)OS=HomosapiensOX=9606GN=BMP4PE=1SV=1	153	161	yes	no	2	0.023123	65.252	668	430			Pan02
DVSPVVSTY	9	tr|A0A0A0MRP0|A0A0A0MRP0_HUMANMAP7domain-containingprotein3(Fragment)OS=HomosapiensOX=9606GN=MAP7D3PE=1SV=1	303	311	yes	no	2	0.0070054	88.904	669	1319			Pan02
DVSSWVGHY	9	sp|Q96EF6|FBX17_HUMANF-boxonlyprotein17OS=HomosapiensOX=9606GN=FBXO17PE=1SV=1	254	262	yes	yes	2	0.0045011	77.748	670	1520			Pan02
DVTEQISRF	9	tr|H3BUZ7|H3BUZ7_HUMANTATAbox-bindingprotein-associatedfactorRNApolymeraseIsubunitC(Fragment)OS=HomosapiensOX=9606GN=TAF1CPE=1SV=1	110	118	yes	no	2	0.00024164	156.75	671	1046			Pan02
DVTGPHEAF	9	tr|H3BQ35|H3BQ35_HUMANZincfingerproteinwithKRABandSCANdomains2OS=HomosapiensOX=9606GN=ZKSCAN2PE=1SV=1	55	63	yes	no	2	0.00064102	80.462	672	1166			Pan02
DVTGVVRQW	9	sp|P01137|TGFB1_HUMANTransforminggrowthfactorbeta-1OS=HomosapiensOX=9606GN=TGFB1PE=1SV=2	199	207	yes	yes	2	1.0569e-09	172.14	673	302			Pan02
DVTNVIQKM	9	sp|O15397-2|IPO8_HUMANIsoform2ofImportin-8OS=HomosapiensOX=9606GN=IPO8	353	361	yes	no	2	0.0031096	84.498	674	124			Pan02
DVTQTVSSF	9	tr|D6RDU8|D6RDU8_HUMANCilia-andflagella-associatedprotein97(Fragment)OS=HomosapiensOX=9606GN=CFAP97PE=1SV=1	84	92	yes	no	2	0.0014506	77.741	675	1851			Pan02
DVTQVSSAY	9	sp|Q14247-3|SRC8_HUMANIsoform3ofSrcsubstratecortactinOS=HomosapiensOX=9606GN=CTTN	289	297	yes	no	2	0.0015065	79.469	676	981			Pan02
DVTQVSSAYQK	11	sp|Q14247-3|SRC8_HUMANIsoform3ofSrcsubstratecortactinOS=HomosapiensOX=9606GN=CTTN	289	299	yes	no	2	0.056239	91.584	677	981			Pan02
DVTSANAKY	9	tr|A0A087WWN7|A0A087WWN7_HUMANBromodomainadjacenttozincfingerdomainprotein1A(Fragment)OS=HomosapiensOX=9606GN=BAZ1APE=1SV=1	19	27	yes	no	2	0.028351	52.716	678	1783			Pan02
DVVDEKISAM	10	tr|H3BPN3|H3BPN3_HUMANTraffickingproteinparticlecomplexsubunit2-likeproteinOS=HomosapiensOX=9606GN=TRAPPC2LPE=1SV=1	37	46	yes	no	2	0.00082669	104.2	679	1910	163		Pan02
DVVDSEALQ	9	tr|A0A024R4E5|A0A024R4E5_HUMANHighdensitylipoproteinbindingprotein(Vigilin),isoformCRA_aOS=HomosapiensOX=9606GN=HDLBPPE=1SV=1	1200	1208	yes	no	2	0.0025074	95.541	680	839			Pan02
DVVDSEALQVY	11	tr|A0A024R4E5|A0A024R4E5_HUMANHighdensitylipoproteinbindingprotein(Vigilin),isoformCRA_aOS=HomosapiensOX=9606GN=HDLBPPE=1SV=1	1200	1210	yes	no	2	0.00029696	130.27	681	839			Pan02
DVVFLITKY	9	sp|Q00610-2|CLH1_HUMANIsoform2ofClathrinheavychain1OS=HomosapiensOX=9606GN=CLTC	271	279	yes	no	2	0.014679	82.426	682	840			Pan02
DVVGPEGMEKF	11	sp|Q92564-2|DCNL4_HUMANIsoform2ofDCN1-likeprotein4OS=HomosapiensOX=9606GN=DCUN1D4	118	128	yes	no	2	0.00039961	99.815	683	1457			Pan02
DVVKEDAF	8	sp|Q04637-6|IF4G1_HUMANIsoformEofEukaryotictranslationinitiationfactor4gamma1OS=HomosapiensOX=9606GN=EIF4G1	1357	1364	yes	no	2	0.0046077	89.142	684	864			Pan02
DVVKEDAFYSW	11	sp|Q04637-6|IF4G1_HUMANIsoformEofEukaryotictranslationinitiationfactor4gamma1OS=HomosapiensOX=9606GN=EIF4G1	1357	1367	yes	no	2	9.5733e-05	131.45	685	864			Pan02
DVVKEIFFH	9	sp|O75534-2|CSDE1_HUMANIsoform2ofColdshockdomain-containingproteinE1OS=HomosapiensOX=9606GN=CSDE1	173	181	yes	no	2	0.0010864	74.255	686	213			Pan02
DVVKEIFFHY	10	sp|O75534-2|CSDE1_HUMANIsoform2ofColdshockdomain-containingproteinE1OS=HomosapiensOX=9606GN=CSDE1	173	182	yes	no	2	1.1879e-08	130.75	687	213			Pan02
DVVKTYKSF	9	tr|C9JJ23|C9JJ23_HUMAN6-phosphofructo-2-kinase/fructose-2,6-bisphosphatase4(Fragment)OS=HomosapiensOX=9606GN=PFKFB4PE=1SV=1	84	92	yes	no	2;3	4.7928e-05	105.1	688	1075			Pan02
DVVNEGRKSF	10	tr|E9PNB1|E9PNB1_HUMANPhospholipidphosphatase5OS=HomosapiensOX=9606GN=PLPP5PE=1SV=1	7	16	yes	no	2	0.00032563	122.94	689	1378			Pan02
DVVPAVRKW	9	tr|A0A0C4DGY8|A0A0C4DGY8_HUMANEnolase-phosphataseE1OS=HomosapiensOX=9606GN=ENOPH1PE=1SV=1	46	54	yes	no	2;3	0.0012605	86.953	690	1885			Pan02
DVVPKTAENFRQF	13	tr|A6NM32|A6NM32_HUMANPeptidyl-prolylcis-transisomeraseHOS=HomosapiensOX=9606GN=PPIHPE=1SV=1	8	20	yes	no	2;3	0.0006148	141.1	691	148			Pan02
DVVPVFKEHW	10	tr|F8WC59|F8WC59_HUMANAminoacylase-1OS=HomosapiensOX=9606GN=ACY1PE=1SV=1	82	91	yes	no	2	0.00095132	93.551	692	859			Pan02
DVVRVVGAY	9	sp|Q8N2G8-2|GHDC_HUMANIsoform2ofGH3domain-containingproteinOS=HomosapiensOX=9606GN=GHDC	366	374	yes	no	2	0.00039999	117.4	693	1347			Pan02
DVVSGSEVLHW	11	tr|C9JTD3|C9JTD3_HUMANStAR-relatedlipidtransferprotein7,mitochondrial(Fragment)OS=HomosapiensOX=9606GN=STARD7PE=1SV=1	104	114	yes	no	2	0.00018076	130.34	694	1773			Pan02
DVVVSLPKV	9	sp|Q09666|AHNK_HUMANNeuroblastdifferentiation-associatedproteinAHNAKOS=HomosapiensOX=9606GN=AHNAKPE=1SV=2	3688	3696	yes	yes	2	0.040124	61.962	695	896			Pan02
DVYAKLLHRY	10	sp|Q5XUX0-2|FBX31_HUMANIsoform2ofF-boxonlyprotein31OS=HomosapiensOX=9606GN=FBXO31	25	34	yes	no	2;3	1.4576e-13	148.52	696	1164			Pan02
DVYDDGKHVY	10	sp|Q15418-3|KS6A1_HUMANIsoform3ofRibosomalproteinS6kinasealpha-1OS=HomosapiensOX=9606GN=RPS6KA1	385	394	yes	no	2	0.0066633	87.181	697	1038			Pan02
DVYDIKKQAW	10	sp|Q86T82-2|UBP37_HUMANIsoform2ofUbiquitincarboxyl-terminalhydrolase37OS=HomosapiensOX=9606GN=USP37	816	825	yes	no	2;3	0.00017521	99.442	698	1285			Pan02
DVYELDAKQGRW	12	tr|A0A1B0GV06|A0A1B0GV06_HUMANAcidceramidase(Fragment)OS=HomosapiensOX=9606GN=ASAH1PE=1SV=1	108	119	yes	no	2	7.2047e-05	126.07	699	951			Pan02
DVYENLYAGR	10	sp|P49137-2|MAPK2_HUMANIsoform2ofMAPkinase-activatedproteinkinase2OS=HomosapiensOX=9606GN=MAPKAPK2	122	131	yes	no	2	0.0016568	88.921	700	671			Pan02
DVYGANLFHQY	11	tr|A8MYZ9|A8MYZ9_HUMANHaloaciddehalogenase-likehydrolasedomain-containing5OS=HomosapiensOX=9606GN=HDHD5PE=1SV=1	118	128	yes	no	2	0.0008785	72.968	701	1651			Pan02
DVYGFLVEHY	10	tr|I3L0Y8|I3L0Y8_HUMANIntraflagellartransportprotein140homolog(Fragment)OS=HomosapiensOX=9606GN=IFT140PE=1SV=1	83	92	yes	no	2	4.8413e-05	91.065	702	1578			Pan02
DVYGGTNRY	9	sp|P32929-2|CGL_HUMANIsoform2ofCystathioninegamma-lyaseOS=HomosapiensOX=9606GN=CTH	112	120	yes	no	2	6.2403e-06	143.89	703	590			Pan02
DVYGGTNRYF	10	sp|P32929-2|CGL_HUMANIsoform2ofCystathioninegamma-lyaseOS=HomosapiensOX=9606GN=CTH	112	121	yes	no	2	0.00065968	80.455	704	590			Pan02
DVYNHFLLY	9	sp|Q7KZ85|SPT6H_HUMANTranscriptionelongationfactorSPT6OS=HomosapiensOX=9606GN=SUPT6HPE=1SV=2	462	470	yes	no	2	0.0085486	60.76	705	1250			Pan02
DVYNHFLLYY	10	sp|Q7KZ85|SPT6H_HUMANTranscriptionelongationfactorSPT6OS=HomosapiensOX=9606GN=SUPT6HPE=1SV=2	462	471	yes	no	2	0.026619	65.246	706	1250			Pan02
DVYNNKAAVL	10	tr|H0YC26|H0YC26_HUMANSerine/threonine-proteinphosphatase2Bcatalyticsubunitgammaisoform(Fragment)OS=HomosapiensOX=9606GN=PPP3CCPE=1SV=1	159	168	yes	no	2	0.025812	75.825	707	464			Pan02
DVYNPTRNEW	10	sp|Q9UJP4|KLH21_HUMANKelch-likeprotein21OS=HomosapiensOX=9606GN=KLHL21PE=1SV=4	483	492	yes	no	2	0.0026134	70.256	708	1893			Pan02
DVYNSEYYHF	10	tr|C9JQR6|C9JQR6_HUMANInactivetyrosine-proteinkinase7(Fragment)OS=HomosapiensOX=9606GN=PTK7PE=1SV=1	222	231	yes	no	2	9.5034e-06	138.9	709	941			Pan02
DVYPEIIERA	10	tr|Q5H907|Q5H907_HUMANMelanomaantigenfamilyD,2,isoformCRA_dOS=HomosapiensOX=9606GN=MAGED2PE=1SV=1	230	239	yes	no	2	0.00076656	76.221	710	1937			Pan02
DVYSQKSAMY	10	sp|O43280-2|TREA_HUMANIsoform2ofTrehalaseOS=HomosapiensOX=9606GN=TREH	473	482	yes	no	2	7.261e-05	106.68	711	139			Pan02
DVYTVHHMVW	10	sp|Q6P0Q8-2|MAST2_HUMANIsoform2ofMicrotubule-associatedserine/threonine-proteinkinase2OS=HomosapiensOX=9606GN=MAST2	1036	1045	yes	no	2	0.0088074	52.268	712	1192			Pan02
DYGSYSGNTQGGTSTQ	16	sp|Q9BUJ2-5|HNRL1_HUMANIsoform5ofHeterogeneousnuclearribonucleoproteinU-likeprotein1OS=HomosapiensOX=9606GN=HNRNPUL1	375	390	yes	no	2	1.1155e-19	167.11	713	1636			Pan02
DYVSQFEGSALGK	13	sp|P02647|APOA1_HUMANApolipoproteinA-IOS=HomosapiensOX=9606GN=APOA1PE=1SV=1	52	64	yes	yes	2	1.1273e-07	166.97	714	314			Pan02
EAAGFHLNEHLY	12	tr|U3KQE2|U3KQE2_HUMANCalpainsmallsubunit1(Fragment)OS=HomosapiensOX=9606GN=CAPNS1PE=1SV=1	131	142	yes	no	2	0.0074511	84.817	715	337			Pan02
EAAGPRVSW	9	sp|Q7Z403|TMC6_HUMANTransmembranechannel-likeprotein6OS=HomosapiensOX=9606GN=TMC6PE=1SV=2	702	710	yes	no	2	0.00022342	107	716	1268			Pan02
EAAHQGVITW	10	sp|P08575-4|PTPRC_HUMANIsoform2ofReceptor-typetyrosine-proteinphosphataseCOS=HomosapiensOX=9606GN=PTPRC	242	251	yes	no	2	0.00021674	117.04	717	371			Pan02
EAANTMVNY	9	sp|P26599|PTBP1_HUMANPolypyrimidinetract-bindingprotein1OS=HomosapiensOX=9606GN=PTBP1PE=1SV=1	105	113	yes	no	2	0.0055598	66.799	718	551	52		Pan02
EAAPHDIGY	9	tr|E9PPU6|E9PPU6_HUMANN-acetyl-D-glucosaminekinase(Fragment)OS=HomosapiensOX=9606GN=NAGKPE=1SV=2	27	35	yes	no	2	0.0080452	77.984	719	1892			Pan02
EAASVPVVY	9	sp|P49327|FAS_HUMANFattyacidsynthaseOS=HomosapiensOX=9606GN=FASNPE=1SV=3	1644	1652	yes	no	2	0.0012817	89.427	720	674			Pan02
EAAYRVLHW	9	sp|Q5T4F4-4|ZFY27_HUMANIsoform4ofProtrudinOS=HomosapiensOX=9606GN=ZFYVE27	100	108	yes	no	2	0.0057927	75.761	721	1139			Pan02
EAFDELLASKY	11	sp|P41220-4|RGS2_HUMANIsoform4ofRegulatorofG-proteinsignaling2OS=HomosapiensOX=9606GN=RGS2	50	60	yes	no	2	1.2573e-12	137.28	722	628			Pan02
EAFDLEARTW	10	sp|Q8IXV7|KLD8B_HUMANKelchdomain-containingprotein8BOS=HomosapiensOX=9606GN=KLHDC8BPE=2SV=1	193	202	yes	yes	2	5.3549e-06	138.66	723	1333			Pan02
EAFHQGLISAW	11	sp|Q9UPN3|MACF1_HUMANMicrotubule-actincross-linkingfactor1,isoforms1/2/3/5OS=HomosapiensOX=9606GN=MACF1PE=1SV=4	1679	1689	yes	no	2	0.00055361	122.13	724	1943			Pan02
EAFPEKIPLF	10	tr|E7ETI4|E7ETI4_HUMANAF4/FMR2familymember1(Fragment)OS=HomosapiensOX=9606GN=AFF1PE=1SV=1	39	48	yes	no	2	0.043137	50.127	725	701			Pan02
EAFQHRSVSW	10	tr|G3V2X7|G3V2X7_HUMANSignaltransducerandactivatoroftranscription6(Fragment)OS=HomosapiensOX=9606GN=STAT6PE=1SV=1	56	65	yes	no	2	1.6665e-27	202.44	726	632			Pan02
EAGSHTLQW	9	tr|A0A140T937|A0A140T937_HUMANHLAclassIhistocompatibilityantigen,Cw-6alphachainOS=HomosapiensOX=9606GN=HLA-CPE=1SV=1	113	121	no	no	2	0.031865	68.081	727	1080;439			Pan02
EAIDQLHLEY	10	sp|O43707|ACTN4_HUMANAlpha-actinin-4OS=HomosapiensOX=9606GN=ACTN4PE=1SV=2	524	533	yes	no	2	0.0030738	82.452	728	158			Pan02
EAIDSEGHSY	10	sp|Q96KF7|SMIM8_HUMANSmallintegralmembraneprotein8OS=HomosapiensOX=9606GN=SMIM8PE=1SV=2	79	88	yes	yes	2	0.0011508	84.097	729	1552			Pan02
EAIEEVKNGGW	11	sp|Q9UBQ7|GRHPR_HUMANGlyoxylatereductase/hydroxypyruvatereductaseOS=HomosapiensOX=9606GN=GRHPRPE=1SV=1	128	138	yes	no	2	1.1567e-05	125.98	730	1866			Pan02
EAIEQILKY	9	sp|Q6PI26-2|SHQ1_HUMANIsoform2ofProteinSHQ1homologOS=HomosapiensOX=9606GN=SHQ1	179	187	yes	no	2	0.02067	98.904	731	1210			Pan02
EAIETDIAAY	10	sp|Q01082|SPTB2_HUMANSpectrinbetachain,non-erythrocytic1OS=HomosapiensOX=9606GN=SPTBN1PE=1SV=2	465	474	yes	no	2	0.0037882	76.134	732	843			Pan02
EAIGIISKM	9	sp|Q15021|CND1_HUMANCondensincomplexsubunit1OS=HomosapiensOX=9606GN=NCAPD2PE=1SV=3	636	644	yes	no	2	0.0032912	87.251	733	1014			Pan02
EAIKILKGEY	10	sp|Q92499-3|DDX1_HUMANIsoform3ofATP-dependentRNAhelicaseDDX1OS=HomosapiensOX=9606GN=DDX1	359	368	yes	no	2	3.4095e-37	205.59	734	1448			Pan02
EAIPDEVIKKW	11	sp|P14735|IDE_HUMANInsulin-degradingenzymeOS=HomosapiensOX=9606GN=IDEPE=1SV=4	503	513	yes	yes	2;3	1.1959e-12	152.11	735	448			Pan02
EAIQRTEAY	9	sp|O15027-2|SC16A_HUMANIsoform2ofProteintransportproteinSec16AOS=HomosapiensOX=9606GN=SEC16A	1600	1608	yes	no	2	7.8171e-05	136.27	736	110			Pan02
EAISYYSKY	9	tr|H0YBR0|H0YBR0_HUMANTraffickingproteinparticlecomplexsubunit9(Fragment)OS=HomosapiensOX=9606GN=TRAPPC9PE=1SV=1	173	181	yes	no	2	0.0004886	107.01	737	1569			Pan02
EALHNHYTQKSLSLSPG	17	sp|P01857|IGHG1_HUMANImmunoglobulinheavyconstantgamma1OS=HomosapiensOX=9606GN=IGHG1PE=1SV=1	313	329	yes	no	3	0.0087322	86.378	738	305			Pan02
EAMGSARGGAANSW	14	sp|Q0VD83-2|APOBR_HUMANIsoform2ofApolipoproteinBreceptorOS=HomosapiensOX=9606GN=APOBR	499	512	yes	no	2	1.9306e-14	123.38	739	898			Pan02
EAMHGVFLY	9	sp|Q99707-2|METH_HUMANIsoform2ofMethioninesynthaseOS=HomosapiensOX=9606GN=MTR	592	600	yes	no	2	0.027677	83.614	740	1596			Pan02
EAMPKVAKY	9	tr|F5GWX2|F5GWX2_HUMANHeme-bindingprotein1OS=HomosapiensOX=9606GN=HEBP1PE=1SV=1	57	65	yes	no	2	0.00051001	93.992	741	1786			Pan02
EAPAAEGGKDEAAGGAAAAAA	21	sp|P29966|MARCS_HUMANMyristoylatedalanine-richC-kinasesubstrateOS=HomosapiensOX=9606GN=MARCKSPE=1SV=4	185	205	yes	yes	2	0.0086198	76.728	742	571			Pan02
EATYVRSYY	9	tr|F5GYU9|F5GYU9_HUMANPleckstrinhomologydomain-containingfamilyBmember1OS=HomosapiensOX=9606GN=PLEKHB1PE=1SV=1	80	88	yes	no	2	0.00037313	86.744	743	1872			Pan02
EAVDIRQIY	9	sp|Q15561-2|TEAD4_HUMANIsoform2ofTranscriptionalenhancerfactorTEF-3OS=HomosapiensOX=9606GN=TEAD4	134	142	yes	no	2	0.023628	66.692	744	1045			Pan02
EAVGNIVKF	9	sp|Q9Y678|COPG1_HUMANCoatomersubunitgamma-1OS=HomosapiensOX=9606GN=COPG1PE=1SV=1	799	807	yes	no	2	0.0026645	58.679	745	2017			Pan02
EAVGSVHQAW	10	sp|Q9BV20-2|MTNA_HUMANIsoform2ofMethylthioribose-1-phosphateisomeraseOS=HomosapiensOX=9606GN=MRI1	28	37	yes	no	2	0.00072036	114.39	746	1639			Pan02
EAVKQYSSY	9	tr|A0A1W2PNV9|A0A1W2PNV9_HUMAN6-phosphofructo-2-kinase/fructose-2,6-bisphosphatase3(Fragment)OS=HomosapiensOX=9606GN=PFKFB3PE=1SV=1	38	46	yes	no	2	0.0006518	107.29	747	1074			Pan02
EAVQAISMF	9	tr|M0QYQ7|M0QYQ7_HUMANHeterogeneousnuclearribonucleoproteinM(Fragment)OS=HomosapiensOX=9606GN=HNRNPMPE=1SV=1	198	206	yes	no	2	0.00063397	68.081	748	708	71		Pan02
EAVQRGLNSW	10	tr|A0A087WWW7|A0A087WWW7_HUMANTensin-1OS=HomosapiensOX=9606GN=TNS1PE=1SV=1	292	301	yes	no	2	1.0984e-28	214.05	749	1741			Pan02
EAVTHIGRV	9	sp|P06730|IF4E_HUMANEukaryotictranslationinitiationfactor4EOS=HomosapiensOX=9606GN=EIF4EPE=1SV=2	174	182	yes	no	2	0.023403	51.066	750	355			Pan02
EAVWRLPEF	9	sp|P06340|DOA_HUMANHLAclassIIhistocompatibilityantigen,DOalphachainOS=HomosapiensOX=9606GN=HLA-DOAPE=1SV=1	66	74	yes	yes	2	0.0050364	55.531	751	348			Pan02
EAYDPETRAW	10	sp|Q9UJP4|KLH21_HUMANKelch-likeprotein21OS=HomosapiensOX=9606GN=KLHL21PE=1SV=4	531	540	yes	no	2	0.0005811	80.219	752	1893			Pan02
EAYGKPVKY	9	tr|H0Y5I3|H0Y5I3_HUMANCholinetransporter-likeprotein4(Fragment)OS=HomosapiensOX=9606GN=SLC44A4PE=1SV=1	7	15	yes	no	2;3	1.5225e-06	147.36	753	1110			Pan02
EAYHSVIKY	9	sp|Q8WVT3|TPC12_HUMANTraffickingproteinparticlecomplexsubunit12OS=HomosapiensOX=9606GN=TRAPPC12PE=1SV=3	566	574	yes	no	2	0.00087077	126.41	754	1431			Pan02
EAYNAVVRY	9	sp|Q8IVF7-2|FMNL3_HUMANIsoform2ofFormin-likeprotein3OS=HomosapiensOX=9606GN=FMNL3	842	850	yes	no	2	0.0074097	160.54	755	1314			Pan02
EAYNIRTDSW	10	sp|Q53G59|KLH12_HUMANKelch-likeprotein12OS=HomosapiensOX=9606GN=KLHL12PE=1SV=2	491	500	yes	no	2	9.9551e-28	194.84	756	1109			Pan02
EAYSAKIALF	10	sp|Q12882|DPYD_HUMANDihydropyrimidinedehydrogenase[NADP(+)]OS=HomosapiensOX=9606GN=DPYDPE=1SV=2	184	193	yes	yes	2	0.0011778	90.709	757	913			Pan02
EDDDQKAVKDEL	12	tr|H0Y3Z3|H0Y3Z3_HUMANProteindisulfide-isomerase(Fragment)OS=HomosapiensOX=9606GN=P4HBPE=1SV=1	263	274	yes	no	2	1.497e-06	150.61	758	358			Pan02
EDSKEAEKSGEATDGARPQA	20	sp|P10645|CMGA_HUMANChromogranin-AOS=HomosapiensOX=9606GN=CHGAPE=1SV=7	134	153	yes	yes	3	0.033332	46.027	759	408			Pan02
EDVPGQAKDEL	11	sp|P27797|CALR_HUMANCalreticulinOS=HomosapiensOX=9606GN=CALRPE=1SV=1	407	417	yes	no	2	0.019212	100.57	760	560			Pan02
EEAEEPDMEEDDDQKAVKDEL	21	tr|H0Y3Z3|H0Y3Z3_HUMANProteindisulfide-isomerase(Fragment)OS=HomosapiensOX=9606GN=P4HBPE=1SV=1	254	274	yes	no	3	8.9858e-15	126.22	761	358			Pan02
EEAEIIRKY	9	sp|P09874|PARP1_HUMANPoly[ADP-ribose]polymerase1OS=HomosapiensOX=9606GN=PARP1PE=1SV=4	809	817	yes	yes	3	0.0022688	52.867	762	392			Pan02
EEAERSDGDPVQPAVLQVHQTS	22	sp|O95810|CAVN2_HUMANCaveolae-associatedprotein2OS=HomosapiensOX=9606GN=CAVIN2PE=1SV=3	404	425	yes	yes	3	2.9869e-05	76.817	763	279			Pan02
EEAHLNTSF	9	sp|Q9H8S9|MOB1A_HUMANMOBkinaseactivator1AOS=HomosapiensOX=9606GN=MOB1APE=1SV=4	175	183	yes	no	2	0.00032803	125.25	764	1725			Pan02
EEALFQHF	8	tr|E7EM70|E7EM70_HUMANSp110nuclearbodyprotein(Fragment)OS=HomosapiensOX=9606GN=SP110PE=1SV=1	9	16	yes	no	2	0.00042361	89.703	765	1738			Pan02
EEALILDNKY	10	sp|Q13813-3|SPTN1_HUMANIsoform3ofSpectrinalphachain,non-erythrocytic1OS=HomosapiensOX=9606GN=SPTAN1	2253	2262	yes	no	2	2.1413e-09	180.34	766	966			Pan02
EEAPVLMHY	9	sp|P23219-4|PGH1_HUMANIsoform4ofProstaglandinG/Hsynthase1OS=HomosapiensOX=9606GN=PTGS1	157	165	yes	no	2	0.00068693	98.03	767	532			Pan02
EEAQPIVTKY	10	tr|H3BQZ7|H3BQZ7_HUMANHCG2044799OS=HomosapiensOX=9606GN=HNRNPUL2-BSCL2PE=4SV=1	616	625	yes	no	2	0.0011214	70.816	768	1077			Pan02
EEARPLVEFY	10	tr|E9PRV7|E9PRV7_HUMANGprotein-coupledreceptorkinaseOS=HomosapiensOX=9606GN=GRK2PE=1SV=1	77	86	yes	no	2	0.010259	101.54	769	543			Pan02
EEATKEDAEAPGIRDHES	18	sp|P51858-2|HDGF_HUMANIsoform2ofHepatoma-derivedgrowthfactorOS=HomosapiensOX=9606GN=HDGF	215	232	yes	no	3	0.00023434	95.767	770	703			Pan02
EEATKEDAEAPGIRDHESL	19	sp|P51858-2|HDGF_HUMANIsoform2ofHepatoma-derivedgrowthfactorOS=HomosapiensOX=9606GN=HDGF	215	233	yes	no	3	2.9457e-21	120.4	771	703			Pan02
EEDDDQKAVKDEL	13	tr|H0Y3Z3|H0Y3Z3_HUMANProteindisulfide-isomerase(Fragment)OS=HomosapiensOX=9606GN=P4HBPE=1SV=1	262	274	yes	no	2;3	2.4844e-36	244.71	772	358			Pan02
EEDFGEEAEEEA	12	tr|Q5JP53|Q5JP53_HUMANTubulinbetachainOS=HomosapiensOX=9606GN=TUBBPE=1SV=1	415	426	yes	no	2	0.00082093	127.02	773	361			Pan02
EEDKEEDEEEDVPGQAKDEL	20	sp|P27797|CALR_HUMANCalreticulinOS=HomosapiensOX=9606GN=CALRPE=1SV=1	398	417	yes	yes	3	0.0041659	75.239	774	560			Pan02
EEDVPGQAKDEL	12	sp|P27797|CALR_HUMANCalreticulinOS=HomosapiensOX=9606GN=CALRPE=1SV=1	406	417	yes	no	2	0.0025436	102.06	775	560			Pan02
EEEATKEDAEAPGIRDHES	19	sp|P51858-2|HDGF_HUMANIsoform2ofHepatoma-derivedgrowthfactorOS=HomosapiensOX=9606GN=HDGF	214	232	yes	no	3;4	0.0033913	62.916	776	703			Pan02
EEEATKEDAEAPGIRDHESL	20	sp|P51858-2|HDGF_HUMANIsoform2ofHepatoma-derivedgrowthfactorOS=HomosapiensOX=9606GN=HDGF	214	233	yes	no	3;4	0.0015924	90.316	777	703			Pan02
EEEDFGEEAEEEA	13	tr|Q5JP53|Q5JP53_HUMANTubulinbetachainOS=HomosapiensOX=9606GN=TUBBPE=1SV=1	414	426	yes	no	2	0.037694	68.735	778	361			Pan02
EEEDVPGQAKDEL	13	sp|P27797|CALR_HUMANCalreticulinOS=HomosapiensOX=9606GN=CALRPE=1SV=1	405	417	yes	yes	2	0.00063223	119.53	779	560			Pan02
EEEETAKESTAEKDEL	16	sp|P14625|ENPL_HUMANEndoplasminOS=HomosapiensOX=9606GN=HSP90B1PE=1SV=1	788	803	yes	yes	2;3	4.2916e-38	228.07	780	447			Pan02
EEETAKESTAEKDEL	15	sp|P14625|ENPL_HUMANEndoplasminOS=HomosapiensOX=9606GN=HSP90B1PE=1SV=1	789	803	yes	yes	2	1.7661e-28	186.17	781	447			Pan02
EEFELLGKAY	10	sp|Q99613-2|EIF3C_HUMANIsoform2ofEukaryotictranslationinitiationfactor3subunitCOS=HomosapiensOX=9606GN=EIF3C	81	90	yes	no	2	6.7445e-09	141.39	782	63			Pan02
EEFGQAFSF	9	sp|P20036|DPA1_HUMANHLAclassIIhistocompatibilityantigen,DPalpha1chainOS=HomosapiensOX=9606GN=HLA-DPA1PE=1SV=1	77	85	yes	no	1	0.00068916	84.743	783	502			Pan02
EEFGRFASF	9	tr|Q30118|Q30118_HUMANHLAclassIIhistocompatibilityantigen,DRalphachainOS=HomosapiensOX=9606GN=HLA-DRAPE=1SV=1	71	79	yes	no	2	0.025651	75.692	784	312			Pan02
EEFHIYTQY	9	tr|H0YD71|H0YD71_HUMANPleckstrinhomologydomain-containingfamilyGmember1(Fragment)OS=HomosapiensOX=9606GN=PLEKHG1PE=1SV=1	43	51	yes	no	2	0.007259	123.96	785	1916			Pan02
EEFKDFNKY	9	tr|K7ES23|K7ES23_HUMANLysine-specificdemethylase4B(Fragment)OS=HomosapiensOX=9606GN=KDM4BPE=1SV=1	23	31	yes	no	2;3	0.00036903	114.99	786	247			Pan02
EEFKVPAA	8	tr|H0Y614|H0Y614_HUMANUbiquitin-foldmodifier1(Fragment)OS=HomosapiensOX=9606GN=UFM1PE=1SV=1	39	46	yes	no	2	0.0069135	69.383	787	777			Pan02
EEFREFNKY	9	tr|B0QZ60|B0QZ60_HUMANLysine-specificdemethylase4COS=HomosapiensOX=9606GN=KDM4CPE=1SV=1	24	32	yes	no	2	9.0266e-06	147.19	788	1699			Pan02
EEFRHVIAW	9	sp|P41162-2|ETV3_HUMANIsoform2ofETStranslocationvariant3OS=HomosapiensOX=9606GN=ETV3	48	56	yes	no	2	0.022307	96.253	789	627			Pan02
EEGDDSLLITVVPVKSY	17	tr|E7ETM8|E7ETM8_HUMANNexilin(Fragment)OS=HomosapiensOX=9606GN=NEXNPE=1SV=1	99	115	yes	no	2	5.2089e-38	138.02	790	899			Pan02
EEGEFEEEAEEEVA	14	sp|P04350|TBB4A_HUMANTubulinbeta-4AchainOS=HomosapiensOX=9606GN=TUBB4APE=1SV=2	431	444	yes	no	2	3.6711e-19	147.51	791	336			Pan02
EEGISQESSEEEQ	13	sp|P17096-2|HMGA1_HUMANIsoformHMG-YofHighmobilitygroupproteinHMG-I/HMG-YOS=HomosapiensOX=9606GN=HMGA1	84	96	yes	no	2	0.013424	88.681	792	473			Pan02
EEGTPKESEPQAAA	14	sp|P80723-2|BASP1_HUMANIsoform2ofBrainacidsolubleprotein1OS=HomosapiensOX=9606GN=BASP1	33	46	yes	no	2	0.061659	55.064	794	826			Pan02
EEGYGSLY	8	sp|Q96CQ1-4|S2536_HUMANIsoform4ofSolutecarrierfamily25member36OS=HomosapiensOX=9606GN=SLC25A36	117	124	yes	no	2	0.02683	66.994	795	1515			Pan02
EEIDLRSVGW	10	sp|Q9H1C4|UN93B_HUMANProteinunc-93homologB1OS=HomosapiensOX=9606GN=UNC93B1PE=1SV=2	315	324	yes	yes	2	0.00090237	99.136	796	1681			Pan02
EEIEGFRY	8	tr|H7BZN7|H7BZN7_HUMANProbableATP-dependentRNAhelicaseDDX56(Fragment)OS=HomosapiensOX=9606GN=DDX56PE=1SV=1	26	33	yes	no	2	0.0060709	99.139	797	1827			Pan02
EEIHATGF	8	sp|P55786-2|PSA_HUMANIsoform2ofPuromycin-sensitiveaminopeptidaseOS=HomosapiensOX=9606GN=NPEPPS	69	76	yes	no	2	0.0019291	93.883	798	742			Pan02
EEIKTLERY	9	sp|Q5VWP2|FA46C_HUMANPutativenucleotidyltransferaseFAM46COS=HomosapiensOX=9606GN=FAM46CPE=1SV=1	261	269	yes	yes	2;3	2.9544e-05	219.51	799	1158			Pan02
EEILHEHSY	9	sp|Q9H9F9|ARP5_HUMANActin-relatedprotein5OS=HomosapiensOX=9606GN=ACTR5PE=1SV=2	243	251	yes	yes	3	0.0086439	42.287	800	1730			Pan02
EEKDWKTAY	9	sp|O00231|PSD11_HUMAN26Sproteasomenon-ATPaseregulatorysubunit11OS=HomosapiensOX=9606GN=PSMD11PE=1SV=3	221	229	yes	no	2	8.7886e-09	124.23	801	73			Pan02
EEKEFISY	8	sp|Q14204|DYHC1_HUMANCytoplasmicdynein1heavychain1OS=HomosapiensOX=9606GN=DYNC1H1PE=1SV=5	94	101	yes	yes	2	0.019077	72.492	802	979			Pan02
EELEKLQQY	9	sp|Q9ULW0|TPX2_HUMANTargetingproteinforXklp2OS=HomosapiensOX=9606GN=TPX2PE=1SV=2	392	400	yes	no	2	0.0092686	75.189	803	1925			Pan02
EELEQKYTY	9	sp|P42224-2|STAT1_HUMANIsoformBetaofSignaltransducerandactivatoroftranscription1-alpha/betaOS=HomosapiensOX=9606GN=STAT1	281	289	yes	no	2	3.5146e-09	189	804	631			Pan02
EELGEGERPEE	11	sp|Q6NZI2|CAVN1_HUMANCaveolae-associatedprotein1OS=HomosapiensOX=9606GN=CAVIN1PE=1SV=1	184	194	yes	yes	2	0.058007	64.297	805	1190			Pan02
EELGHTETY	9	sp|Q9Y2G9-3|SBNO2_HUMANIsoform2ofProteinstrawberrynotchhomolog2OS=HomosapiensOX=9606GN=SBNO2	137	145	yes	no	2	3.6525e-10	157.99	806	1969			Pan02
EELHLIVY	8	sp|P86791|CCZ1_HUMANVacuolarfusionproteinCCZ1homologOS=HomosapiensOX=9606GN=CCZ1PE=1SV=1	310	317	yes	no	2	0.021992	69.39	807	833			Pan02
EELKELKEY	9	tr|H3BTP8|H3BTP8_HUMANProteinFAM192A(Fragment)OS=HomosapiensOX=9606GN=FAM192APE=1SV=1	107	115	yes	no	2	0.0006012	96.331	808	1669			Pan02
EELKFDRY	8	tr|E9PI87|E9PI87_HUMANOxidoreductaseHTATIP2OS=HomosapiensOX=9606GN=HTATIP2PE=1SV=1	109	116	yes	no	2;3	0.00074307	104.75	809	1637			Pan02
EELLFSHKL	9	tr|A0A087WYF6|A0A087WYF6_HUMANWASHcomplexsubunit2AOS=HomosapiensOX=9606GN=WASHC2APE=1SV=1	768	776	yes	no	2	0.0059413	86.833	810	1168			Pan02
EELPAQRY	8	sp|Q9HCE7-2|SMUF1_HUMANIsoformShortofE3ubiquitin-proteinligaseSMURF1OS=HomosapiensOX=9606GN=SMURF1	341	348	yes	no	2	0.010999	86.113	811	1745			Pan02
EELPHIHAF	9	sp|Q9H3K6|BOLA2_HUMANBolA-likeprotein2OS=HomosapiensOX=9606GN=BOLA2PE=1SV=1	62	70	yes	no	2;3	8.3548e-05	119.7	812	1695			Pan02
EELQQKVSY	9	tr|G8JLH9|G8JLH9_HUMANSignaltransducerandactivatoroftranscriptionOS=HomosapiensOX=9606GN=STAT3PE=1SV=1	187	195	yes	no	2	5.5863e-09	180.44	813	624			Pan02
EELVRMVLNG	10	sp|P60660-2|MYL6_HUMANIsoformSmoothmuscleofMyosinlightpolypeptide6OS=HomosapiensOX=9606GN=MYL6	142	151	yes	no	2	7.6634e-20	175.38	814	756			Pan02
EEMEFQRF	8	sp|Q9NRF9|DPOE3_HUMANDNApolymeraseepsilonsubunit3OS=HomosapiensOX=9606GN=POLE3PE=1SV=1	74	81	yes	yes	2	7.4455e-06	151.17	815	1780			Pan02
EEMKFHEF	8	tr|E9PL41|E9PL41_HUMANHypoxia-induciblefactor1-alphainhibitor(Fragment)OS=HomosapiensOX=9606GN=HIF1ANPE=1SV=2	14	21	yes	no	2;3	0.01884	82.671	816	1816			Pan02
EENFAVEA	8	sp|P08670|VIME_HUMANVimentinOS=HomosapiensOX=9606GN=VIMPE=1SV=4	348	355	yes	no	2	0.0010133	85.265	817	373			Pan02
EEQDLDGEKGPSSEGPE	17	sp|P84157-2|MXRA7_HUMANIsoform2ofMatrix-remodeling-associatedprotein7OS=HomosapiensOX=9606GN=MXRA7	116	132	yes	no	2	0.0044338	82.85	818	831			Pan02
EEQEYVQTVK	10	tr|Q5T3N0|Q5T3N0_HUMANAnnexin(Fragment)OS=HomosapiensOX=9606GN=ANXA1PE=1SV=1	17	26	yes	no	2	0.0036145	90.709	819	330			Pan02
EEREELLGPTAQW	13	sp|P33241|LSP1_HUMANLymphocyte-specificprotein1OS=HomosapiensOX=9606GN=LSP1PE=1SV=1	11	23	yes	yes	2	1.5166e-08	145.46	820	592			Pan02
EEREGITVY	9	tr|F5GWX2|F5GWX2_HUMANHeme-bindingprotein1OS=HomosapiensOX=9606GN=HEBP1PE=1SV=1	123	131	yes	no	2	0.0082021	93.429	821	1786			Pan02
EERIVELF	8	tr|G8JLH9|G8JLH9_HUMANSignaltransducerandactivatoroftranscriptionOS=HomosapiensOX=9606GN=STAT3PE=1SV=1	208	215	yes	no	2	0.031302	105.39	822	624			Pan02
EERLSKVSF	9	tr|A0A075B730|A0A075B730_HUMANEpiplakinOS=HomosapiensOX=9606GN=EPPK1PE=1SV=2	2677	2685	yes	no	2	0.0055834	75.761	823	753			Pan02
EERTFHIFY	9	sp|P35579|MYH9_HUMANMyosin-9OS=HomosapiensOX=9606GN=MYH9PE=1SV=4	270	278	yes	no	2	0.025062	58.917	824	602			Pan02
EERVINEEY	9	tr|C9JAJ9|C9JAJ9_HUMANHistone-bindingproteinRBBP7(Fragment)OS=HomosapiensOX=9606GN=RBBP7PE=1SV=1	9	17	yes	no	2	0.00052399	138.54	825	893			Pan02
EESLGQVTDQVEVNAQN	17	sp|Q05682-5|CALD1_HUMANIsoform5ofCaldesmonOS=HomosapiensOX=9606GN=CALD1	50	66	yes	no	2	1.7969e-28	170.4	826	872			Pan02
EETAKESTAEKDEL	14	sp|P14625|ENPL_HUMANEndoplasminOS=HomosapiensOX=9606GN=HSP90B1PE=1SV=1	790	803	yes	yes	2	9.3327e-13	156.36	827	447			Pan02
EETEHSYHVEETVSQ	15	sp|Q12797-5|ASPH_HUMANIsoform5ofAspartyl/asparaginylbeta-hydroxylaseOS=HomosapiensOX=9606GN=ASPH	192	206	yes	no	3	4.0926e-13	146.36	828	907			Pan02
EETVAVNSY	9	tr|I3L1R0|I3L1R0_HUMANLipopolysaccharide-inducedtumornecrosisfactor-alphafactor(Fragment)OS=HomosapiensOX=9606GN=LITAFPE=4SV=1	24	32	yes	no	2	0.0013959	71.852	829	1597			Pan02
EEVDVTPTF	9	sp|P38919|IF4A3_HUMANEukaryoticinitiationfactor4A-IIIOS=HomosapiensOX=9606GN=EIF4A3PE=1SV=4	32	40	yes	no	2	0.015229	63.287	830	617			Pan02
EEVEVDSHAY	10	sp|Q6UX71-2|PXDC2_HUMANIsoform2ofPlexindomain-containingprotein2OS=HomosapiensOX=9606GN=PLXDC2	52	61	yes	no	2	0.0073577	87.323	831	1223			Pan02
EEVLIHGVSY	10	sp|Q53GT1|KLH22_HUMANKelch-likeprotein22OS=HomosapiensOX=9606GN=KLHL22PE=1SV=2	89	98	yes	no	2	2.6759e-63	261.6	832	1113			Pan02
EEVLIPDQKY	10	sp|Q9UKT7|FBXL3_HUMANF-box/LRR-repeatprotein3OS=HomosapiensOX=9606GN=FBXL3PE=1SV=1	394	403	yes	yes	2	6.6689e-05	163.99	833	1906			Pan02
EEVLNHVL	8	sp|Q8TE67-2|ES8L3_HUMANIsoform2ofEpidermalgrowthfactorreceptorkinasesubstrate8-likeprotein3OS=HomosapiensOX=9606GN=EPS8L3	239	246	yes	no	2	0.010259	80.377	834	1414			Pan02
EEVVRLPAF	9	sp|Q00013-2|EM55_HUMANIsoform2of55kDaerythrocytemembraneproteinOS=HomosapiensOX=9606GN=MPP1	242	250	yes	no	2	0.0011849	95.62	835	838			Pan02
EEWKFDTL	8	sp|P38919|IF4A3_HUMANEukaryoticinitiationfactor4A-IIIOS=HomosapiensOX=9606GN=EIF4A3PE=1SV=4	261	268	yes	yes	2	0.0068744	74.415	836	617			Pan02
EEWSVKTY	8	sp|Q9NZK5-2|ADA2_HUMANIsoform2ofAdenosinedeaminase2OS=HomosapiensOX=9606GN=ADA2	21	28	yes	no	2	7.1901e-05	113.89	837	1840			Pan02
EEYEARENF	9	sp|O60566|BUB1B_HUMANMitoticcheckpointserine/threonine-proteinkinaseBUB1betaOS=HomosapiensOX=9606GN=BUB1BPE=1SV=3	160	168	yes	no	2	9.7131e-09	149.19	838	183			Pan02
EEYGYDDTY	9	sp|Q07666-3|KHDR1_HUMANIsoform3ofKHdomain-containing,RNA-binding,signaltransduction-associatedprotein1OS=HomosapiensOX=9606GN=KHDRBS1	328	336	yes	no	2	0.02607	69.093	839	880			Pan02
EEYIGDMYSH	10	tr|H0Y875|H0Y875_HUMANCalumenin(Fragment)OS=HomosapiensOX=9606GN=CALUPE=1SV=1	43	52	yes	no	2	0.00033617	113.89	840	164			Pan02
EEYLLRQVF	9	tr|H0YD83|H0YD83_HUMANAlpha-ketoglutarate-dependentdioxygenasealkBhomolog6(Fragment)OS=HomosapiensOX=9606GN=ALKBH6PE=1SV=1	20	28	yes	no	2	0.00045963	81.784	841	1095			Pan02
EEYNLRDYF	9	sp|P51991-2|ROA3_HUMANIsoform2ofHeterogeneousnuclearribonucleoproteinA3OS=HomosapiensOX=9606GN=HNRNPA3	116	124	yes	no	2	5.5948e-09	160.63	842	706			Pan02
EEYQAQRY	8	tr|A0A0C4DFQ8|A0A0C4DFQ8_HUMANNeutralceramidaseOS=HomosapiensOX=9606GN=ASAH2PE=1SV=1	530	537	yes	no	2	0.0041298	88.734	843	1776			Pan02
EEYQSLIRY	9	sp|Q9Y3C8|UFC1_HUMANUbiquitin-foldmodifier-conjugatingenzyme1OS=HomosapiensOX=9606GN=UFC1PE=1SV=3	34	42	yes	yes	2	4.8262e-09	157.34	844	1987			Pan02
EFQLFSSPHGK	11	sp|P02787|TRFE_HUMANSerotransferrinOS=HomosapiensOX=9606GN=TFPE=1SV=3	300	310	yes	yes	2	0.0023897	88.496	845	326			Pan02
EGMMSEAPGPINF	13	sp|P24844|MYL9_HUMANMyosinregulatorylightpolypeptide9OS=HomosapiensOX=9606GN=MYL9PE=1SV=4	71	83	yes	yes	2	0.0049373	90.906	847	541	49;50		Pan02
EGYYGYTGAFR	11	sp|P02787|TRFE_HUMANSerotransferrinOS=HomosapiensOX=9606GN=TFPE=1SV=3	531	541	yes	no	2	8.19e-19	169.44	848	326			Pan02
EHAANDVSF	9	sp|P42224-2|STAT1_HUMANIsoformBetaofSignaltransducerandactivatoroftranscription1-alpha/betaOS=HomosapiensOX=9606GN=STAT1	44	52	yes	no	2	7.8781e-06	151.29	849	631			Pan02
EHAELQEQL	9	sp|Q9BQS8|FYCO1_HUMANFYVEandcoiled-coildomain-containingprotein1OS=HomosapiensOX=9606GN=FYCO1PE=1SV=3	890	898	yes	no	2	0.004729	91.9	850	1618			Pan02
EHAFAVQQL	9	tr|H0YLT6|H0YLT6_HUMANTightjunctionproteinZO-1(Fragment)OS=HomosapiensOX=9606GN=TJP1PE=1SV=1	180	188	yes	no	2	4.2363e-09	157.86	851	879			Pan02
EHAFQLEHI	9	sp|Q14204|DYHC1_HUMANCytoplasmicdynein1heavychain1OS=HomosapiensOX=9606GN=DYNC1H1PE=1SV=5	2438	2446	yes	yes	3	0.0082673	45.972	852	979			Pan02
EHAGGEVEL	9	sp|Q8NAF0|ZN579_HUMANZincfingerprotein579OS=HomosapiensOX=9606GN=ZNF579PE=1SV=2	122	130	yes	yes	2	0.0038682	114.19	853	1371			Pan02
EHAGLAVQL	9	sp|Q5TZA2-2|CROCC_HUMANIsoform2ofRootletinOS=HomosapiensOX=9606GN=CROCC	180	188	yes	no	2	0.00054237	114.19	854	1152			Pan02
EHAGVISVL	9	tr|R4GMU8|R4GMU8_HUMANRagulatorcomplexproteinLAMTOR5OS=HomosapiensOX=9606GN=LAMTOR5PE=1SV=1	28	36	yes	no	2	7.8447e-09	155.73	855	151			Pan02
EHAGVRTYF	9	sp|Q9Y2H5|PKHA6_HUMANPleckstrinhomologydomain-containingfamilyAmember6OS=HomosapiensOX=9606GN=PLEKHA6PE=1SV=4	129	137	yes	no	3	0.06019	48.036	856	1971			Pan02
EHAKAVVSL	9	tr|A0A0G2JHL6|A0A0G2JHL6_HUMANCoiled-coilalpha-helicalrodprotein1(Fragment)OS=HomosapiensOX=9606GN=CCHCR1PE=1SV=1	117	125	yes	no	2	0.0211	62.88	857	1405			Pan02
EHAKDEYVL	9	tr|E9PNS8|E9PNS8_HUMANJunctionaladhesionmolecule-like(Fragment)OS=HomosapiensOX=9606GN=JAMLPE=1SV=8	24	32	yes	no	2	0.0054413	88.954	858	1305			Pan02
EHAKINETDTF	11	tr|X6RAC9|X6RAC9_HUMANEukaryotictranslationinitiationfactor1A,X-chromosomalOS=HomosapiensOX=9606GN=EIF1AXPE=1SV=1	83	93	yes	no	2;3	2.7568e-08	196.27	859	95			Pan02
EHALLAYTL	9	sp|Q5VTE0|EF1A3_HUMANPutativeelongationfactor1-alpha-like3OS=HomosapiensOX=9606GN=EEF1A1P5PE=5SV=1	135	143	yes	no	2	1.1853e-05	114.19	860	813			Pan02
EHALTSGTI	9	tr|R4GMY8|R4GMY8_HUMANElongin-COS=HomosapiensOX=9606GN=ELOCPE=1SV=1	34	42	yes	no	2	7.0072e-09	143.02	861	1034			Pan02
EHAMETMMF	9	sp|P60903|S10AA_HUMANProteinS100-A10OS=HomosapiensOX=9606GN=S100A10PE=1SV=2	6	14	yes	yes	2	1.8588e-28	172.52	862	759	82;83;84		Pan02
EHANDYAEI	9	sp|Q9BVK6|TMED9_HUMANTransmembraneemp24domain-containingprotein9OS=HomosapiensOX=9606GN=TMED9PE=1SV=2	147	155	yes	yes	2	2.0747e-09	176.29	863	1644			Pan02
EHANLTEVTF	10	sp|Q9UKA4|AKA11_HUMANA-kinaseanchorprotein11OS=HomosapiensOX=9606GN=AKAP11PE=1SV=1	50	59	yes	yes	2	1.5242e-08	178.83	864	1901			Pan02
EHAPSIIFM	9	tr|J3KRP2|J3KRP2_HUMAN26Sproteasomeregulatorysubunit8(Fragment)OS=HomosapiensOX=9606GN=PSMC5PE=1SV=1	232	240	yes	no	2	0.00062678	94.163	865	783			Pan02
EHAPSIVFI	9	sp|P62191-2|PRS4_HUMANIsoform2of26Sproteasomeregulatorysubunit4OS=HomosapiensOX=9606GN=PSMC1	203	211	yes	no	2	0.0028565	88.734	866	782			Pan02
EHAQKELQKL	10	sp|O75934|SPF27_HUMANPre-mRNA-splicingfactorSPF27OS=HomosapiensOX=9606GN=BCAS2PE=1SV=1	147	156	yes	yes	3	0.0020239	63.426	867	228			Pan02
EHARPQTTL	9	tr|K7EME0|K7EME0_HUMAN3-ketoacyl-CoAthiolase,mitochondrialOS=HomosapiensOX=9606GN=ACAA2PE=1SV=1	166	174	yes	no	2	0.010327	84.743	868	639			Pan02
EHAVGYALL	9	sp|O00567|NOP56_HUMANNucleolarprotein56OS=HomosapiensOX=9606GN=NOP56PE=1SV=4	9	17	yes	no	2	3.5218e-05	124.89	869	86			Pan02
EHDAQIVHI	9	sp|Q9HBD1-2|RC3H2_HUMANIsoform2ofRoquin-2OS=HomosapiensOX=9606GN=RC3H2	279	287	yes	no	3	0.0046874	64.207	870	1739			Pan02
EHDDTLPSQL	10	tr|F5H5B4|F5H5B4_HUMANSerine/threonine-proteinkinase4OS=HomosapiensOX=9606GN=STK4PE=1SV=1	301	310	yes	no	2	0.00023466	180.93	871	923			Pan02
EHDEPILKHL	10	tr|H0YH88|H0YH88_HUMANNucleosomeassemblyprotein1-like1(Fragment)OS=HomosapiensOX=9606GN=NAP1L1PE=1SV=1	127	136	yes	no	2;3	1.3362e-05	102.07	872	739			Pan02
EHDIRHYDL	9	sp|Q9HCE1-2|MOV10_HUMANIsoform2ofPutativehelicaseMOV-10OS=HomosapiensOX=9606GN=MOV10	352	360	yes	no	2;3	0.00038418	106.6	873	1744			Pan02
EHDISLDRI	9	tr|M0R3C7|M0R3C7_HUMANSymplekinOS=HomosapiensOX=9606GN=SYMPKPE=1SV=1	208	216	yes	no	2;3	0.0068787	78.113	874	1469			Pan02
EHDPITKNKQVL	12	sp|P42224-2|STAT1_HUMANIsoformBetaofSignaltransducerandactivatoroftranscription1-alpha/betaOS=HomosapiensOX=9606GN=STAT1	290	301	yes	no	3	0.0040628	84.507	875	631			Pan02
EHDPRVITV	9	tr|A0A087WUE0|A0A087WUE0_HUMANDehydrogenase/reductaseSDRfamilymember12(Fragment)OS=HomosapiensOX=9606GN=DHRS12PE=4SV=1	33	41	yes	no	2;3	0.00052718	110.41	876	47			Pan02
EHDPSESIDEF	11	tr|E9PJA7|E9PJA7_HUMANBcl-2-associatedtranscriptionfactor1OS=HomosapiensOX=9606GN=BCLAF1PE=1SV=1	190	200	yes	no	2	3.4436e-05	136.11	877	1831			Pan02
EHDPSSIYL	9	sp|Q9P2D3-3|HTR5B_HUMANIsoform3ofHEATrepeat-containingprotein5BOS=HomosapiensOX=9606GN=HEATR5B	754	762	yes	no	2	0.00024992	142.11	878	1853			Pan02
EHDPSSIYLRI	11	sp|Q9P2D3-3|HTR5B_HUMANIsoform3ofHEATrepeat-containingprotein5BOS=HomosapiensOX=9606GN=HEATR5B	754	764	yes	no	2	0.041335	94.692	879	1853			Pan02
EHDPVGQMV	9	sp|P55060-4|XPO2_HUMANIsoform4ofExportin-2OS=HomosapiensOX=9606GN=CSE1L	857	865	yes	no	2	2.8187e-06	146.21	880	733	72		Pan02
EHDPVSQRL	9	sp|P53671-2|LIMK2_HUMANIsoformLIMK2bofLIMdomainkinase2OS=HomosapiensOX=9606GN=LIMK2	215	223	yes	no	3	1.2214e-05	95.741	881	727			Pan02
EHDQTMLDKL	10	sp|Q7Z460-2|CLAP1_HUMANIsoform2ofCLIP-associatingprotein1OS=HomosapiensOX=9606GN=CLASP1	41	50	yes	no	2	0.00065288	89.886	882	1270			Pan02
EHDRPTALI	9	sp|P61968|LMO4_HUMANLIMdomaintranscriptionfactorLMO4OS=HomosapiensOX=9606GN=LMO4PE=1SV=1	138	146	yes	yes	2;3	0.00018806	125.31	883	779			Pan02
EHDTTEYKL	9	sp|P29350-2|PTN6_HUMANIsoform3ofTyrosine-proteinphosphatasenon-receptortype6OS=HomosapiensOX=9606GN=PTPN6	345	353	yes	no	2;3	4.497e-20	199.29	884	569			Pan02
EHDVKTLQL	9	sp|Q15723-4|ELF2_HUMANIsoform4ofETS-relatedtranscriptionfactorElf-2OS=HomosapiensOX=9606GN=ELF2	456	464	yes	no	2;3	0.0021363	88.358	885	1052			Pan02
EHEDLLNITL	10	sp|Q92845-4|KIFA3_HUMANIsoform4ofKinesin-associatedprotein3OS=HomosapiensOX=9606GN=KIFAP3	278	287	yes	no	2	4.5399e-10	136.11	886	1474			Pan02
EHEDTDKYRQL	11	sp|P53618|COPB_HUMANCoatomersubunitbetaOS=HomosapiensOX=9606GN=COPB1PE=1SV=3	372	382	yes	no	3	0.02038	32.606	887	725			Pan02
EHEDVQERTTL	11	tr|A0A096LNU0|A0A096LNU0_HUMANColorectalmutantcancerproteinOS=HomosapiensOX=9606GN=MCCPE=1SV=1	66	76	yes	no	2;3	0.00060425	110.14	888	537			Pan02
EHEKVAILAQL	11	sp|Q96F63|CCD97_HUMANCoiled-coildomain-containingprotein97OS=HomosapiensOX=9606GN=CCDC97PE=1SV=1	89	99	yes	yes	2	0.011525	88.177	889	1525			Pan02
EHENFLETI	9	sp|P28715|ERCC5_HUMANDNArepairproteincomplementingXP-GcellsOS=HomosapiensOX=9606GN=ERCC5PE=1SV=3	610	618	yes	no	2	2.7471e-06	178.08	890	567			Pan02
EHEQFQHAI	9	tr|F5H228|F5H228_HUMANTriplefunctionaldomainproteinOS=HomosapiensOX=9606GN=TRIOPE=1SV=1	900	908	yes	no	3	0.010985	44.349	891	232			Pan02
EHEQLVVTL	9	sp|O00461|GOLI4_HUMANGolgiintegralmembraneprotein4OS=HomosapiensOX=9606GN=GOLIM4PE=1SV=1	209	217	yes	yes	2	0.0017106	101.33	892	81			Pan02
EHEQNAAQVHF	11	tr|E9PIB4|E9PIB4_HUMANPRdomainzincfingerprotein10(Fragment)OS=HomosapiensOX=9606GN=PRDM10PE=4SV=1	16	26	yes	no	3	0.0054674	48.284	893	1771			Pan02
EHETGTKITI	10	sp|Q9Y6M1-5|IF2B2_HUMANIsoform5ofInsulin-likegrowthfactor2mRNA-bindingprotein2OS=HomosapiensOX=9606GN=IGF2BP2	238	247	yes	no	2;3	9.9972e-05	155.58	894	2026			Pan02
EHFKGQQFL	9	sp|Q68DQ2|CRBG3_HUMANVerylargeA-kinaseanchorproteinOS=HomosapiensOX=9606GN=CRYBG3PE=1SV=3	2532	2540	yes	no	2;3	0.00048413	114.6	895	1175			Pan02
EHFNGVAEL	9	sp|Q16537-3|2A5E_HUMANIsoform3ofSerine/threonine-proteinphosphatase2A56kDaregulatorysubunitepsilonisoformOS=HomosapiensOX=9606GN=PPP2R5E	157	165	yes	no	2	0.00055076	118.89	896	1026			Pan02
EHGDQDYIW	9	sp|P55061|BI1_HUMANBaxinhibitor1OS=HomosapiensOX=9606GN=TMBIM6PE=1SV=2	197	205	yes	no	2	3.283e-09	154.35	897	734			Pan02
EHGPKAVTI	9	sp|Q8NEF9|SRFB1_HUMANSerumresponsefactor-bindingprotein1OS=HomosapiensOX=9606GN=SRFBP1PE=1SV=1	192	200	yes	yes	2	0.00077781	103.42	898	1379			Pan02
EHHEEDFFL	9	tr|I3L236|I3L236_HUMANGamma-aminobutyricacidreceptor-associatedproteinOS=HomosapiensOX=9606GN=GABARAPPE=3SV=1	7	15	yes	no	2	0.0041501	143.37	899	255			Pan02
EHHSNILLTF	10	sp|Q8WXH0|SYNE2_HUMANNesprin-2OS=HomosapiensOX=9606GN=SYNE2PE=1SV=3	438	447	yes	no	2	0.039176	70.525	900	1442			Pan02
EHIAASVSI	9	sp|P46379-4|BAG6_HUMANIsoform4ofLargeproline-richproteinBAG6OS=HomosapiensOX=9606GN=BAG6	44	52	yes	no	2	6.6998e-07	167.25	901	653			Pan02
EHIDDKIAL	9	sp|Q9H8K7|CJ088_HUMANUncharacterizedproteinC10orf88OS=HomosapiensOX=9606GN=C10orf88PE=1SV=2	406	414	yes	yes	2	0.023684	73.324	902	1724			Pan02
EHIDSFEDW	9	tr|G3V2Z2|G3V2Z2_HUMANAnkyrinrepeatandSOCSboxprotein2(Fragment)OS=HomosapiensOX=9606GN=ASB2PE=1SV=1	473	481	yes	no	2	9.1191e-05	110.36	903	1571			Pan02
EHIEEVSLF	9	sp|Q66GS9|CP135_HUMANCentrosomalproteinof135kDaOS=HomosapiensOX=9606GN=CEP135PE=1SV=2	593	601	yes	yes	2	1.0921e-05	141.98	904	1169			Pan02
EHIKLQQELL	10	tr|B7Z3P7|B7Z3P7_HUMANHistonedeacetylase9OS=HomosapiensOX=9606GN=HDAC9PE=1SV=1	85	94	yes	no	2	7.5939e-05	137.9	905	1907			Pan02
EHIKVQQLM	9	sp|Q04637-6|IF4G1_HUMANIsoformEofEukaryotictranslationinitiationfactor4gamma1OS=HomosapiensOX=9606GN=EIF4G1	820	828	yes	no	2	0.055465	43.858	906	864			Pan02
EHIMDLTRL	9	sp|Q14204|DYHC1_HUMANCytoplasmicdynein1heavychain1OS=HomosapiensOX=9606GN=DYNC1H1PE=1SV=5	2444	2452	yes	yes	2;3	0.00064086	99.802	907	979	109		Pan02
EHINEGETAML	11	tr|R4GN83|R4GN83_HUMANBasigin(Fragment)OS=HomosapiensOX=9606GN=BSGPE=1SV=1	21	31	yes	no	2	1.4635e-07	207.95	908	605	57		Pan02
EHIRVGWEQL	10	sp|O43707|ACTN4_HUMANAlpha-actinin-4OS=HomosapiensOX=9606GN=ACTN4PE=1SV=2	730	739	no	no	2	1.0551e-08	207.29	909	158;432			Pan02
EHISSLIKL	9	sp|O00231|PSD11_HUMAN26Sproteasomenon-ATPaseregulatorysubunit11OS=HomosapiensOX=9606GN=PSMD11PE=1SV=3	348	356	yes	no	2	0.0013134	98.299	910	73			Pan02
EHITTNEDF	9	tr|B8ZZF0|B8ZZF0_HUMANProteinphosphatase1B(Fragment)OS=HomosapiensOX=9606GN=PPM1BPE=1SV=2	77	85	yes	no	2	0.00106	98.523	911	218			Pan02
EHLLEKDIITL	11	sp|P42575-2|CASP2_HUMANIsoform2ofCaspase-2OS=HomosapiensOX=9606GN=CASP2	27	37	yes	no	2	0.015953	85.676	912	636			Pan02
EHLNLLEKDYF	11	sp|O43491-3|E41L2_HUMANIsoform3ofBand4.1-likeprotein2OS=HomosapiensOX=9606GN=EPB41L2	249	259	yes	no	2	2.143e-19	190.86	913	150			Pan02
EHLNYVTEI	9	tr|E9PNL8|E9PNL8_HUMANDiacylglycerolkinaseOS=HomosapiensOX=9606GN=DGKZPE=1SV=1	513	521	yes	no	2	0.027374	86.833	914	956			Pan02
EHLQVITTL	9	sp|Q9P0K7-4|RAI14_HUMANIsoform4ofAnkycorbinOS=HomosapiensOX=9606GN=RAI14	703	711	yes	no	2	0.0023417	95.531	915	1845			Pan02
EHMIPIENL	9	sp|Q07954|LRP1_HUMANProlow-densitylipoproteinreceptor-relatedprotein1OS=HomosapiensOX=9606GN=LRP1PE=1SV=2	550	558	yes	yes	2	0.029616	68.422	916	884			Pan02
EHMLDVSKL	9	tr|A0A0G2JK28|A0A0G2JK28_HUMANComplementC2(Fragment)OS=HomosapiensOX=9606GN=C2PE=1SV=1	318	326	yes	no	2;3	0.0025038	78.149	917	351			Pan02
EHMMESVLI	9	sp|Q8WVT3|TPC12_HUMANTraffickingproteinparticlecomplexsubunit12OS=HomosapiensOX=9606GN=TRAPPC12PE=1SV=3	64	72	yes	yes	2	1.2138e-05	154.11	918	1431			Pan02
EHNFPEQEI	9	sp|Q9P2E3|ZNFX1_HUMANNFX1-typezincfinger-containingprotein1OS=HomosapiensOX=9606GN=ZNFX1PE=2SV=2	1114	1122	yes	yes	2	0.0020138	101.28	919	1854			Pan02
EHNVFQNKI	9	sp|Q86UP2-2|KTN1_HUMANIsoform2ofKinectinOS=HomosapiensOX=9606GN=KTN1	386	394	yes	no	3	0.0084384	40.994	920	1291			Pan02
EHQPDNIKALF	11	sp|Q14318|FKBP8_HUMANPeptidyl-prolylcis-transisomeraseFKBP8OS=HomosapiensOX=9606GN=FKBP8PE=1SV=2	300	310	yes	no	2	0.0016913	83.623	921	985			Pan02
EHQQEISKI	9	sp|Q9Y5S2|MRCKB_HUMANSerine/threonine-proteinkinaseMRCKbetaOS=HomosapiensOX=9606GN=CDC42BPBPE=1SV=2	678	686	yes	yes	2	0.00097388	95.741	922	2010			Pan02
EHQVPVEKL	9	sp|Q9UPN3|MACF1_HUMANMicrotubule-actincross-linkingfactor1,isoforms1/2/3/5OS=HomosapiensOX=9606GN=MACF1PE=1SV=4	4053	4061	yes	no	2	0.00044603	107.57	923	1943			Pan02
EHSAVPDSL	9	sp|Q12772|SRBP2_HUMANSterolregulatoryelement-bindingprotein2OS=HomosapiensOX=9606GN=SREBF2PE=1SV=2	750	758	yes	yes	2	0.0058401	92.467	924	904			Pan02
EHSEFVVGF	9	sp|P11172-2|UMPS_HUMANIsoform2ofUridine5'-monophosphatesynthaseOS=HomosapiensOX=9606GN=UMPS	214	222	yes	no	2	0.00018175	90.986	925	414			Pan02
EHSESTLNVM	10	sp|P42356|PI4KA_HUMANPhosphatidylinositol4-kinasealphaOS=HomosapiensOX=9606GN=PI4KAPE=1SV=4	543	552	yes	yes	2	9.6564e-06	161.9	926	634	63		Pan02
EHSETIIEL	9	tr|C9J225|C9J225_HUMANGirdin(Fragment)OS=HomosapiensOX=9606GN=CCDC88APE=1SV=1	131	139	yes	no	2	7.1997e-05	151.51	927	1099			Pan02
EHSFEVSLF	9	sp|Q8IX12-2|CCAR1_HUMANIsoform2ofCelldivisioncycleandapoptosisregulatorprotein1OS=HomosapiensOX=9606GN=CCAR1	747	755	yes	no	2	0.0017529	73.039	928	1329			Pan02
EHSLGVGYL	9	sp|Q9Y3Z3-3|SAMH1_HUMANIsoform3ofDeoxynucleosidetriphosphatetriphosphohydrolaseSAMHD1OS=HomosapiensOX=9606GN=SAMHD1	166	174	yes	no	2	0.00050042	118.69	929	1992			Pan02
EHSLVIDTL	9	sp|Q9UHV9|PFD2_HUMANPrefoldinsubunit2OS=HomosapiensOX=9606GN=PFDN2PE=1SV=1	53	61	yes	yes	2	2.487e-05	185.99	930	1884			Pan02
EHSPSDLEAHF	11	tr|C9J9C1|C9J9C1_HUMANSerine/threonine-proteinphosphatase2A65kDaregulatorysubunitAalphaisoform(Fragment)OS=HomosapiensOX=9606GN=PPP2R1APE=1SV=2	158	168	yes	no	2;3	2.7216e-08	153.71	931	573			Pan02
EHSPVPAGF	9	sp|Q7Z569|BRAP_HUMANBRCA1-associatedproteinOS=HomosapiensOX=9606GN=BRAPPE=1SV=2	14	22	yes	yes	2	0.00040412	139.92	932	1274			Pan02
EHSQSFTF	8	tr|E9PI04|E9PI04_HUMANSynembryn-A(Fragment)OS=HomosapiensOX=9606GN=RIC8APE=1SV=1	28	35	yes	no	2	0.00076126	94.407	933	1765			Pan02
EHSSRVVQEL	10	tr|H7C2M2|H7C2M2_HUMANDNA-directedDNA/RNApolymerasemu(Fragment)OS=HomosapiensOX=9606GN=POLMPE=1SV=1	72	81	yes	no	2	0.00022501	145.16	934	1758			Pan02
EHSTGITHL	9	tr|H0YAG2|H0YAG2_HUMANF-box/LRR-repeatprotein5(Fragment)OS=HomosapiensOX=9606GN=FBXL5PE=4SV=1	160	168	yes	no	2	1.2526e-28	200.12	935	1899			Pan02
EHVDVIAKF	9	sp|Q14690|RRP5_HUMANProteinRRP5homologOS=HomosapiensOX=9606GN=PDCD11PE=1SV=3	1759	1767	yes	yes	2;3	7.6831e-14	161.02	936	998			Pan02
EHVEGEDLQQEDGPTG	16	sp|Q12797-5|ASPH_HUMANIsoform5ofAspartyl/asparaginylbeta-hydroxylaseOS=HomosapiensOX=9606GN=ASPH	148	163	yes	no	2	2.9334e-92	280.19	937	907			Pan02
EHVKDDVSI	9	tr|V9GZ76|V9GZ76_HUMANBifunctionalglutamate/proline--tRNAligaseOS=HomosapiensOX=9606GN=EPRSPE=1SV=1	22	30	yes	no	2	0.00022407	141.52	938	362			Pan02
EHVKEVQQL	9	tr|F8W7S5|F8W7S5_HUMANRibosome-bindingprotein1OS=HomosapiensOX=9606GN=RRBP1PE=1SV=1	109	117	yes	no	2;3	4.0037e-06	182.73	939	1855			Pan02
EHVLETINF	9	sp|A5YKK6-3|CNOT1_HUMANIsoform3ofCCR4-NOTtranscriptioncomplexsubunit1OS=HomosapiensOX=9606GN=CNOT1	2000	2008	yes	no	2	0.0019454	125.25	940	53			Pan02
EHVPGADIL	9	sp|P32519-2|ELF1_HUMANIsoform2ofETS-relatedtranscriptionfactorElf-1OS=HomosapiensOX=9606GN=ELF1	37	45	yes	no	2	0.0035145	81.635	941	589			Pan02
EHVPNSVRL	9	sp|O94906-2|PRP6_HUMANIsoform2ofPre-mRNA-processingfactor6OS=HomosapiensOX=9606GN=PRPF6	398	406	yes	no	3	0.0081014	76.679	942	244			Pan02
EHVPSSSSI	9	sp|O60238-2|BNI3L_HUMANIsoform2ofBCL2/adenovirusE1B19kDaprotein-interactingprotein3-likeOS=HomosapiensOX=9606GN=BNIP3L	18	26	yes	no	2	0.00071127	138.07	943	168			Pan02
EHVVQGDAL	9	sp|Q9NPB8|GPCP1_HUMANGlycerophosphocholinephosphodiesteraseGPCPD1OS=HomosapiensOX=9606GN=GPCPD1PE=1SV=2	240	248	yes	yes	2	0.00058743	92.47	944	1762			Pan02
EHWDDKAKSLL	11	tr|B3KV94|B3KV94_HUMANJumonji,ATrichinteractivedomain1B(RBP2-like),isoformCRA_a(Fragment)OS=HomosapiensOX=9606GN=KDM5BPE=1SV=1	811	821	yes	no	3	0.038261	39.923	945	1875			Pan02
EHYDPSQSPQLF	12	sp|P46939|UTRO_HUMANUtrophinOS=HomosapiensOX=9606GN=UTRNPE=1SV=2	3175	3186	yes	no	2	5.1301e-05	121.05	946	659			Pan02
EIADIKSKY	9	sp|Q15075|EEA1_HUMANEarlyendosomeantigen1OS=HomosapiensOX=9606GN=EEA1PE=1SV=2	171	179	yes	yes	2;3	0.0043854	78.516	947	1022			Pan02
EIADQVSREY	10	sp|Q9UG01-2|IF172_HUMANIsoform2ofIntraflagellartransportprotein172homologOS=HomosapiensOX=9606GN=IFT172	665	674	yes	no	2	0.0010139	107	948	1874			Pan02
EIAEAYLGY	9	sp|P0DMV9|HS71B_HUMANHeatshock70kDaprotein1BOS=HomosapiensOX=9606GN=HSPA1BPE=1SV=1	129	137	yes	no	2	0.0006269	80.294	949	398			Pan02
EIAESVQAF	9	sp|Q6PD74|AAGAB_HUMANAlpha-andgamma-adaptin-bindingproteinp34OS=HomosapiensOX=9606GN=AAGABPE=1SV=1	72	80	yes	yes	2	0.0070439	66.138	950	1206			Pan02
EIAGHIMEF	9	tr|H0YEH2|H0YEH2_HUMANPumiliohomolog1(Fragment)OS=HomosapiensOX=9606GN=PUM1PE=1SV=1	787	795	yes	no	2	8.1171e-14	188.89	951	995	114		Pan02
EIAGTVVGHW	10	sp|Q9NZB2|F120A_HUMANConstitutivecoactivatorofPPAR-gamma-likeprotein1OS=HomosapiensOX=9606GN=FAM120APE=1SV=2	948	957	yes	no	2	0.0034926	111.28	952	1838			Pan02
EIAKATFMY	9	sp|Q14677-2|EPN4_HUMANIsoform2ofClathrininteractor1OS=HomosapiensOX=9606GN=CLINT1	28	36	yes	no	2	0.054891	88.358	953	996			Pan02
EIAPHFAVNHF	11	tr|H0Y6S0|H0Y6S0_HUMANTetratricopeptiderepeatprotein17(Fragment)OS=HomosapiensOX=9606GN=TTC17PE=1SV=1	110	120	yes	no	2	9.5351e-09	121.85	954	1501			Pan02
EIFDGIQPKM	10	sp|P55060-4|XPO2_HUMANIsoform4ofExportin-2OS=HomosapiensOX=9606GN=CSE1L	752	761	yes	no	2	0.00017998	101.6	956	733	73		Pan02
EIFDGNVAHI	10	sp|P46939|UTRO_HUMANUtrophinOS=HomosapiensOX=9606GN=UTRNPE=1SV=2	1655	1664	yes	no	2	0.00080639	111.82	957	659			Pan02
EIFDGNVAHISTW	13	sp|P46939|UTRO_HUMANUtrophinOS=HomosapiensOX=9606GN=UTRNPE=1SV=2	1655	1667	yes	no	2	0.0066736	93.325	958	659			Pan02
EIFQHLMAY	9	tr|F8W8T1|F8W8T1_HUMANInterferon-inducedGTP-bindingproteinMx1OS=HomosapiensOX=9606GN=MX1PE=1SV=1	553	561	yes	no	2	6.1822e-06	143.85	959	505	46		Pan02
EIIEHGIELF	10	sp|Q9Y6D5|BIG2_HUMANBrefeldinA-inhibitedguaninenucleotide-exchangeprotein2OS=HomosapiensOX=9606GN=ARFGEF2PE=1SV=3	645	654	yes	yes	2	0.00055109	132.09	960	2018			Pan02
EIIGKRGIIGY	11	sp|O75964|ATP5L_HUMANATPsynthasesubunitg,mitochondrialOS=HomosapiensOX=9606GN=ATP5LPE=1SV=3	91	101	yes	yes	2	4.4302e-08	160.56	961	233			Pan02
EIIKAYRKL	9	tr|X6R9L0|X6R9L0_HUMANDnaJhomologsubfamilyCmember3OS=HomosapiensOX=9606GN=DNAJC3PE=1SV=1	358	366	yes	no	3	0.021869	41.427	962	934			Pan02
EIIKEISIM	9	tr|F5H5B4|F5H5B4_HUMANSerine/threonine-proteinkinase4OS=HomosapiensOX=9606GN=STK4PE=1SV=1	69	77	yes	no	2	0.00048723	147.36	963	923	107		Pan02
EIIKHMAKL	9	sp|O00203-3|AP3B1_HUMANIsoform2ofAP-3complexsubunitbeta-1OS=HomosapiensOX=9606GN=AP3B1	429	437	yes	no	2;3	0.0037281	94.302	964	70			Pan02
EIIKIIGKY	9	sp|O94915|FRYL_HUMANProteinfurryhomolog-likeOS=HomosapiensOX=9606GN=FRYLPE=1SV=2	2225	2233	yes	no	2;3	9.1914e-09	156.01	965	245			Pan02
EIIMGNIELTRY	12	tr|A0A0D9SFB3|A0A0D9SFB3_HUMANATP-dependentRNAhelicaseDDX3XOS=HomosapiensOX=9606GN=DDX3XPE=1SV=1	189	200	yes	no	2	0.0014823	100.88	966	87			Pan02
EIIQGLTRM	9	tr|A0A087X0S5|A0A087X0S5_HUMANCollagenalpha-1(VI)chainOS=HomosapiensOX=9606GN=COL6A1PE=1SV=1	98	106	yes	no	2	0.008352	114.5	967	426			Pan02
EIISEVQRM	9	tr|A0A286YFG8|A0A286YFG8_HUMANArf-GAPwithSH3domain,ANKrepeatandPHdomain-containingprotein2(Fragment)OS=HomosapiensOX=9606GN=ASAP2PE=1SV=1	269	277	yes	no	2	0.00070559	130.28	968	134	8		Pan02
EIISHISQH	9	sp|A6NHR9|SMHD1_HUMANStructuralmaintenanceofchromosomesflexiblehingedomain-containingprotein1OS=HomosapiensOX=9606GN=SMCHD1PE=1SV=2	760	768	yes	no	2;3	3.2375e-20	221.36	969	55			Pan02
EIITKRLLQY	10	sp|O75113|N4BP1_HUMANNEDD4-bindingprotein1OS=HomosapiensOX=9606GN=N4BP1PE=1SV=4	737	746	yes	yes	2	0.00027752	101.54	970	196			Pan02
EIITNQIPKY	10	sp|P04150-5|GCR_HUMANIsoformGR-AalphaofGlucocorticoidreceptorOS=HomosapiensOX=9606GN=NR3C1	571	580	yes	no	2	0.0010894	76.478	971	332			Pan02
EIITSTTSNY	10	sp|Q6P2Q9|PRP8_HUMANPre-mRNA-processing-splicingfactor8OS=HomosapiensOX=9606GN=PRPF8PE=1SV=2	2053	2062	yes	yes	2	0.0049452	79.469	972	1198			Pan02
EIKDILIQY	9	tr|M0R210|M0R210_HUMAN40SribosomalproteinS16OS=HomosapiensOX=9606GN=RPS16PE=1SV=1	90	98	yes	no	2	0.028246	98.997	973	784			Pan02
EIKDSVVAGF	10	sp|P13639|EF2_HUMANElongationfactor2OS=HomosapiensOX=9606GN=EEF2PE=1SV=4	674	683	yes	yes	2	0.0083567	90.761	974	437			Pan02
EIKEIPTGSW	10	tr|J3QKX5|J3QKX5_HUMANMeprinAsubunitOS=HomosapiensOX=9606GN=MEP1BPE=1SV=1	376	385	yes	no	2	0.00039813	103.19	975	1071			Pan02
EIKETLRQY	9	sp|Q8NB16|MLKL_HUMANMixedlineagekinasedomain-likeproteinOS=HomosapiensOX=9606GN=MLKLPE=1SV=1	171	179	yes	no	2	0.058655	62.546	976	1372			Pan02
EIKETNDTW	9	sp|Q7Z5K2|WAPL_HUMANWingsapart-likeproteinhomologOS=HomosapiensOX=9606GN=WAPLPE=1SV=1	203	211	yes	no	2	0.00061412	86.095	977	1277			Pan02
EIKQKIDSY	9	tr|Q8TEK8|Q8TEK8_HUMANFLJ00186protein(Fragment)OS=HomosapiensOX=9606GN=RASSF5PE=1SV=1	16	24	yes	no	2	8.2009e-06	188.98	978	1438			Pan02
EILEKAFSQF	10	sp|O60506-4|HNRPQ_HUMANIsoform4ofHeterogeneousnuclearribonucleoproteinQOS=HomosapiensOX=9606GN=SYNCRIP	317	326	yes	no	2	0.00090993	122.44	979	180			Pan02
EILEKSFSEF	10	tr|B4DT28|B4DT28_HUMANHeterogeneousnuclearribonucleoproteinROS=HomosapiensOX=9606GN=HNRNPRPE=1SV=1	216	225	yes	no	2	0.010448	103.87	980	145			Pan02
EILHFHYTTW	10	sp|P18031|PTN1_HUMANTyrosine-proteinphosphatasenon-receptortype1OS=HomosapiensOX=9606GN=PTPN1PE=1SV=1	170	179	yes	no	2	1.0489e-08	133.9	981	482			Pan02
EILKEMTHSW	10	tr|E7ETI4|E7ETI4_HUMANAF4/FMR2familymember1(Fragment)OS=HomosapiensOX=9606GN=AFF1PE=1SV=1	364	373	yes	no	2	6.0316e-20	199.7	982	701			Pan02
EIMDKAYDKF	10	sp|Q709C8-4|VP13C_HUMANIsoform4ofVacuolarproteinsorting-associatedprotein13COS=HomosapiensOX=9606GN=VPS13C	697	706	yes	no	2	1.2253e-10	185.81	983	1240	129		Pan02
EIMDRAYDSF	10	sp|Q96RL7-4|VP13A_HUMANIsoform4ofVacuolarproteinsorting-associatedprotein13AOS=HomosapiensOX=9606GN=VPS13A	700	709	yes	no	2	7.3605e-05	158.76	984	1575			Pan02
EIMEHRFKTY	10	sp|Q96SB8|SMC6_HUMANStructuralmaintenanceofchromosomesprotein6OS=HomosapiensOX=9606GN=SMC6PE=1SV=2	921	930	yes	no	2;3	0.0009681	67.993	985	1582			Pan02
EIMRAGMSSL	10	sp|Q92526-2|TCPW_HUMANIsoform2ofT-complexprotein1subunitzeta-2OS=HomosapiensOX=9606GN=CCT6B	475	484	yes	no	2	1.5729e-06	166.16	986	620			Pan02
EIMTRIQTY	9	sp|Q9BYX4|IFIH1_HUMANInterferon-inducedhelicaseCdomain-containingprotein1OS=HomosapiensOX=9606GN=IFIH1PE=1SV=3	556	564	yes	yes	2	6.4129e-09	178.94	987	1658	155		Pan02
EINENNVREF	10	tr|S4R3P6|S4R3P6_HUMANMAP3K12-bindinginhibitoryprotein1(Fragment)OS=HomosapiensOX=9606GN=MBIPPE=1SV=1	133	142	yes	no	2	0.00052959	147.19	988	1790			Pan02
EIPAANLVNKY	11	sp|P26045-3|PTN3_HUMANIsoform3ofTyrosine-proteinphosphatasenon-receptortype3OS=HomosapiensOX=9606GN=PTPN3	528	538	yes	no	2	3.1703e-07	98.933	989	547			Pan02
EIPEFDLSRY	10	sp|Q16647|PTGIS_HUMANProstacyclinsynthaseOS=HomosapiensOX=9606GN=PTGISPE=1SV=1	472	481	yes	yes	2	0.0063269	99.305	990	1065			Pan02
EIPEGYVPEHW	11	tr|H7C5C1|H7C5C1_HUMANNADHdehydrogenase[ubiquinone]1betasubcomplexsubunit5,mitochondrial(Fragment)OS=HomosapiensOX=9606GN=NDUFB5PE=4SV=1	21	31	yes	no	2	2.4721e-05	110.81	991	157			Pan02
EIPGKFMGY	9	tr|C9JL08|C9JL08_HUMAN1-phosphatidylinositol3-phosphate5-kinase(Fragment)OS=HomosapiensOX=9606GN=PIKFYVEPE=1SV=1	207	215	yes	no	2	0.013309	54.787	992	1973			Pan02
EIRDIILGM	9	sp|Q6P2Q9|PRP8_HUMANPre-mRNA-processing-splicingfactor8OS=HomosapiensOX=9606GN=PRPF8PE=1SV=2	2006	2014	yes	yes	2	0.031027	70.919	993	1198			Pan02
EIREKLAKM	9	sp|P62847-2|RS24_HUMANIsoform2of40SribosomalproteinS24OS=HomosapiensOX=9606GN=RPS24	39	47	yes	no	2;3	0.0083887	74.173	994	796			Pan02
EIRNFLGEKY	10	tr|E7ESE0|E7ESE0_HUMAN60SribosomalproteinL9(Fragment)OS=HomosapiensOX=9606GN=RPL9PE=1SV=1	113	122	yes	no	2	0.001143	99.257	995	591			Pan02
EIRPNSTVQW	10	sp|P00488|F13A_HUMANCoagulationfactorXIIIAchainOS=HomosapiensOX=9606GN=F13A1PE=1SV=4	683	692	yes	yes	2	0.007406	95.358	996	290			Pan02
EISNIFSNY	9	sp|P78545-2|ELF3_HUMANIsoform2ofETS-relatedtranscriptionfactorElf-3OS=HomosapiensOX=9606GN=ELF3	6	14	yes	no	2	0.00070364	71.296	997	824			Pan02
EISSAQISTY	10	tr|H0YA77|H0YA77_HUMANProteinJBTS17(Fragment)OS=HomosapiensOX=9606GN=C5orf42PE=1SV=1	994	1003	yes	no	2	0.01189	63.21	998	1716			Pan02
EITEESDAVLVDKSDSD	17	sp|Q6NZI2|CAVN1_HUMANCaveolae-associatedprotein1OS=HomosapiensOX=9606GN=CAVIN1PE=1SV=1	374	390	yes	no	2	1.4827e-13	155.88	999	1190			Pan02
EITESGRIGF	10	tr|J3KNI6|J3KNI6_HUMANIntegrinbeta(Fragment)OS=HomosapiensOX=9606GN=ITGB2PE=1SV=1	150	159	yes	no	2	0.00097748	182.53	1000	343			Pan02
EIVDHALHAL	10	sp|O60716-24|CTND1_HUMANIsoform3ofCatenindelta-1OS=HomosapiensOX=9606GN=CTNND1	387	396	yes	no	2	0.00013486	120.49	1001	187			Pan02
EIVEGENHTY	10	tr|Q5HY54|Q5HY54_HUMANFilamin-AOS=HomosapiensOX=9606GN=FLNAPE=1SV=1	2149	2158	yes	no	2	0.054773	118.32	1002	518			Pan02
EIVEKIGVH	9	tr|E9PHH9|E9PHH9_HUMANDNA-directedRNApolymeraseIIIsubunitRPC3OS=HomosapiensOX=9606GN=POLR3CPE=1SV=1	19	27	yes	no	2	0.00089534	126.57	1003	1635			Pan02
EIVERQLQM	9	sp|Q12792-4|TWF1_HUMANIsoform4ofTwinfilin-1OS=HomosapiensOX=9606GN=TWF1	183	191	yes	no	2	0.0005475	134.15	1004	906	103		Pan02
EIVKEVSTY	9	sp|Q5VTE0|EF1A3_HUMANPutativeelongationfactor1-alpha-like3OS=HomosapiensOX=9606GN=EEF1A1P5PE=5SV=1	169	177	yes	no	2	0.011342	101.72	1005	813			Pan02
EIVKKYTQF	9	sp|Q9Y223-5|GLCNE_HUMANIsoform5ofBifunctionalUDP-N-acetylglucosamine2-epimerase/N-acetylmannosaminekinaseOS=HomosapiensOX=9606GN=GNE	319	327	yes	no	2	1.7344e-38	208.72	1006	1956			Pan02
EIVKQITSI	9	tr|G3XAN0|G3XAN0_HUMAN40SribosomalproteinS20OS=HomosapiensOX=9606GN=RPS20PE=1SV=1	41	49	yes	no	2	0.00056834	139.97	1007	758			Pan02
EIVPFRVAAY	10	sp|O43252|PAPS1_HUMANBifunctional3'-phosphoadenosine5'-phosphosulfatesynthase1OS=HomosapiensOX=9606GN=PAPSS1PE=1SV=2	556	565	yes	yes	2	1.2639e-05	143.61	1008	137			Pan02
EIVPKVAKM	9	tr|H0YDX7|H0YDX7_HUMANHBS1-likeprotein(Fragment)OS=HomosapiensOX=9606GN=HBS1LPE=1SV=1	27	35	yes	no	2	0.0043506	69.998	1009	1993			Pan02
EIVRSFGTL	9	sp|Q04609-10|FOLH1_HUMANIsoform10ofGlutamatecarboxypeptidase2OS=HomosapiensOX=9606GN=FOLH1	89	97	yes	no	2	0.00021586	144.12	1010	863			Pan02
EIYAGKKNNW	10	tr|A0A075B7D2|A0A075B7D2_HUMANBRISCandBRCA1-Acomplexmember2(Fragment)OS=HomosapiensOX=9606GN=BABAM2PE=1SV=1	135	144	yes	no	2	0.0042526	117.17	1011	1823			Pan02
EIYGGSDSRF	10	sp|O75533|SF3B1_HUMANSplicingfactor3Bsubunit1OS=HomosapiensOX=9606GN=SF3B1PE=1SV=3	42	51	yes	no	2	6.1042e-05	144.09	1012	212			Pan02
EIYGGSDSRFAGY	13	sp|O75533|SF3B1_HUMANSplicingfactor3Bsubunit1OS=HomosapiensOX=9606GN=SF3B1PE=1SV=3	42	54	yes	no	2	2.9379e-12	160.53	1013	212			Pan02
EIYSKTTRF	9	tr|H7C5P4|H7C5P4_HUMANReplicationfactorCsubunit2(Fragment)OS=HomosapiensOX=9606GN=RFC2PE=1SV=1	15	23	yes	no	3	0.0086014	72.638	1014	599			Pan02
EKASGYLQDSL	11	tr|K7EMD1|K7EMD1_HUMANSterolregulatoryelement-bindingprotein1(Fragment)OS=HomosapiensOX=9606GN=SREBF1PE=1SV=1	23	33	yes	no	2	0.013286	138.11	1015	612			Pan02
ELAEAASKW	9	sp|Q8NEY8-7|PPHLN_HUMANIsoform7ofPeriphilin-1OS=HomosapiensOX=9606GN=PPHLN1	44	52	yes	no	2	0.032158	93.374	1016	1381			Pan02
ELASHVVSY	9	sp|Q9UMD9-2|COHA1_HUMANIsoform2ofCollagenalpha-1(XVII)chainOS=HomosapiensOX=9606GN=COL17A1	1014	1022	yes	no	2	0.023766	105.2	1017	1931			Pan02
ELDESLQVAER	11	tr|H0YAS8|H0YAS8_HUMANClusterin(Fragment)OS=HomosapiensOX=9606GN=CLUPE=1SV=1	17	27	yes	no	2	0.028865	80.755	1018	410			Pan02
ELERPGGNEITR	12	sp|P02671-2|FIBA_HUMANIsoform2ofFibrinogenalphachainOS=HomosapiensOX=9606GN=FGA	260	271	yes	no	3	0.052362	59.116	1019	318			Pan02
ELFHKDIEAF	10	sp|Q96RL7-4|VP13A_HUMANIsoform4ofVacuolarproteinsorting-associatedprotein13AOS=HomosapiensOX=9606GN=VPS13A	2739	2748	yes	no	2	2.4056e-06	120.87	1020	1575			Pan02
ELHNGTTQSW	10	tr|H0YJP0|H0YJP0_HUMANE3ubiquitin-proteinligaseHECTD1(Fragment)OS=HomosapiensOX=9606GN=HECTD1PE=1SV=2	778	787	yes	yes	2	1.5021e-08	160.11	1021	2037			Pan02
ELIAKIPNF	9	sp|Q01105-2|SET_HUMANIsoform2ofProteinSETOS=HomosapiensOX=9606GN=SET	73	81	yes	no	2	0.00064641	94.262	1022	844			Pan02
ELIEQAAQY	9	tr|H0YKK0|H0YKK0_HUMANSmallnuclearribonucleoproteinpolypeptideA',isoformCRA_aOS=HomosapiensOX=9606GN=SNRPA1PE=1SV=1	7	15	yes	no	2	0.0080806	87.754	1023	388			Pan02
ELIERIPEL	9	tr|G3V0E5|G3V0E5_HUMANTransferrinreceptor(P90,CD71),isoformCRA_cOS=HomosapiensOX=9606GN=TFRCPE=1SV=1	494	502	yes	no	2	0.0073902	107.01	1024	325			Pan02
ELIKEVQKY	9	tr|H0YAE2|H0YAE2_HUMANF-BARdomainonlyprotein2(Fragment)OS=HomosapiensOX=9606GN=FCHO2PE=1SV=9	71	79	yes	no	2;3	0.0054052	194.84	1025	897			Pan02
ELINRSLPSF	10	sp|P35367|HRH1_HUMANHistamineH1receptorOS=HomosapiensOX=9606GN=HRH1PE=1SV=1	225	234	yes	yes	2	0.00065053	105.1	1026	601			Pan02
ELINRVNSTY	10	sp|Q9UKW4-3|VAV3_HUMANIsoform3ofGuaninenucleotideexchangefactorVAV3OS=HomosapiensOX=9606GN=VAV3	125	134	yes	no	2	0.0034822	146.81	1027	1908			Pan02
ELIQAKVGSF	10	sp|P42575-2|CASP2_HUMANIsoform2ofCaspase-2OS=HomosapiensOX=9606GN=CASP2	41	50	yes	no	2	0.047082	72.879	1028	636			Pan02
ELIREYLEF	9	tr|I3L0K3|I3L0K3_HUMANLisHdomain-containingproteinFOPNLOS=HomosapiensOX=9606GN=FOPNLPE=1SV=1	55	63	yes	no	2	0.023539	66.073	1029	1561			Pan02
ELIRKIEAY	9	tr|G3V588|G3V588_HUMANInositol-tetrakisphosphate1-kinase(Fragment)OS=HomosapiensOX=9606GN=ITPK1PE=1SV=1	111	119	yes	no	2	0.00026567	169.12	1030	955			Pan02
ELIRSMTAF	9	tr|C9J384|C9J384_HUMANProteinCMSS1(Fragment)OS=HomosapiensOX=9606GN=CMSS1PE=1SV=1	126	134	yes	no	2	0.00037464	110.31	1031	1613			Pan02
ELIRYISEL	9	sp|Q93008-1|USP9X_HUMANIsoform2ofProbableubiquitincarboxyl-terminalhydrolaseFAF-XOS=HomosapiensOX=9606GN=USP9X	1964	1972	yes	no	2	0.00052975	149.65	1032	1482			Pan02
ELISTTANY	9	tr|D6RAY9|D6RAY9_HUMANProteinRed(Fragment)OS=HomosapiensOX=9606GN=IKPE=1SV=1	125	133	yes	no	2	0.0080242	62.714	1033	926			Pan02
ELKEKIAYL	9	tr|A6PVU8|A6PVU8_HUMANTuftelinOS=HomosapiensOX=9606GN=TUFT1PE=1SV=1	270	278	yes	no	2	0.041402	72.928	1034	1755			Pan02
ELKEKLTEY	9	sp|Q6P9A2|GLT18_HUMANPolypeptideN-acetylgalactosaminyltransferase18OS=HomosapiensOX=9606GN=GALNT18PE=2SV=2	200	208	yes	yes	2	0.0049358	152.38	1035	1202			Pan02
ELKERIREY	9	sp|Q86XL3-2|ANKL2_HUMANIsoform2ofAnkyrinrepeatandLEMdomain-containingprotein2OS=HomosapiensOX=9606GN=ANKLE2	463	471	yes	no	3	0.0006618	79.974	1036	1303			Pan02
ELKHELSQW	9	sp|Q99583|MNT_HUMANMax-bindingproteinMNTOS=HomosapiensOX=9606GN=MNTPE=1SV=1	298	306	yes	yes	2	0.00012829	119.41	1037	1590			Pan02
ELKKEIEEM	9	tr|D6RJA6|D6RJA6_HUMANDEAD(Asp-Glu-Ala-Asp)boxpolypeptide46,isoformCRA_bOS=HomosapiensOX=9606GN=DDX46PE=1SV=1	136	144	yes	no	2	0.006821	92.838	1038	1253	130		Pan02
ELMDAMVSHF	10	tr|A0A087WWZ2|A0A087WWZ2_HUMANPhosphorylatedCTD-interactingfactor1(Fragment)OS=HomosapiensOX=9606GN=PCIF1PE=1SV=1	178	187	yes	no	2	0.003318	65.252	1039	1708			Pan02
ELMDHGIVSW	10	tr|C9IZR8|C9IZR8_HUMANEngulfmentandcellmotilityprotein1(Fragment)OS=HomosapiensOX=9606GN=ELMO1PE=1SV=1	152	161	yes	no	2	0.0064798	120.49	1040	1455	141		Pan02
ELMDKKLPSF	10	sp|Q12882|DPYD_HUMANDihydropyrimidinedehydrogenase[NADP(+)]OS=HomosapiensOX=9606GN=DPYDPE=1SV=2	870	879	yes	yes	2	0.00083828	118.71	1041	913			Pan02
ELMEHGVVSW	10	sp|Q96BJ8-2|ELMO3_HUMANIsoform1ofEngulfmentandcellmotilityprotein3OS=HomosapiensOX=9606GN=ELMO3	39	48	yes	no	2	0.00012211	152.41	1042	1507			Pan02
ELMHSIVGSY	10	tr|E5RIK8|E5RIK8_HUMANCentrosomalproteinCEP57L1(Fragment)OS=HomosapiensOX=9606GN=CEP57L1PE=4SV=1	4	13	yes	no	2	0.00048055	154.35	1043	1336			Pan02
ELMTHHVHTY	10	sp|Q9NVP1|DDX18_HUMANATP-dependentRNAhelicaseDDX18OS=HomosapiensOX=9606GN=DDX18PE=1SV=2	273	282	yes	yes	2;3	1.0737e-05	120.07	1044	1809			Pan02
ELNDKMKGF	9	sp|P55786-2|PSA_HUMANIsoform2ofPuromycin-sensitiveaminopeptidaseOS=HomosapiensOX=9606GN=NPEPPS	107	115	yes	no	2;3	0.0004428	105.14	1045	742			Pan02
ELNDRLAVY	9	tr|Q3BDU5|Q3BDU5_HUMANPrelamin-A/COS=HomosapiensOX=9606GN=LMNAPE=1SV=1	37	45	yes	no	2	0.00071159	105.14	1046	313			Pan02
ELNEGLMKW	9	sp|P78545-2|ELF3_HUMANIsoform2ofETS-relatedtranscriptionfactorElf-3OS=HomosapiensOX=9606GN=ELF3	264	272	yes	no	2	0.048394	58.917	1047	824			Pan02
ELNKILRSW	9	sp|Q9UBW7|ZMYM2_HUMANZincfingerMYM-typeprotein2OS=HomosapiensOX=9606GN=ZMYM2PE=1SV=1	1174	1182	yes	yes	2	9.5457e-06	131.62	1048	1868			Pan02
ELPDYLIKY	9	tr|H0Y8G1|H0Y8G1_HUMANRNApolymeraseIIelongationfactorELL2(Fragment)OS=HomosapiensOX=9606GN=ELL2PE=1SV=1	42	50	yes	no	2	0.021451	63.48	1049	83			Pan02
ELPREKYLTW	10	sp|P01876|IGHA1_HUMANImmunoglobulinheavyconstantalpha1OS=HomosapiensOX=9606GN=IGHA1PE=1SV=2	270	279	yes	no	2	7.5241e-09	176.38	1050	308			Pan02
ELREQMSGY	9	sp|Q7L7X3|TAOK1_HUMANSerine/threonine-proteinkinaseTAO1OS=HomosapiensOX=9606GN=TAOK1PE=1SV=1	459	467	yes	no	2	0.0065473	88.948	1051	1258			Pan02
ELSDIHTRF	9	sp|Q92974-3|ARHG2_HUMANIsoform3ofRhoguaninenucleotideexchangefactor2OS=HomosapiensOX=9606GN=ARHGEF2	257	265	yes	no	3	0.007861	54.982	1052	1480			Pan02
ELTDRLAFY	9	tr|F8W822|F8W822_HUMANARFGTPase-activatingproteinGIT2OS=HomosapiensOX=9606GN=GIT2PE=1SV=1	225	233	yes	no	2	0.00010133	129.47	1053	976			Pan02
ELTEILVRF	9	sp|Q8WUM4|PDC6I_HUMANProgrammedcelldeath6-interactingproteinOS=HomosapiensOX=9606GN=PDCD6IPPE=1SV=1	679	687	yes	no	2	0.0026224	89.142	1054	1428			Pan02
ELVERLQSY	9	tr|E9PPJ0|E9PPJ0_HUMANSplicingfactor3Bsubunit2OS=HomosapiensOX=9606GN=SF3B2PE=1SV=1	49	57	yes	no	2	4.8233e-06	182.09	1055	947			Pan02
ELVKRILNF	9	tr|D6RDA2|D6RDA2_HUMANProteinDEK(Fragment)OS=HomosapiensOX=9606GN=DEKPE=1SV=1	107	115	yes	no	2	1.3428e-13	217.64	1056	607			Pan02
ELVTGTVRTF	10	sp|O95219-2|SNX4_HUMANIsoform2ofSortingnexin-4OS=HomosapiensOX=9606GN=SNX4	199	208	yes	no	2	0.016761	84.213	1057	260			Pan02
EMDGAQHAAW	10	sp|Q9P2E3|ZNFX1_HUMANNFX1-typezincfinger-containingprotein1OS=HomosapiensOX=9606GN=ZNFX1PE=2SV=2	1892	1901	yes	yes	2	0.060215	65.246	1058	1854			Pan02
EMKDRVTYF	9	tr|A2A369|A2A369_HUMANDedicatorofcytokinesisprotein8OS=HomosapiensOX=9606GN=DOCK8PE=1SV=1	1343	1351	yes	no	2	0.048138	45.081	1059	1383			Pan02
EMMKSYVAW	9	sp|P78527-2|PRKDC_HUMANIsoform2ofDNA-dependentproteinkinasecatalyticsubunitOS=HomosapiensOX=9606GN=PRKDC	878	886	yes	no	2	0.0039938	67.169	1060	822			Pan02
ENEGFTVTAEGK	12	sp|P01024|CO3_HUMANComplementC3OS=HomosapiensOX=9606GN=C3PE=1SV=2	1326	1337	yes	no	2	0.0012137	104.22	1061	299			Pan02
ENIDKIAQW	9	tr|A0A096LNK7|A0A096LNK7_HUMANRhoguaninenucleotideexchangefactor9(Fragment)OS=HomosapiensOX=9606GN=ARHGEF9PE=4SV=1	18	26	yes	no	2	0.00026049	118.32	1062	142			Pan02
ENIRRLPSF	9	sp|Q9UBD5-3|ORC3_HUMANIsoform3ofOriginrecognitioncomplexsubunit3OS=HomosapiensOX=9606GN=ORC3	221	229	yes	no	2	0.0061807	65.156	1063	1863			Pan02
ENMGQYIEY	9	tr|D6RA66|D6RA66_HUMAN15-hydroxyprostaglandindehydrogenase[NAD(+)](Fragment)OS=HomosapiensOX=9606GN=HPGDPE=1SV=1	77	85	yes	no	2	0.0062216	77.923	1064	458			Pan02
EPHTEPEEQVPVEA	14	sp|Q12797-5|ASPH_HUMANIsoform5ofAspartyl/asparaginylbeta-hydroxylaseOS=HomosapiensOX=9606GN=ASPH	111	124	yes	no	2	0.0036939	91.265	1065	907			Pan02
EPQVYTLPPSR	11	sp|P01857|IGHG1_HUMANImmunoglobulinheavyconstantgamma1OS=HomosapiensOX=9606GN=IGHG1PE=1SV=1	228	238	no	no	2	0.010512	64.73	1066	305;306			Pan02
EPVQQPSVVDRVA	13	tr|K7EJD0|K7EJD0_HUMANPerilipin-3(Fragment)OS=HomosapiensOX=9606GN=PLIN3PE=1SV=1	18	30	yes	no	2	7.7749e-05	128.51	1067	184			Pan02
EPVQRIPRY	9	sp|Q96M96-2|FGD4_HUMANIsoform2ofFYVE,RhoGEFandPHdomain-containingprotein4OS=HomosapiensOX=9606GN=FGD4	99	107	yes	no	2;3	0.00015611	122.18	1068	836			Pan02
EPVQRVPRY	9	sp|Q5JSP0-2|FGD3_HUMANIsoform2ofFYVE,RhoGEFandPHdomain-containingprotein3OS=HomosapiensOX=9606GN=FGD3	295	303	yes	no	3	0.0084609	51.066	1069	1129			Pan02
EQDPTNLYI	9	tr|C9J9B2|C9J9B2_HUMANRNA-bindingmotif,single-stranded-interactingprotein3OS=HomosapiensOX=9606GN=RBMS3PE=1SV=1	136	144	yes	no	2	0.020908	86.953	1070	1229			Pan02
EQEMATAASSSSL	13	sp|P63261|ACTG_HUMANActin,cytoplasmic2OS=HomosapiensOX=9606GN=ACTG1PE=1SV=1	224	236	yes	no	2	6.8261e-05	106.16	1071	757			Pan02
EQEMATAASSSSLEKS	16	sp|P63261|ACTG_HUMANActin,cytoplasmic2OS=HomosapiensOX=9606GN=ACTG1PE=1SV=1	224	239	yes	no	2	5.1116e-08	184.21	1072	757	79		Pan02
EQIDKSGSW	9	sp|P18031|PTN1_HUMANTyrosine-proteinphosphatasenon-receptortype1OS=HomosapiensOX=9606GN=PTPN1PE=1SV=1	8	16	yes	yes	2	0.0086006	86.794	1073	482			Pan02
EQIDLLQQY	9	sp|A6NHR9|SMHD1_HUMANStructuralmaintenanceofchromosomesflexiblehingedomain-containingprotein1OS=HomosapiensOX=9606GN=SMCHD1PE=1SV=2	1904	1912	yes	yes	2	0.0082294	72.485	1074	55			Pan02
EQIEKAFNY	9	tr|F2Z2B9|F2Z2B9_HUMANGamma-tubulincomplexcomponentOS=HomosapiensOX=9606GN=TUBGCP2PE=1SV=1	486	494	yes	no	2	0.0073932	76.774	1075	1626			Pan02
EQIGHILVSW	10	sp|Q7Z628-2|ARHG8_HUMANIsoform2ofNeuroepithelialcell-transforminggene1proteinOS=HomosapiensOX=9606GN=NET1	193	202	yes	no	2	0.04878	78.334	1076	1278			Pan02
EQIKEVITF	9	sp|Q01518-2|CAP1_HUMANIsoform2ofAdenylylcyclase-associatedprotein1OS=HomosapiensOX=9606GN=CAP1	109	117	yes	no	2	0.010661	136.27	1077	846			Pan02
EQINAKVAEW	10	tr|M0R0Y3|M0R0Y3_HUMANRuvB-likehelicaseOS=HomosapiensOX=9606GN=RUVBL2PE=1SV=1	229	238	yes	no	2	0.0031053	78.516	1078	1958			Pan02
EQLTPLIK	8	tr|V9GYE3|V9GYE3_HUMANApolipoproteinA-IIOS=HomosapiensOX=9606GN=APOA2PE=1SV=1	22	29	yes	no	2	0.032214	69.998	1079	315			Pan02
EQQDSGRLYL	10	tr|G3V119|G3V119_HUMANCellcycleandapoptosisregulatorprotein2OS=HomosapiensOX=9606GN=CCAR2PE=1SV=1	495	504	yes	no	2	0.027898	62.338	1080	1341			Pan02
EQVEERLSF	9	sp|O00567|NOP56_HUMANNucleolarprotein56OS=HomosapiensOX=9606GN=NOP56PE=1SV=4	399	407	yes	no	2	5.519e-09	185.58	1081	86			Pan02
EQVRGYDF	8	sp|Q9UEW8-2|STK39_HUMANIsoform2ofSTE20/SPS1-relatedproline-alanine-richproteinkinaseOS=HomosapiensOX=9606GN=STK39	226	233	yes	no	2	0.054145	58.782	1082	1870			Pan02
ERDDMIHQL	9	sp|Q92621|NU205_HUMANNuclearporecomplexproteinNup205OS=HomosapiensOX=9606GN=NUP205PE=1SV=3	290	298	yes	yes	3	0.008527	51.949	1083	1461			Pan02
ERDPATYNI	9	sp|O75165|DJC13_HUMANDnaJhomologsubfamilyCmember13OS=HomosapiensOX=9606GN=DNAJC13PE=1SV=5	264	272	yes	yes	2	0.013417	110.22	1084	203			Pan02
ERDPQSPEF	9	tr|A0A087WZP0|A0A087WZP0_HUMANMyb/SANT-likeDNA-bindingdomain-containingprotein4OS=HomosapiensOX=9606GN=MSANTD4PE=1SV=1	35	43	yes	no	2	0.00045995	147.19	1085	1374			Pan02
ERDRLILFL	9	sp|O75165|DJC13_HUMANDnaJhomologsubfamilyCmember13OS=HomosapiensOX=9606GN=DNAJC13PE=1SV=5	909	917	yes	no	2	0.0022723	60.91	1086	203			Pan02
ERFFSDKETF	10	tr|H3BU35|H3BU35_HUMANADP-dependentglucokinase(Fragment)OS=HomosapiensOX=9606GN=ADPGKPE=1SV=1	8	17	yes	no	2;3	1.0596e-05	150.81	1087	1624			Pan02
ERIRDVVYF	9	tr|F5H0N1|F5H0N1_HUMANAnaphase-promotingcomplexsubunit5OS=HomosapiensOX=9606GN=ANAPC5PE=1SV=1	374	382	yes	no	2	0.00045977	113.26	1088	1897			Pan02
ERMNGQEVF	9	sp|O75534-2|CSDE1_HUMANIsoform2ofColdshockdomain-containingproteinE1OS=HomosapiensOX=9606GN=CSDE1	98	106	yes	no	2	0.0065604	78.77	1089	213			Pan02
ESAALIHHY	9	sp|Q5CZA5-2|ZN805_HUMANIsoform2ofZincfingerprotein805OS=HomosapiensOX=9606GN=ZNF805	249	257	yes	no	2	0.00050336	76.592	1090	140			Pan02
ESAGIHETTY	10	sp|P68133|ACTS_HUMANActin,alphaskeletalmuscleOS=HomosapiensOX=9606GN=ACTA1PE=1SV=1	272	281	yes	no	2	0.000262	125.01	1091	812			Pan02
ESAPVHNSF	9	sp|A2VDJ0-2|T131L_HUMANIsoform2ofTransmembraneprotein131-likeOS=HomosapiensOX=9606GN=TMEM131L	1065	1073	yes	no	2	0.00010269	105.25	1092	51			Pan02
ESATFLGYF	9	sp|P06396-2|GELS_HUMANIsoform2ofGelsolinOS=HomosapiensOX=9606GN=GSN	102	110	yes	no	1	0.041817	95.793	1093	349			Pan02
ESFSDYPPLGRF	12	sp|Q5VTE0|EF1A3_HUMANPutativeelongationfactor1-alpha-like3OS=HomosapiensOX=9606GN=EEF1A1P5PE=5SV=1	413	424	yes	no	2	0.00046608	117.53	1094	813			Pan02
ESIDKIARW	9	tr|E9PFR9|E9PFR9_HUMANSpermatogenesis-associatedprotein13OS=HomosapiensOX=9606GN=SPATA13PE=1SV=1	289	297	yes	no	2	0.00036156	141.23	1095	1560			Pan02
ESIDRTVMY	9	sp|Q07837-2|SLC31_HUMANIsoformBofNeutralandbasicaminoacidtransportproteinrBATOS=HomosapiensOX=9606GN=SLC3A1	110	118	yes	no	2	0.00057361	93.162	1096	882	98		Pan02
ESIDRTVMYY	10	sp|Q07837-2|SLC31_HUMANIsoformBofNeutralandbasicaminoacidtransportproteinrBATOS=HomosapiensOX=9606GN=SLC3A1	110	119	yes	no	2	1.2156e-05	134.77	1097	882	98		Pan02
ESIEYVQTF	9	sp|Q5MIZ7-5|P4R3B_HUMANIsoform5ofSerine/threonine-proteinphosphatase4regulatorysubunit3BOS=HomosapiensOX=9606GN=PPP4R3B	98	106	yes	no	2	0.0004474	88.643	1098	1133			Pan02
ESKEDIPYY	9	sp|P09917-5|LOX5_HUMANIsoform5ofArachidonate5-lipoxygenaseOS=HomosapiensOX=9606GN=ALOX5	461	469	yes	no	2	0.0085218	75.043	1100	394			Pan02
ESLQDEGAEPTGY	13	tr|E7EQR4|E7EQR4_HUMANEzrinOS=HomosapiensOX=9606GN=EZRPE=1SV=3	487	499	yes	no	2	0.0020371	100.48	1101	457			Pan02
ESRAQLGGPEAAKSDETAA	19	tr|C9J3N8|C9J3N8_HUMANHeatshockproteinbeta-1OS=HomosapiensOX=9606GN=HSPB1PE=1SV=1	18	36	yes	no	2;3	6.6875e-07	144.29	1102	338			Pan02
ESRAQLGGPEAAKSDETAAK	20	tr|C9J3N8|C9J3N8_HUMANHeatshockproteinbeta-1OS=HomosapiensOX=9606GN=HSPB1PE=1SV=1	18	37	yes	no	3;4	4.6337e-65	203.71	1103	338			Pan02
ESRDGRVDSW	10	sp|O75937|DNJC8_HUMANDnaJhomologsubfamilyCmember8OS=HomosapiensOX=9606GN=DNAJC8PE=1SV=2	214	223	yes	no	3	0.011104	60.102	1104	229			Pan02
ESSSVVLRY	9	sp|Q5JUQ0|FA78A_HUMANProteinFAM78AOS=HomosapiensOX=9606GN=FAM78APE=2SV=1	56	64	yes	yes	2	0.001826	111.01	1105	1131			Pan02
ESSYIATQY	9	tr|C9JXK0|C9JXK0_HUMANLamin-Breceptor(Fragment)OS=HomosapiensOX=9606GN=LBRPE=1SV=1	158	166	yes	no	2	0.00024726	92.491	1106	1001			Pan02
ESVDIRQIY	9	tr|E9PKB7|E9PKB7_HUMANTranscriptionalenhancerfactorTEF-1OS=HomosapiensOX=9606GN=TEAD1PE=1SV=1	159	167	yes	no	2	0.011299	57.96	1107	566			Pan02
ESVHVASYY	9	tr|G3V3J8|G3V3J8_HUMANPhospholipaseD4(Fragment)OS=HomosapiensOX=9606GN=PLD4PE=1SV=1	129	137	yes	no	2	0.0044871	73.039	1108	1513			Pan02
ESVKFSSKY	9	sp|P04114|APOB_HUMANApolipoproteinB-100OS=HomosapiensOX=9606GN=APOBPE=1SV=2	2826	2834	yes	yes	2	0.0070433	81.547	1109	331			Pan02
ESVPPGRSY	9	tr|A0A087WWW7|A0A087WWW7_HUMANTensin-1OS=HomosapiensOX=9606GN=TNS1PE=1SV=1	436	444	yes	no	2	0.033647	69.198	1110	1741			Pan02
ESVRNYEQW	9	sp|Q96J02-3|ITCH_HUMANIsoform3ofE3ubiquitin-proteinligaseItchyhomologOS=HomosapiensOX=9606GN=ITCH	241	249	yes	no	2	0.00071302	133.23	1111	1544			Pan02
ESYGNSRSAPPTRGPPPSYGGSSRY	25	sp|P38159-2|RBMX_HUMANIsoform2ofRNA-bindingmotifprotein,XchromosomeOS=HomosapiensOX=9606GN=RBMX	273	297	yes	no	3;4	9.1774e-30	144.63	1112	616			Pan02
ETADITHAL	9	sp|Q15042-4|RB3GP_HUMANIsoform3ofRab3GTPase-activatingproteincatalyticsubunitOS=HomosapiensOX=9606GN=RAB3GAP1	312	320	yes	no	2	0.00068773	128.75	1113	1017			Pan02
ETADTLLALRY	11	sp|O94808|GFPT2_HUMANGlutamine--fructose-6-phosphateaminotransferase[isomerizing]2OS=HomosapiensOX=9606GN=GFPT2PE=1SV=3	426	436	yes	yes	2	7.4424e-19	151.48	1114	238			Pan02
ETADTLMGLRY	11	sp|Q06210-2|GFPT1_HUMANIsoform2ofGlutamine--fructose-6-phosphateaminotransferase[isomerizing]1OS=HomosapiensOX=9606GN=GFPT1	425	435	yes	no	2	2.8828e-08	145.72	1115	875	97		Pan02
ETADVIAKV	9	sp|O43617-2|TPPC3_HUMANIsoform2ofTraffickingproteinparticlecomplexsubunit3OS=HomosapiensOX=9606GN=TRAPPC3	27	35	yes	no	2	0.038427	51.854	1116	154			Pan02
ETAGLKVGVSSR	12	sp|Q05682-5|CALD1_HUMANIsoform5ofCaldesmonOS=HomosapiensOX=9606GN=CALD1	473	484	yes	no	3	0.046791	41.092	1117	872			Pan02
ETAGRYITY	9	tr|A0A087WVZ9|A0A087WVZ9_HUMANDNA-directedRNApolymerasesI,II,andIIIsubunitRPABC1OS=HomosapiensOX=9606GN=POLR2EPE=1SV=1	171	179	yes	no	2	0.00028695	131.22	1118	497			Pan02
ETAIYKGDY	9	sp|Q15034|HERC3_HUMANProbableE3ubiquitin-proteinligaseHERC3OS=HomosapiensOX=9606GN=HERC3PE=1SV=1	947	955	yes	yes	2	0.0012336	80.684	1119	1016			Pan02
ETAMVTADSKY	11	sp|Q14318|FKBP8_HUMANPeptidyl-prolylcis-transisomeraseFKBP8OS=HomosapiensOX=9606GN=FKBP8PE=1SV=2	167	177	yes	no	2	2.1311e-05	153.05	1120	985	112		Pan02
ETAPLTKNY	9	sp|Q15052-2|ARHG6_HUMANIsoform2ofRhoguaninenucleotideexchangefactor6OS=HomosapiensOX=9606GN=ARHGEF6	79	87	yes	no	2	0.0079318	62.338	1121	1018			Pan02
ETAPLTKNYY	10	sp|Q15052-2|ARHG6_HUMANIsoform2ofRhoguaninenucleotideexchangefactor6OS=HomosapiensOX=9606GN=ARHGEF6	79	88	yes	no	2	1.7103e-19	170.05	1122	1018			Pan02
ETAPRVTSF	9	tr|H7C2C4|H7C2C4_HUMANProteincordon-bleu(Fragment)OS=HomosapiensOX=9606GN=COBLPE=1SV=1	602	610	yes	no	2	0.00039018	113.26	1123	198			Pan02
ETAQEATLGRW	11	tr|G3V470|G3V470_HUMANTelomeraseproteincomponent1OS=HomosapiensOX=9606GN=TEP1PE=1SV=1	182	192	yes	no	2	0.00053266	112.11	1124	1606			Pan02
ETARSVPDM	9	tr|G3V5N7|G3V5N7_HUMANProto-oncogenec-Fos(Fragment)OS=HomosapiensOX=9606GN=FOSPE=1SV=1	134	142	yes	no	2	0.00069344	73.665	1125	301			Pan02
ETASELLMRL	10	sp|Q01082|SPTB2_HUMANSpectrinbetachain,non-erythrocytic1OS=HomosapiensOX=9606GN=SPTBN1PE=1SV=2	1262	1271	yes	no	2	0.024839	48.794	1126	843			Pan02
ETASRIAKV	9	sp|O94915|FRYL_HUMANProteinfurryhomolog-likeOS=HomosapiensOX=9606GN=FRYLPE=1SV=2	2124	2132	yes	no	2	0.030369	60.074	1127	245			Pan02
ETATHWSGY	9	sp|P27338|AOFB_HUMANAmineoxidase[flavin-containing]BOS=HomosapiensOX=9606GN=MAOBPE=1SV=3	427	435	yes	yes	2	3.2927e-09	140.98	1128	554			Pan02
ETATLRSGY	9	sp|P14625|ENPL_HUMANEndoplasminOS=HomosapiensOX=9606GN=HSP90B1PE=1SV=1	719	727	yes	no	2	1.0267e-05	136.75	1129	447			Pan02
ETAVVNVTY	9	sp|Q9Y6M1-5|IF2B2_HUMANIsoform5ofInsulin-likegrowthfactor2mRNA-bindingprotein2OS=HomosapiensOX=9606GN=IGF2BP2	56	64	yes	no	2	0.00042274	116.54	1130	2026			Pan02
ETFAQKMDAF	10	tr|M0R1T4|M0R1T4_HUMANDeoxyhypusinesynthase(Fragment)OS=HomosapiensOX=9606GN=DHPSPE=1SV=1	99	108	yes	no	2	0.0097706	54.776	1131	676			Pan02
ETFDAGLQAF	10	sp|Q13813-3|SPTN1_HUMANIsoform3ofSpectrinalphachain,non-erythrocytic1OS=HomosapiensOX=9606GN=SPTAN1	1999	2008	yes	no	1	0.0047309	86.095	1132	966			Pan02
ETFDDLPKW	9	sp|Q6IQ22|RAB12_HUMANRas-relatedproteinRab-12OS=HomosapiensOX=9606GN=RAB12PE=1SV=3	128	136	yes	yes	2	0.023271	63.565	1133	1181			Pan02
ETFDFQAMGR	10	sp|Q14204|DYHC1_HUMANCytoplasmicdynein1heavychain1OS=HomosapiensOX=9606GN=DYNC1H1PE=1SV=5	1934	1943	yes	yes	2	0.0009092	71.379	1134	979			Pan02
ETFEKSRLY	9	sp|O75844|FACE1_HUMANCAAXprenylprotease1homologOS=HomosapiensOX=9606GN=ZMPSTE24PE=1SV=2	62	70	yes	yes	2	0.00031671	115.49	1135	222			Pan02
ETFGEAGQKY	10	sp|Q9UHV7|MED13_HUMANMediatorofRNApolymeraseIItranscriptionsubunit13OS=HomosapiensOX=9606GN=MED13PE=1SV=3	1778	1787	yes	yes	2	0.00020559	117.4	1136	1883			Pan02
ETFGEASQKY	10	tr|H0YIQ9|H0YIQ9_HUMANMediatorofRNApolymeraseIItranscriptionsubunit13(Fragment)OS=HomosapiensOX=9606GN=MED13LPE=1SV=1	7	16	yes	no	2	0.0003935	122.19	1137	1246			Pan02
ETFGGFDSHQM	11	tr|A0A087WTD7|A0A087WTD7_HUMANA-kinaseanchorprotein13OS=HomosapiensOX=9606GN=AKAP13PE=1SV=1	1082	1092	yes	no	2	0.00039781	123.86	1138	909	104		Pan02
ETFHHSSNW	9	sp|Q9UNY4-2|TTF2_HUMANIsoform2ofTranscriptionterminationfactor2OS=HomosapiensOX=9606GN=TTF2	113	121	yes	no	2	0.00042962	113.5	1139	1942			Pan02
ETFKDFPQMGRF	12	tr|H3BR35|H3BR35_HUMANEukaryoticpeptidechainreleasefactorGTP-bindingsubunitERF3A(Fragment)OS=HomosapiensOX=9606GN=GSPT1PE=1SV=1	442	453	yes	no	2	0.01554	84.507	1140	456			Pan02
ETFKEQGNAY	10	sp|Q99615|DNJC7_HUMANDnaJhomologsubfamilyCmember7OS=HomosapiensOX=9606GN=DNAJC7PE=1SV=2	29	38	yes	no	2	1.2717e-08	153.08	1141	1593			Pan02
ETFKEQGNAYY	11	sp|Q99615|DNJC7_HUMANDnaJhomologsubfamilyCmember7OS=HomosapiensOX=9606GN=DNAJC7PE=1SV=2	29	39	yes	no	2	1.5023e-05	152.34	1142	1593			Pan02
ETFKLAQTY	9	sp|Q92624|APBP2_HUMANAmyloidprotein-bindingprotein2OS=HomosapiensOX=9606GN=APPBP2PE=1SV=2	184	192	yes	yes	2	1.1157e-05	117.39	1143	1462			Pan02
ETFKPDPNSSSF	12	sp|O00463-3|TRAF5_HUMANIsoform3ofTNFreceptor-associatedfactor5OS=HomosapiensOX=9606GN=TRAF5	391	402	yes	no	2	8.0097e-08	145.25	1144	82			Pan02
ETFNHANGL	9	tr|H0YC23|H0YC23_HUMANSerine/threonine-proteinphosphatase2Acatalyticsubunitbetaisoform(Fragment)OS=HomosapiensOX=9606GN=PPP2CBPE=1SV=1	64	72	yes	no	2	0.0026792	92.677	1145	792			Pan02
ETFNTPAMY	9	sp|P63261|ACTG_HUMANActin,cytoplasmic2OS=HomosapiensOX=9606GN=ACTG1PE=1SV=1	125	133	yes	no	2	0.00022099	107.43	1146	757	80		Pan02
ETFNVPAMY	9	sp|P68133|ACTS_HUMANActin,alphaskeletalmuscleOS=HomosapiensOX=9606GN=ACTA1PE=1SV=1	127	135	yes	no	2	7.2919e-09	126.28	1147	812	90		Pan02
ETFPTPDGQGRTSY	14	tr|A0A075B730|A0A075B730_HUMANEpiplakinOS=HomosapiensOX=9606GN=EPPK1PE=1SV=2	1057	1070	yes	no	2	0.014293	91.937	1148	753			Pan02
ETFQQKMLRF	10	tr|J3KSJ9|J3KSJ9_HUMANTelomericrepeat-bindingfactor2(Fragment)OS=HomosapiensOX=9606GN=TERF2PE=1SV=1	55	64	yes	no	2	7.3859e-10	143.01	1149	1043			Pan02
ETFSGVYKKL	10	sp|P62081|RS7_HUMAN40SribosomalproteinS7OS=HomosapiensOX=9606GN=RPS7PE=1SV=1	171	180	yes	yes	3	0.00099914	51.268	1150	781			Pan02
ETFTRVQKY	9	sp|Q13257-2|MD2L1_HUMANIsoform2ofMitoticspindleassemblycheckpointproteinMAD2AOS=HomosapiensOX=9606GN=MAD2L1	41	49	yes	no	2	0.0004151	125.98	1151	939			Pan02
ETHKILGNTF	10	tr|E9PJN6|E9PJN6_HUMANRNAcytidineacetyltransferase(Fragment)OS=HomosapiensOX=9606GN=NAT10PE=1SV=8	109	118	yes	no	2	3.187e-13	152.06	1152	1673			Pan02
ETHPVQETTF	10	sp|Q13627-2|DYR1A_HUMANIsoform1ofDualspecificitytyrosine-phosphorylation-regulatedkinase1AOS=HomosapiensOX=9606GN=DYRK1A	571	580	yes	no	2	0.0007612	86.833	1153	961			Pan02
ETHQPIVETY	10	sp|Q9H9E3-2|COG4_HUMANIsoform2ofConservedoligomericGolgicomplexsubunit4OS=HomosapiensOX=9606GN=COG4	284	293	yes	no	2	0.010147	78.516	1154	1729			Pan02
ETHRDLSSW	9	sp|Q13425|SNTB2_HUMANBeta-2-syntrophinOS=HomosapiensOX=9606GN=SNTB2PE=1SV=1	420	428	yes	yes	2	1.3006e-05	141.52	1155	946			Pan02
ETIAKLVKY	9	sp|Q06210-2|GFPT1_HUMANIsoform2ofGlutamine--fructose-6-phosphateaminotransferase[isomerizing]1OS=HomosapiensOX=9606GN=GFPT1	150	158	yes	no	2;3	1.7591e-20	180.87	1156	875			Pan02
ETIARLQAL	9	sp|Q6IQ26-2|DEN5A_HUMANIsoform2ofDENNdomain-containingprotein5AOS=HomosapiensOX=9606GN=DENND5A	467	475	yes	no	2	0.013525	94.874	1157	1182			Pan02
ETIDAHDGALW	11	sp|Q9UNX4|WDR3_HUMANWDrepeat-containingprotein3OS=HomosapiensOX=9606GN=WDR3PE=1SV=1	490	500	yes	yes	2	0.001979	130.22	1158	1941			Pan02
ETIDRFNNY	9	tr|G3V503|G3V503_HUMANERO1-likeproteinalphaOS=HomosapiensOX=9606GN=ERO1APE=1SV=1	51	59	yes	no	2	8.022e-09	147.29	1159	1537			Pan02
ETIDSRVQEY	10	sp|Q5VYV7|SLX4I_HUMANProteinSLX4IPOS=HomosapiensOX=9606GN=SLX4IPPE=1SV=1	47	56	yes	yes	2	1.6937e-13	162.49	1160	1160			Pan02
ETIDTARLHY	10	sp|Q9P2D3-3|HTR5B_HUMANIsoform3ofHEATrepeat-containingprotein5BOS=HomosapiensOX=9606GN=HEATR5B	1515	1524	yes	no	2	8.8552e-05	131.41	1161	1853			Pan02
ETIDVHSGY	9	sp|Q15800-2|MSMO1_HUMANIsoform2ofMethylsterolmonooxygenase1OS=HomosapiensOX=9606GN=MSMO1	92	100	yes	no	2	0.0038756	90.706	1162	1056			Pan02
ETIDWKVFESW	11	sp|P04233-2|HG2A_HUMANIsoform2ofHLAclassIIhistocompatibilityantigengammachainOS=HomosapiensOX=9606GN=CD74	174	184	yes	no	2	1.8266e-27	193.38	1163	334			Pan02
ETIERLQQL	9	sp|P26639|SYTC_HUMANThreonine--tRNAligase,cytoplasmicOS=HomosapiensOX=9606GN=TARSPE=1SV=3	703	711	yes	no	2	1.1704e-05	164.77	1164	552			Pan02
ETIHPRKSY	9	sp|Q6P2Q9|PRP8_HUMANPre-mRNA-processing-splicingfactor8OS=HomosapiensOX=9606GN=PRPF8PE=1SV=2	1612	1620	yes	yes	2;3	5.572e-09	191.85	1165	1198			Pan02
ETIIIFHSL	9	tr|B1AKW3|B1AKW3_HUMANEyesabsenthomolog(Fragment)OS=HomosapiensOX=9606GN=EYA2PE=1SV=1	148	156	yes	no	2	0.022356	49.358	1166	67			Pan02
ETIKDGVSRF	10	sp|Q8NFU5|IPMK_HUMANInositolpolyphosphatemultikinaseOS=HomosapiensOX=9606GN=IPMKPE=1SV=1	205	214	yes	yes	2;3	0.00020284	155.58	1167	1388			Pan02
ETIKDLPKM	9	tr|G3V133|G3V133_HUMANKIAA0676protein,isoformCRA_dOS=HomosapiensOX=9606GN=TBC1D9BPE=1SV=1	173	181	yes	no	2	0.0054396	80.787	1168	1170			Pan02
ETILGGLGL	9	tr|H7C5H7|H7C5H7_HUMANAflatoxinB1aldehydereductasemember2(Fragment)OS=HomosapiensOX=9606GN=AKR7A2PE=1SV=1	11	19	yes	no	1	0.017249	104.11	1169	149			Pan02
ETILPDRELSKF	12	sp|Q86X10-4|RLGPB_HUMANIsoform4ofRalGTPase-activatingproteinsubunitbetaOS=HomosapiensOX=9606GN=RALGAPB	590	601	yes	no	2	0.021216	102.52	1170	1301			Pan02
ETINRIKLY	9	tr|Q5SX91|Q5SX91_HUMANRabGDPdissociationinhibitor(Fragment)OS=HomosapiensOX=9606GN=GDI2PE=1SV=1	32	40	yes	no	2	1.7032e-06	141.52	1171	686			Pan02
ETIQITQKY	9	sp|Q8N3P4-2|VPS8_HUMANIsoform2ofVacuolarproteinsorting-associatedprotein8homologOS=HomosapiensOX=9606GN=VPS8	966	974	yes	no	2	0.0032349	124.08	1172	1352			Pan02
ETIRNLVDSY	10	tr|H0YBC6|H0YBC6_HUMANDynamin-3(Fragment)OS=HomosapiensOX=9606GN=DNM3PE=1SV=1	23	32	yes	no	2	0.012034	105.52	1173	690			Pan02
ETIRPEETAW	10	sp|Q8N3S3-6|PHTF2_HUMANIsoform6ofPutativehomeodomaintranscriptionfactor2OS=HomosapiensOX=9606GN=PHTF2	263	272	yes	no	2	0.00052621	109.21	1174	1353			Pan02
ETISKAQAF	9	sp|Q7Z3T8|ZFY16_HUMANZincfingerFYVEdomain-containingprotein16OS=HomosapiensOX=9606GN=ZFYVE16PE=1SV=3	802	810	yes	yes	2	0.005338	84.916	1175	1265			Pan02
ETISLIIHY	9	sp|O95782-2|AP2A1_HUMANIsoformBofAP-2complexsubunitalpha-1OS=HomosapiensOX=9606GN=AP2A1	312	320	yes	no	2	0.00068437	77.374	1176	277			Pan02
ETIVHQHEY	9	sp|P23025|XPA_HUMANDNArepairproteincomplementingXP-AcellsOS=HomosapiensOX=9606GN=XPAPE=1SV=1	238	246	yes	yes	2;3	6.2881e-06	158.07	1177	531			Pan02
ETIVIINKF	9	sp|Q96MT1|RN145_HUMANRINGfingerprotein145OS=HomosapiensOX=9606GN=RNF145PE=2SV=2	166	174	yes	no	2	0.022093	102.72	1178	1557			Pan02
ETIVLKEGSEY	11	tr|F5H6Q0|F5H6Q0_HUMANRhoGDP-dissociationinhibitor2(Fragment)OS=HomosapiensOX=9606GN=ARHGDIBPE=1SV=1	97	107	yes	no	2	0.00032058	156.83	1179	710			Pan02
ETKDDMSMSSY	11	tr|G3V133|G3V133_HUMANKIAA0676protein,isoformCRA_dOS=HomosapiensOX=9606GN=TBC1D9BPE=1SV=1	306	316	yes	no	2	0.020599	69.423	1180	1170			Pan02
ETKDYMNQL	9	sp|Q6PIJ6-3|FBX38_HUMANIsoform3ofF-boxonlyprotein38OS=HomosapiensOX=9606GN=FBXO38	25	33	yes	no	2	0.0026963	114.28	1181	1212			Pan02
ETKEIVSGW	9	sp|Q6WCQ1-3|MPRIP_HUMANIsoform3ofMyosinphosphataseRho-interactingproteinOS=HomosapiensOX=9606GN=MPRIP	133	141	yes	no	2	0.023914	60.074	1182	1227			Pan02
ETKEVYRHF	9	tr|C9JEE7|C9JEE7_HUMANWDrepeat-containingprotein43(Fragment)OS=HomosapiensOX=9606GN=WDR43PE=1SV=1	107	115	yes	no	3	0.0058194	51.346	1183	1020			Pan02
ETKEYFESW	9	sp|Q16850-2|CP51A_HUMANIsoform2ofLanosterol14-alphademethylaseOS=HomosapiensOX=9606GN=CYP51A1	79	87	yes	no	2	0.00089537	106.6	1184	1073			Pan02
ETKKQYDSF	9	tr|G3V1J9|G3V1J9_HUMANTransmembraneemp24domain-containingprotein3OS=HomosapiensOX=9606GN=TMED3PE=1SV=1	80	88	yes	no	2	0.0053991	107.1	1186	1990			Pan02
ETKNTLRAF	9	sp|P52701-4|MSH6_HUMANIsoform4ofDNAmismatchrepairproteinMsh6OS=HomosapiensOX=9606GN=MSH6	30	38	yes	no	2;3	0.0026117	66.457	1187	714			Pan02
ETKSRFTEY	9	tr|A0A075B6Q4|A0A075B6Q4_HUMANUncharacterizedproteinOS=HomosapiensOX=9606PE=4SV=2	59	67	yes	no	2	0.00022631	111.82	1188	1533			Pan02
ETKWIDATSGIY	12	tr|H0YE95|H0YE95_HUMANLIMdomainonlyprotein7(Fragment)OS=HomosapiensOX=9606GN=LMO7PE=1SV=2	85	96	yes	no	2	0.020164	63.076	1189	1436			Pan02
ETLETEKAQY	10	tr|R4GMT0|R4GMT0_HUMANAlpha-centractinOS=HomosapiensOX=9606GN=ACTR1APE=1SV=1	232	241	yes	no	2	0.00086783	126.62	1190	763			Pan02
ETLKLISGW	9	sp|O14980|XPO1_HUMANExportin-1OS=HomosapiensOX=9606GN=XPO1PE=1SV=1	754	762	yes	yes	2	0.042061	48.561	1191	108			Pan02
ETLPSKIQQW	10	sp|Q6UWW8-2|EST3_HUMANIsoform2ofCarboxylesterase3OS=HomosapiensOX=9606GN=CES3	188	197	yes	no	2	8.3249e-09	125.49	1192	1221			Pan02
ETLSKIYLSY	10	sp|Q8N1B4-2|VPS52_HUMANIsoform2ofVacuolarproteinsorting-associatedprotein52homologOS=HomosapiensOX=9606GN=VPS52	165	174	yes	no	2	0.0085325	81.296	1193	1342			Pan02
ETMGRALRY	9	sp|Q15723-4|ELF2_HUMANIsoform4ofETS-relatedtranscriptionfactorElf-2OS=HomosapiensOX=9606GN=ELF2	173	181	no	no	2;3	0.00049991	127.02	1194	589;1052			Pan02
ETMKILGSLY	10	sp|Q6PD62|CTR9_HUMANRNApolymerase-associatedproteinCTR9homologOS=HomosapiensOX=9606GN=CTR9PE=1SV=1	376	385	yes	yes	2	0.036447	95.909	1195	1205			Pan02
ETMQDIHFHY	10	sp|P09914-2|IFIT1_HUMANIsoform2ofInterferon-inducedproteinwithtetratricopeptiderepeats1OS=HomosapiensOX=9606GN=IFIT1	344	353	yes	no	2	0.00013301	101.64	1196	393			Pan02
ETMTEKLVKF	10	tr|C9K0E7|C9K0E7_HUMANTRPM8channel-associatedfactor1(Fragment)OS=HomosapiensOX=9606GN=TCAF1PE=1SV=8	132	141	yes	no	2	3.3168e-13	178.32	1197	1997			Pan02
ETNKRFSSL	9	sp|Q9NWQ8|PHAG1_HUMANPhosphoproteinassociatedwithglycosphingolipid-enrichedmicrodomains1OS=HomosapiensOX=9606GN=PAG1PE=1SV=2	289	297	yes	yes	2	0.0024168	93.166	1198	1815			Pan02
ETPDIKLFGKW	11	tr|M0QZN2|M0QZN2_HUMAN40SribosomalproteinS5OS=HomosapiensOX=9606GN=RPS5PE=1SV=1	13	23	yes	no	2	0.00023935	148.69	1199	656			Pan02
ETPDYLLKY	9	tr|U3KQ90|U3KQ90_HUMANRNApolymeraseIIelongationfactorELLOS=HomosapiensOX=9606GN=ELLPE=1SV=2	372	380	yes	no	2	0.0058479	68.214	1200	738			Pan02
ETPLGYDHF	9	tr|G3V520|G3V520_HUMANProteinkinaseCetatype(Fragment)OS=HomosapiensOX=9606GN=PRKCHPE=1SV=1	89	97	yes	no	2	0.0055936	74.415	1201	540			Pan02
ETPRGLRTF	9	tr|G5E9G0|G5E9G0_HUMAN60SribosomalproteinL3OS=HomosapiensOX=9606GN=RPL3PE=1SV=1	42	50	yes	no	3	0.027032	51.268	1202	618			Pan02
ETPRSVPGF	9	tr|B9ZVN9|B9ZVN9_HUMANDNA-directedRNApolymerasesubunitOS=HomosapiensOX=9606GN=POLR1APE=1SV=1	719	727	yes	no	2	7.5653e-06	131.03	1203	274			Pan02
ETPTFKDHSF	10	sp|Q9Y4F9-2|RIPR2_HUMANIsoform2ofRhofamily-interactingcellpolarizationregulator2OS=HomosapiensOX=9606GN=RIPOR2	349	358	yes	no	2;3	0.0035829	84.368	1204	2001			Pan02
ETPYSYPTGNHTY	13	tr|F5H836|F5H836_HUMANPaxillin(Fragment)OS=HomosapiensOX=9606GN=PXNPE=1SV=8	29	41	yes	no	2	8.1041e-05	113.93	1205	669			Pan02
ETQIGGERY	9	sp|Q99832-2|TCPH_HUMANIsoform2ofT-complexprotein1subunitetaOS=HomosapiensOX=9606GN=CCT7	146	154	yes	no	2	0.015553	115.49	1206	1602			Pan02
ETQTDSISRY	10	tr|H0YIM2|H0YIM2_HUMANProteinphosphatase1regulatorysubunit12A(Fragment)OS=HomosapiensOX=9606GN=PPP1R12APE=1SV=1	64	73	yes	no	2	0.00043638	137.13	1207	105			Pan02
ETQTKYQSY	9	tr|E9PKA2|E9PKA2_HUMANHistone-lysineN-methyltransferaseNSD3(Fragment)OS=HomosapiensOX=9606GN=NSD3PE=1SV=1	81	89	yes	no	2	9.2996e-14	146.27	1208	1659			Pan02
ETRAKFESLF	10	sp|P53805-2|RCAN1_HUMANIsoform2ofCalcipressin-1OS=HomosapiensOX=9606GN=RCAN1	27	36	yes	no	2	0.0046849	83.998	1209	728			Pan02
ETRDFIDAY	9	sp|P51589|CP2J2_HUMANCytochromeP4502J2OS=HomosapiensOX=9606GN=CYP2J2PE=1SV=2	273	281	yes	yes	2	0.0005229	106.36	1210	695			Pan02
ETRDTLRQW	9	tr|E7EPJ1|E7EPJ1_HUMANRasandRabinteractor2OS=HomosapiensOX=9606GN=RIN2PE=1SV=2	330	338	yes	no	2;3	6.662e-09	164.96	1211	1445			Pan02
ETREPAETGGY	11	sp|Q96B54|ZN428_HUMANZincfingerprotein428OS=HomosapiensOX=9606GN=ZNF428PE=1SV=2	3	13	yes	no	2	0.00040505	120.15	1212	1503			Pan02
ETRPAGDGTF	10	tr|A0A1W2PPF8|A0A1W2PPF8_HUMANHLAclassIhistocompatibilityantigen,A-3alphachainOS=HomosapiensOX=9606GN=HLA-APE=1SV=1	256	265	no	no	2	0.00088623	122.13	1213	488;310;1080;311;439			Pan02
ETRPAGDGTFQKW	13	tr|A0A1W2PPF8|A0A1W2PPF8_HUMANHLAclassIhistocompatibilityantigen,A-3alphachainOS=HomosapiensOX=9606GN=HLA-APE=1SV=1	256	268	no	no	2	3.722e-13	179.94	1214	488;310;1080;311;439			Pan02
ETRPAGDRTF	10	sp|Q95365|1B38_HUMANHLAclassIhistocompatibilityantigen,B-38alphachainOS=HomosapiensOX=9606GN=HLA-BPE=1SV=1	256	265	no	no	2;3	3.9256e-05	156.18	1215	576			Pan02
ETRQQLAQY	9	sp|Q15007|FL2D_HUMANPre-mRNA-splicingregulatorWTAPOS=HomosapiensOX=9606GN=WTAPPE=1SV=2	231	239	yes	yes	2	0.0045635	90.657	1216	1009			Pan02
ETSDIQIFY	9	tr|A2A376|A2A376_HUMANProbableATP-dependentRNAhelicaseDDX58OS=HomosapiensOX=9606GN=DDX58PE=1SV=1	2	10	yes	no	2	0.059603	58.167	1217	278			Pan02
ETSEQVTRW	9	sp|Q06546|GABPA_HUMANGA-bindingproteinalphachainOS=HomosapiensOX=9606GN=GABPAPE=1SV=1	158	166	yes	yes	2	1.1363e-05	153.04	1218	876			Pan02
ETSRDLSHW	9	sp|Q13884|SNTB1_HUMANBeta-1-syntrophinOS=HomosapiensOX=9606GN=SNTB1PE=1SV=3	416	424	yes	yes	3	0.00066557	57.708	1219	969			Pan02
ETSVPDHVVW	10	tr|R4GNG9|R4GNG9_HUMANInterferon-inducedtransmembraneprotein3(Fragment)OS=HomosapiensOX=9606GN=IFITM3PE=4SV=1	8	17	yes	no	2	1.4971e-08	121.52	1220	435			Pan02
ETTDSILSHF	10	sp|Q9UPN3|MACF1_HUMANMicrotubule-actincross-linkingfactor1,isoforms1/2/3/5OS=HomosapiensOX=9606GN=MACF1PE=1SV=4	4084	4093	yes	no	2	0.00034834	120.49	1221	1943			Pan02
ETTDVTRSF	9	sp|Q96K76-2|UBP47_HUMANIsoform2ofUbiquitincarboxyl-terminalhydrolase47OS=HomosapiensOX=9606GN=USP47	164	172	yes	no	2	0.00060738	107	1222	1551			Pan02
ETTEEIRQM	9	sp|O75911-2|DHRS3_HUMANIsoform2ofShort-chaindehydrogenase/reductase3OS=HomosapiensOX=9606GN=DHRS3	78	86	yes	no	2	4.3997e-06	143.61	1223	227			Pan02
ETTEESLRNYY	11	sp|P22626-2|ROA2_HUMANIsoformA2ofHeterogeneousnuclearribonucleoproteinsA2/B1OS=HomosapiensOX=9606GN=HNRNPA2B1	19	29	yes	no	2	6.3558e-20	195.17	1224	529			Pan02
ETTEYLKTSW	10	sp|P46939|UTRO_HUMANUtrophinOS=HomosapiensOX=9606GN=UTRNPE=1SV=2	2415	2424	yes	no	2	1.4018e-08	143.45	1225	659			Pan02
ETTKYLSEAW	10	sp|Q96BA8-2|CR3L1_HUMANIsoform2ofCyclicAMP-responsiveelement-bindingprotein3-likeprotein1OS=HomosapiensOX=9606GN=CREB3L1	389	398	yes	no	2	0.0038745	74.376	1226	1505			Pan02
ETTSHSTPSF	10	tr|A0A182DWF7|A0A182DWF7_HUMANMucin-3A(Fragment)OS=HomosapiensOX=9606GN=MUC3APE=4SV=1	40	49	yes	no	2	2.8049e-13	166.78	1227	855			Pan02
ETTSHSTPSY	10	tr|A0A182DWF7|A0A182DWF7_HUMANMucin-3A(Fragment)OS=HomosapiensOX=9606GN=MUC3APE=4SV=1	135	144	yes	no	2	0.0002284	108.92	1228	855			Pan02
ETTSTTLRW	9	sp|P51589|CP2J2_HUMANCytochromeP4502J2OS=HomosapiensOX=9606GN=CYP2J2PE=1SV=2	314	322	yes	yes	2	0.00042571	93.162	1229	695			Pan02
ETTSTTLRY	9	tr|A0A087X0B3|A0A087X0B3_HUMANUncharacterizedprotein(Fragment)OS=HomosapiensOX=9606PE=4SV=1	180	188	yes	no	2	0.00036414	114.5	1230	593			Pan02
ETTVKMSTY	9	tr|D6RGW0|D6RGW0_HUMANEndoplasmicreticulumaminopeptidase2(Fragment)OS=HomosapiensOX=9606GN=ERAP2PE=1SV=1	254	262	yes	no	2	0.00031241	121.67	1231	1193			Pan02
ETVAEKALQEY	11	tr|H0YAS8|H0YAS8_HUMANClusterin(Fragment)OS=HomosapiensOX=9606GN=CLUPE=1SV=1	123	133	yes	no	2	0.044578	53.775	1232	410			Pan02
ETVATGPYRAF	11	sp|Q9NZB2|F120A_HUMANConstitutivecoactivatorofPPAR-gamma-likeprotein1OS=HomosapiensOX=9606GN=FAM120APE=1SV=2	900	910	yes	no	2	0.0026521	99.139	1233	1838			Pan02
ETVDSGYRSF	10	tr|E7ES00|E7ES00_HUMANAxin-2OS=HomosapiensOX=9606GN=AXIN2PE=1SV=2	265	274	yes	no	2	0.00058582	97.431	1234	1976			Pan02
ETVEHHTEF	9	sp|O00628|PEX7_HUMANPeroxisomaltargetingsignal2receptorOS=HomosapiensOX=9606GN=PEX7PE=1SV=1	280	288	yes	yes	2	0.00047098	78.616	1235	88			Pan02
ETVFTKSPY	9	tr|H0YEN5|H0YEN5_HUMAN40SribosomalproteinS2(Fragment)OS=HomosapiensOX=9606GN=RPS2PE=1SV=1	160	168	yes	no	2	1.137e-05	122.74	1236	460			Pan02
ETVFTKSPYQEF	12	tr|H0YEN5|H0YEN5_HUMAN40SribosomalproteinS2(Fragment)OS=HomosapiensOX=9606GN=RPS2PE=1SV=1	160	171	yes	no	2	3.7131e-08	134.57	1237	460			Pan02
ETVGEEDIRLF	11	tr|F8W8T1|F8W8T1_HUMANInterferon-inducedGTP-bindingproteinMx1OS=HomosapiensOX=9606GN=MX1PE=1SV=1	371	381	yes	no	2	1.5315e-05	140.75	1238	505			Pan02
ETVGTGIMGR	10	tr|E7ESY0|E7ESY0_HUMANTypeIIinositol1,4,5-trisphosphate5-phosphataseOS=HomosapiensOX=9606GN=INPP5BPE=1SV=2	367	376	yes	no	2	3.9569e-05	126.41	1239	587			Pan02
ETVHFATTQW	10	sp|Q92833-3|JARD2_HUMANIsoform3ofProteinJumonjiOS=HomosapiensOX=9606GN=JARID2	855	864	yes	no	2	0.00092946	84.498	1240	1471			Pan02
ETVHTTRLY	9	tr|F2Z3K0|F2Z3K0_HUMANExocystcomplexcomponent6OS=HomosapiensOX=9606GN=EXOC6PE=1SV=1	254	262	yes	no	3	0.0072017	54.416	1241	1396			Pan02
ETVKAAKVW	9	tr|G3V2T6|G3V2T6_HUMANUncharacterizedprotein(Fragment)OS=HomosapiensOX=9606PE=4SV=2	22	30	yes	no	2	0.0074463	89.401	1242	1711			Pan02
ETVKEIKEV	9	sp|Q9NWQ8|PHAG1_HUMANPhosphoproteinassociatedwithglycosphingolipid-enrichedmicrodomains1OS=HomosapiensOX=9606GN=PAG1PE=1SV=2	182	190	yes	yes	2	0.0085113	109.44	1243	1815			Pan02
ETVKKFMAL	9	tr|D6RAF9|D6RAF9_HUMANTyrosine-proteinkinaseFerOS=HomosapiensOX=9606GN=FERPE=1SV=1	26	34	yes	no	2	0.01651	72.789	1244	472			Pan02
ETVKQIRQI	9	sp|Q15596|NCOA2_HUMANNuclearreceptorcoactivator2OS=HomosapiensOX=9606GN=NCOA2PE=1SV=2	75	83	yes	no	2	0.0033802	95.815	1245	1047			Pan02
ETVKSILAEY	10	sp|Q9Y295|DRG1_HUMANDevelopmentally-regulatedGTP-bindingprotein1OS=HomosapiensOX=9606GN=DRG1PE=1SV=1	203	212	yes	yes	2	0.00055474	99.139	1246	1963			Pan02
ETVLKTTGY	9	sp|Q9NP61-2|ARFG3_HUMANIsoform2ofADP-ribosylationfactorGTPase-activatingprotein3OS=HomosapiensOX=9606GN=ARFGAP3	344	352	yes	no	2	0.00023863	113.7	1247	1757			Pan02
ETVNLRSLGF	10	sp|Q9Y4K1-2|CRBG1_HUMANIsoform2ofBeta/gammacrystallindomain-containingprotein1OS=HomosapiensOX=9606GN=CRYBG1	341	350	yes	no	2	1.1177e-08	153.24	1248	2003			Pan02
ETVNPNSTSSW	11	tr|F5H5A3|F5H5A3_HUMANMitogen-activatedproteinkinasekinasekinasekinaseOS=HomosapiensOX=9606GN=MAP4K3PE=1SV=1	671	681	yes	no	2	0.017675	51.113	1249	1316			Pan02
ETVPRSGEVY	10	sp|Q5Y7A7|2B1D_HUMANHLAclassIIhistocompatibilityantigen,DRB1-13betachainOS=HomosapiensOX=9606GN=HLA-DRB1PE=1SV=1	191	200	no	no	2	0.001083	96.948	1250	1165;333;825			Pan02
ETVRNINQV	9	tr|H7C3T3|H7C3T3_HUMANTraffickingkinesin-bindingprotein1(Fragment)OS=HomosapiensOX=9606GN=TRAK1PE=1SV=1	122	130	yes	no	2	0.00017825	113.26	1251	1948			Pan02
ETVRTLNNLY	10	sp|Q7Z5G4-3|GOGA7_HUMANIsoform2ofGolginsubfamilyAmember7OS=HomosapiensOX=9606GN=GOLGA7	45	54	yes	no	2	0.00017157	147.29	1252	1275			Pan02
ETVRVLMSY	9	tr|O43923|O43923_HUMANMatrixmetalloproteinaseOS=HomosapiensOX=9606GN=MMP25PE=1SV=1	60	68	yes	no	2	0.00029293	121.09	1253	1760			Pan02
ETVSGLKGY	9	sp|Q10570|CPSF1_HUMANCleavageandpolyadenylationspecificityfactorsubunit1OS=HomosapiensOX=9606GN=CPSF1PE=1SV=2	1112	1120	yes	yes	2	0.0031271	101.33	1254	901			Pan02
ETVVERMLSNW	11	sp|O15031|PLXB2_HUMANPlexin-B2OS=HomosapiensOX=9606GN=PLXNB2PE=1SV=3	1394	1404	yes	no	2	3.0251e-05	128.27	1255	111			Pan02
ETVVRYEKF	9	sp|O43592|XPOT_HUMANExportin-TOS=HomosapiensOX=9606GN=XPOTPE=1SV=2	504	512	yes	yes	2;3	6.6558e-14	197.66	1256	153			Pan02
ETVWHLEEF	9	sp|P20036|DPA1_HUMANHLAclassIIhistocompatibilityantigen,DPalpha1chainOS=HomosapiensOX=9606GN=HLA-DPA1PE=1SV=1	71	79	yes	no	2	0.00056638	85.359	1257	502			Pan02
ETVWRLEEF	9	tr|Q30118|Q30118_HUMANHLAclassIIhistocompatibilityantigen,DRalphachainOS=HomosapiensOX=9606GN=HLA-DRAPE=1SV=1	65	73	yes	no	2	0.00024286	122.52	1258	312			Pan02
ETWDSAIDTWSPSEW	15	sp|P61978-3|HNRPK_HUMANIsoform3ofHeterogeneousnuclearribonucleoproteinKOS=HomosapiensOX=9606GN=HNRNPK	319	333	yes	no	2	0.00077747	100.02	1259	780			Pan02
ETWNPEKAASW	11	tr|H0YD47|H0YD47_HUMANSynaptotagmin-13(Fragment)OS=HomosapiensOX=9606GN=SYT13PE=1SV=1	106	116	yes	no	2	0.00010446	139.38	1260	1259			Pan02
ETYGKIVHY	9	sp|Q09013-12|DMPK_HUMANIsoform6ofMyotonin-proteinkinaseOS=HomosapiensOX=9606GN=DMPK	285	293	yes	no	2	2.4872e-06	126.28	1261	892			Pan02
ETYNLLSERW	10	sp|P23921|RIR1_HUMANRibonucleoside-diphosphatereductaselargesubunitOS=HomosapiensOX=9606GN=RRM1PE=1SV=1	188	197	yes	yes	2	0.00025762	116.73	1262	539			Pan02
ETYQGDKVAAY	11	sp|P98160|PGBM_HUMANBasementmembrane-specificheparansulfateproteoglycancoreproteinOS=HomosapiensOX=9606GN=HSPG2PE=1SV=4	1401	1411	yes	yes	2	0.0004206	117.3	1263	835			Pan02
EVAAAIAGY	9	tr|F8VNT9|F8VNT9_HUMANCD63antigen(Fragment)OS=HomosapiensOX=9606GN=CD63PE=1SV=1	97	105	yes	no	2	0.00068399	114.54	1264	376			Pan02
EVAALIRSL	9	sp|Q6P2Q9|PRP8_HUMANPre-mRNA-processing-splicingfactor8OS=HomosapiensOX=9606GN=PRPF8PE=1SV=2	1844	1852	yes	yes	2	0.034852	83.206	1265	1198			Pan02
EVAATEIKM	9	tr|M0QYQ7|M0QYQ7_HUMANHeterogeneousnuclearribonucleoproteinM(Fragment)OS=HomosapiensOX=9606GN=HNRNPMPE=1SV=1	10	18	yes	no	2	0.00041056	122.13	1266	708	70		Pan02
EVADLELQRV	10	sp|Q5TZA2-2|CROCC_HUMANIsoform2ofRootletinOS=HomosapiensOX=9606GN=CROCC	1100	1109	yes	no	2	0.00046974	147.36	1267	1152			Pan02
EVADYEATTF	10	tr|C9J365|C9J365_HUMANTranslocon-associatedproteinsubunitgammaOS=HomosapiensOX=9606GN=SSR3PE=1SV=1	75	84	yes	no	2	0.0046052	84.097	1268	1938			Pan02
EVAEESGRLW	10	sp|Q96J42-2|TXD15_HUMANIsoform2ofThioredoxindomain-containingprotein15OS=HomosapiensOX=9606GN=TXNDC15	34	43	yes	no	2	0.024438	104.01	1269	1545			Pan02
EVAEFLARH	9	sp|Q8IUX4|ABC3F_HUMANDNAdC->dU-editingenzymeAPOBEC-3FOS=HomosapiensOX=9606GN=APOBEC3FPE=1SV=3	286	294	yes	no	2;3	0.00031062	142.19	1270	1312			Pan02
EVAEHVQYM	9	tr|E2QRF9|E2QRF9_HUMANGeminin(Fragment)OS=HomosapiensOX=9606GN=GMNNPE=1SV=1	143	151	yes	no	2	7.4537e-09	137.62	1271	211	12		Pan02
EVAEKAGTF	9	tr|E9PKS9|E9PKS9_HUMANTraffickingproteinparticlecomplexsubunit4OS=HomosapiensOX=9606GN=TRAPPC4PE=1SV=1	114	122	yes	no	2	0.0075297	80.229	1272	1964			Pan02
EVAEKINAF	9	sp|P04114|APOB_HUMANApolipoproteinB-100OS=HomosapiensOX=9606GN=APOBPE=1SV=2	2329	2337	yes	yes	2	0.0058667	100.19	1273	331			Pan02
EVAELLVKH	9	sp|Q9H2K2|TNKS2_HUMANTankyrase-2OS=HomosapiensOX=9606GN=TNKS2PE=1SV=1	573	581	yes	yes	2	0.0001575	122.13	1274	1692			Pan02
EVAELLVRH	9	tr|E7EQ52|E7EQ52_HUMANPoly[ADP-ribose]polymeraseOS=HomosapiensOX=9606GN=TNKSPE=1SV=1	494	502	yes	no	2	8.3097e-06	125.49	1275	264			Pan02
EVAERKLSF	9	sp|Q14789-4|GOGB1_HUMANIsoform4ofGolginsubfamilyBmember1OS=HomosapiensOX=9606GN=GOLGB1	252	260	yes	no	2	0.00064336	117.89	1276	1003			Pan02
EVAEVKISHF	10	sp|Q8IZT6-2|ASPM_HUMANIsoform2ofAbnormalspindle-likemicrocephaly-associatedproteinOS=HomosapiensOX=9606GN=ASPM	73	82	yes	no	3	0.030439	47.334	1277	1338			Pan02
EVAGARAVGF	10	sp|P16444|DPEP1_HUMANDipeptidase1OS=HomosapiensOX=9606GN=DPEP1PE=1SV=3	292	301	yes	yes	2	0.0072006	107.29	1278	469			Pan02
EVAGHLRTY	9	sp|Q8TEM1|PO210_HUMANNuclearporemembraneglycoprotein210OS=HomosapiensOX=9606GN=NUP210PE=1SV=3	1538	1546	yes	yes	2	1.5732e-05	164.71	1279	1417			Pan02
EVAIRLLYM	9	sp|O43592|XPOT_HUMANExportin-TOS=HomosapiensOX=9606GN=XPOTPE=1SV=2	447	455	yes	no	2	0.0367	51.787	1281	153			Pan02
EVAKVIVSM	9	sp|Q99996-5|AKAP9_HUMANIsoform5ofA-kinaseanchorprotein9OS=HomosapiensOX=9606GN=AKAP9	1455	1463	yes	no	2	0.006638	68.214	1282	1607	152		Pan02
EVANGRSLVW	10	tr|B0V3J0|B0V3J0_HUMANtRNA-splicingendonucleasesubunitSen34(Fragment)OS=HomosapiensOX=9606GN=TSEN34PE=1SV=1	5	14	yes	no	2	0.0093439	88.37	1283	1628			Pan02
EVAPAGASY	9	tr|M0QX73|M0QX73_HUMANRibosomebiogenesisproteinNOP53(Fragment)OS=HomosapiensOX=9606GN=NOP53PE=1SV=1	143	151	yes	no	2	0.00049624	97.473	1284	1843			Pan02
EVAPDAKSF	9	sp|P09382|LEG1_HUMANGalectin-1OS=HomosapiensOX=9606GN=LGALS1PE=1SV=2	23	31	yes	yes	2	0.0012468	113.91	1285	382			Pan02
EVAPHPVYY	9	sp|O00329|PK3CD_HUMANPhosphatidylinositol4,5-bisphosphate3-kinasecatalyticsubunitdeltaisoformOS=HomosapiensOX=9606GN=PIK3CDPE=1SV=2	477	485	yes	no	2	2.4395e-28	170.96	1286	77			Pan02
EVAPMLKAREY	11	sp|Q9UJP4|KLH21_HUMANKelch-likeprotein21OS=HomosapiensOX=9606GN=KLHL21PE=1SV=4	364	374	yes	no	2	0.016238	64.297	1287	1893			Pan02
EVAQHLAATY	10	sp|P43304-2|GPDM_HUMANIsoform2ofGlycerol-3-phosphatedehydrogenase,mitochondrialOS=HomosapiensOX=9606GN=GPD2	366	375	yes	no	2	0.0006645	96.027	1288	648			Pan02
EVAQQGTMW	9	tr|A0A087WUV6|A0A087WUV6_HUMANAT-richinteractivedomain-containingprotein1AOS=HomosapiensOX=9606GN=ARID1APE=1SV=1	1106	1114	yes	no	2	0.003107	62.88	1289	90			Pan02
EVAQVESLRY	10	sp|P12270|TPR_HUMANNucleoproteinTPROS=HomosapiensOX=9606GN=TPRPE=1SV=3	1215	1224	yes	yes	2	9.2544e-09	186.16	1290	429			Pan02
EVASAKQSVKY	11	tr|D6RJH2|D6RJH2_HUMANZincfingerprotein131OS=HomosapiensOX=9606GN=ZNF131PE=1SV=1	189	199	yes	no	3	0.014742	58.274	1291	715			Pan02
EVASALRSF	9	tr|H7C1G6|H7C1G6_HUMANAutophagy-relatedprotein9(Fragment)OS=HomosapiensOX=9606GN=ATG9APE=1SV=1	206	214	yes	no	2	0.034367	91.069	1292	1264			Pan02
EVASVYQSY	9	sp|Q7Z434-5|MAVS_HUMANIsoform5ofMitochondrialantiviral-signalingproteinOS=HomosapiensOX=9606GN=MAVS	87	95	yes	no	2	0.00066606	87.284	1293	1269			Pan02
EVATDHKAFY	10	tr|M0R2C7|M0R2C7_HUMANRhoguaninenucleotideexchangefactor1(Fragment)OS=HomosapiensOX=9606GN=ARHGEF1PE=1SV=1	172	181	yes	no	2	0.010499	80.684	1294	1477			Pan02
EVATLNPTTR	10	sp|Q9NY15|STAB1_HUMANStabilin-1OS=HomosapiensOX=9606GN=STAB1PE=1SV=3	1073	1082	yes	yes	2	0.0075731	88.37	1295	1824			Pan02
EVATLNPTTRW	11	sp|Q9NY15|STAB1_HUMANStabilin-1OS=HomosapiensOX=9606GN=STAB1PE=1SV=3	1073	1083	yes	yes	2	0.00064483	119.62	1296	1824			Pan02
EVATRMQSF	9	tr|A0A286YFE1|A0A286YFE1_HUMAND-3-phosphoglyceratedehydrogenase(Fragment)OS=HomosapiensOX=9606GN=PHGDHPE=1SV=1	64	72	yes	no	2	0.00047498	100.09	1297	135			Pan02
EVAVKMKQY	9	sp|P78527-2|PRKDC_HUMANIsoform2ofDNA-dependentproteinkinasecatalyticsubunitOS=HomosapiensOX=9606GN=PRKDC	713	721	yes	no	2;3	6.8013e-09	155.38	1298	822			Pan02
EVDKRVHMTW	10	tr|J3KNQ3|J3KNQ3_HUMAN26Sproteasomenon-ATPaseregulatorysubunit13OS=HomosapiensOX=9606GN=PSMD13PE=1SV=1	299	308	yes	no	2;3	6.5441e-06	137.69	1299	1939			Pan02
EVDSRYNSW	9	sp|Q9NYU2-2|UGGG1_HUMANIsoform2ofUDP-glucose:glycoproteinglucosyltransferase1OS=HomosapiensOX=9606GN=UGGT1	441	449	yes	no	2	1.1922e-05	118.32	1300	1834			Pan02
EVDVSKKTAW	10	sp|Q9C035-2|TRIM5_HUMANIsoformBetaofTripartitemotif-containingprotein5OS=HomosapiensOX=9606GN=TRIM5	362	371	yes	no	2;3	0.00095307	101.65	1301	1655			Pan02
EVEVGDRTSW	10	tr|R4GNB9|R4GNB9_HUMANE3ubiquitin-proteinligaseTRIM11(Fragment)OS=HomosapiensOX=9606GN=TRIM11PE=1SV=1	144	153	yes	no	2	0.0061125	139.02	1302	1524			Pan02
EVFANRFTQM	10	sp|Q6IQ26-2|DEN5A_HUMANIsoform2ofDENNdomain-containingprotein5AOS=HomosapiensOX=9606GN=DENND5A	518	527	yes	no	2	0.060332	71.692	1303	1182			Pan02
EVFDDLESKM	10	tr|E9PMW3|E9PMW3_HUMANProteinFAM118B(Fragment)OS=HomosapiensOX=9606GN=FAM118BPE=1SV=1	129	138	yes	no	2	0.020507	64.04	1304	1608			Pan02
EVFDERAANF	10	sp|P18206-2|VINC_HUMANIsoform1ofVinculinOS=HomosapiensOX=9606GN=VCL	624	633	yes	no	2	1.0799e-05	199.68	1305	487			Pan02
EVFDFRGMRL	10	sp|Q9Y2A7|NCKP1_HUMANNck-associatedprotein1OS=HomosapiensOX=9606GN=NCKAP1PE=1SV=1	479	488	yes	no	2	0.008794	118.33	1306	1965			Pan02
EVFDHMMKRM	10	sp|Q93008-1|USP9X_HUMANIsoform2ofProbableubiquitincarboxyl-terminalhydrolaseFAF-XOS=HomosapiensOX=9606GN=USP9X	1928	1937	yes	no	2;3	0.0016889	88.948	1307	1482			Pan02
EVFDKDLSKL	10	sp|Q9Y4D1-2|DAAM1_HUMANIsoform2ofDisheveled-associatedactivatorofmorphogenesis1OS=HomosapiensOX=9606GN=DAAM1	1034	1043	yes	no	2	0.00026903	132.57	1308	1998			Pan02
EVFDKTYQF	9	tr|U3KPZ9|U3KPZ9_HUMANRibosomalRNA-processingprotein36homolog(Fragment)OS=HomosapiensOX=9606GN=RRP36PE=1SV=1	5	13	yes	no	2	0.045479	113.5	1309	1522			Pan02
EVFDKTYQFL	10	tr|U3KPZ9|U3KPZ9_HUMANRibosomalRNA-processingprotein36homolog(Fragment)OS=HomosapiensOX=9606GN=RRP36PE=1SV=1	5	14	yes	no	2	0.0011902	103.87	1310	1522			Pan02
EVFEGDIQQL	10	tr|A0A087WXW9|A0A087WXW9_HUMANCollagenalpha-1(V)chainOS=HomosapiensOX=9606GN=COL5A1PE=1SV=1	215	224	yes	no	2	0.0032317	69.998	1311	512			Pan02
EVFETIIHSY	10	tr|M0QX12|M0QX12_HUMANRASproteinactivator-like-3(Fragment)OS=HomosapiensOX=9606GN=RASAL3PE=1SV=1	72	81	yes	no	2	0.00019864	98.457	1312	1306			Pan02
EVFGRVSRF	9	sp|Q8WXH0|SYNE2_HUMANNesprin-2OS=HomosapiensOX=9606GN=SYNE2PE=1SV=3	6335	6343	yes	no	2	0.00032361	132.76	1313	1442			Pan02
EVFHDQLHTF	10	sp|O75582-2|KS6A5_HUMANIsoform2ofRibosomalproteinS6kinasealpha-5OS=HomosapiensOX=9606GN=RPS6KA5	486	495	yes	no	3	0.0090531	61.161	1314	214			Pan02
EVFHPTHEW	9	tr|D6RIU8|D6RIU8_HUMANNucleotideexchangefactorSIL1(Fragment)OS=HomosapiensOX=9606GN=SIL1PE=1SV=1	68	76	yes	no	2	3.189e-20	197.6	1315	1679			Pan02
EVFIGSKESGY	11	tr|H7C324|H7C324_HUMANArf-GAPwithdualPHdomain-containingprotein1(Fragment)OS=HomosapiensOX=9606GN=ADAP1PE=1SV=2	167	177	yes	no	2	0.0012844	143.37	1316	219			Pan02
EVFIHKDKGF	10	tr|H7C367|H7C367_HUMANNon-POUdomain-containingoctamer-bindingprotein(Fragment)OS=HomosapiensOX=9606GN=NONOPE=1SV=8	21	30	yes	no	3	0.001774	64.73	1317	1028			Pan02
EVFMHVSTAY	10	tr|E9PNW8|E9PNW8_HUMANFattyacyl-CoAreductase(Fragment)OS=HomosapiensOX=9606GN=FAR1PE=1SV=1	146	155	yes	no	2	1.7209e-13	152.47	1318	1434	137		Pan02
EVFMKTLNY	9	tr|E9PB93|E9PB93_HUMANDNA-directedRNApolymeraseIIsubunitRPB4OS=HomosapiensOX=9606GN=POLR2DPE=1SV=1	21	29	yes	no	2	0.00063154	127.12	1319	129			Pan02
EVFPEHLARF	10	sp|Q9NRM7|LATS2_HUMANSerine/threonine-proteinkinaseLATS2OS=HomosapiensOX=9606GN=LATS2PE=1SV=2	761	770	yes	yes	2	0.00061121	113.26	1320	1784			Pan02
EVFQQFLNF	9	sp|Q9Y5X1|SNX9_HUMANSortingnexin-9OS=HomosapiensOX=9606GN=SNX9PE=1SV=1	348	356	yes	yes	1	1.2058e-05	159.46	1321	2013			Pan02
EVFQTKIQEF	10	tr|C9JKI7|C9JKI7_HUMANMitoticspindleassemblycheckpointproteinMAD1(Fragment)OS=HomosapiensOX=9606GN=MAD1L1PE=1SV=1	76	85	yes	no	2	1.143e-27	232.23	1322	2020			Pan02
EVFRDSLHTY	10	sp|Q9Y2H5|PKHA6_HUMANPleckstrinhomologydomain-containingfamilyAmember6OS=HomosapiensOX=9606GN=PLEKHA6PE=1SV=4	514	523	yes	no	2;3	4.4159e-06	147.19	1323	1971			Pan02
EVFRKVQQSF	10	sp|P49662-2|CASP4_HUMANIsoform2ofCaspase-4OS=HomosapiensOX=9606GN=CASP4	285	294	yes	no	2	7.9295e-09	145.72	1324	680			Pan02
EVFRSYVFY	9	sp|Q16611-2|BAK_HUMANIsoform2ofBcl-2homologousantagonist/killerOS=HomosapiensOX=9606GN=BAK1	33	41	yes	no	2	0.00036756	107.66	1325	1063			Pan02
EVFSFKMVSY	10	sp|Q96RL7-4|VP13A_HUMANIsoform4ofVacuolarproteinsorting-associatedprotein13AOS=HomosapiensOX=9606GN=VPS13A	1121	1130	yes	no	2	0.0052188	86.67	1326	1575			Pan02
EVFTGGIGSY	10	tr|E9PC61|E9PC61_HUMANNon-canonicalpoly(A)RNApolymerasePAPD5(Fragment)OS=HomosapiensOX=9606GN=PAPD5PE=1SV=2	114	123	yes	no	2	0.00066312	94.262	1327	1376			Pan02
EVFTGGISSY	10	sp|Q5XG87-2|PAPD7_HUMANIsoform2ofNon-canonicalpoly(A)RNApolymerasePAPD7OS=HomosapiensOX=9606GN=PAPD7	145	154	yes	no	2	0.0010904	87.284	1328	1163			Pan02
EVFTRVSSF	9	sp|P08311|CATG_HUMANCathepsinGOS=HomosapiensOX=9606GN=CTSGPE=1SV=2	226	234	yes	yes	2	0.0072256	64.207	1329	370			Pan02
EVFTWGHNAY	10	sp|O95199-2|RCBT2_HUMANIsoform2ofRCC1andBTBdomain-containingprotein2OS=HomosapiensOX=9606GN=RCBTB2	95	104	yes	no	2	0.0046571	113.5	1330	259			Pan02
EVGRITKW	8	sp|O75460|ERN1_HUMANSerine/threonine-proteinkinase/endoribonucleaseIRE1OS=HomosapiensOX=9606GN=ERN1PE=1SV=2	259	266	yes	yes	2	0.00063394	130.22	1331	209			Pan02
EVHDYIRAY	9	sp|Q6Y7W6-4|GGYF2_HUMANIsoform3ofGRB10-interactingGYFprotein2OS=HomosapiensOX=9606GN=GIGYF2	1163	1171	yes	no	2;3	0.00013105	178.65	1332	1231			Pan02
EVHESYKHL	9	tr|K7ENF1|K7ENF1_HUMANPeroxisomalacyl-coenzymeAoxidase1(Fragment)OS=HomosapiensOX=9606GN=ACOX1PE=1SV=1	117	125	yes	no	2;3	1.0316e-05	144.38	1333	1021			Pan02
EVHMLDIESF	10	tr|M0R0Y3|M0R0Y3_HUMANRuvB-likehelicaseOS=HomosapiensOX=9606GN=RUVBL2PE=1SV=1	255	264	yes	no	2	0.00045117	80.098	1334	1958	167		Pan02
EVHNLNQLLY	10	tr|H0Y432|H0Y432_HUMANCentrosomalproteinof55kDa(Fragment)OS=HomosapiensOX=9606GN=CEP55PE=1SV=1	115	124	yes	no	2	0.00025262	117.4	1335	1107			Pan02
EVHNRSPVSF	10	sp|Q9H0K1|SIK2_HUMANSerine/threonine-proteinkinaseSIK2OS=HomosapiensOX=9606GN=SIK2PE=1SV=1	571	580	yes	yes	2	9.1803e-09	144.5	1336	1675			Pan02
EVHPPPTTTY	10	tr|A0A1W2PQY1|A0A1W2PQY1_HUMANGPItransamidasecomponentPIG-T(Fragment)OS=HomosapiensOX=9606GN=PIGTPE=1SV=1	9	18	yes	no	2	0.0011529	126.57	1337	1492			Pan02
EVHRFGITGY	10	tr|Q5TBH9|Q5TBH9_HUMANChromosome1openreadingframe131,isoformCRA_aOS=HomosapiensOX=9606GN=C1orf131PE=1SV=1	174	183	yes	no	2	0.0010975	109.11	1338	1375			Pan02
EVHRLSALF	9	sp|Q14789-4|GOGB1_HUMANIsoform4ofGolginsubfamilyBmember1OS=HomosapiensOX=9606GN=GOLGB1	2565	2573	yes	no	2	0.0061066	82.75	1339	1003			Pan02
EVHSRFQSL	9	sp|P30740|ILEU_HUMANLeukocyteelastaseinhibitorOS=HomosapiensOX=9606GN=SERPINB1PE=1SV=1	65	73	yes	yes	2	5.7037e-09	204.62	1340	580			Pan02
EVHTALTNY	9	sp|Q7Z4Q2-2|HEAT3_HUMANIsoform2ofHEATrepeat-containingprotein3OS=HomosapiensOX=9606GN=HEATR3	331	339	yes	no	2	1.1239e-05	125.25	1341	1273			Pan02
EVHTGTTIM	9	tr|A0A0G2JJ13|A0A0G2JJ13_HUMANProteasomesubunitbetatype-9OS=HomosapiensOX=9606GN=PSMB9PE=1SV=1	16	24	yes	no	2	0.0079353	90.661	1342	563			Pan02
EVHTIPAKM	9	sp|P19447|ERCC3_HUMANGeneraltranscriptionandDNArepairfactorIIHhelicasesubunitXPBOS=HomosapiensOX=9606GN=ERCC3PE=1SV=1	442	450	yes	yes	2	0.0058667	100.19	1343	498			Pan02
EVIAKNNSF	9	sp|P43246-2|MSH2_HUMANIsoform2ofDNAmismatchrepairproteinMsh2OS=HomosapiensOX=9606GN=MSH2	848	856	yes	no	2	0.025644	78.728	1344	646			Pan02
EVIASYAHL	9	sp|P04275|VWF_HUMANvonWillebrandfactorOS=HomosapiensOX=9606GN=VWFPE=1SV=4	2175	2183	yes	yes	2	0.00064691	106.76	1345	335			Pan02
EVIDDFMTR	9	tr|C9J1K5|C9J1K5_HUMANSterol26-hydroxylase,mitochondrial(Fragment)OS=HomosapiensOX=9606GN=CYP27A1PE=1SV=1	86	94	yes	no	2	0.00044338	99.305	1346	853			Pan02
EVIDEGWWRGY	11	tr|H7C111|H7C111_HUMANDrebrin-likeprotein(Fragment)OS=HomosapiensOX=9606GN=DBNLPE=1SV=1	110	120	yes	no	2	0.026986	93.551	1347	1895			Pan02
EVIDFSHGL	9	tr|H0YN98|H0YN98_HUMANAlpha/betahydrolasedomain-containingprotein17COS=HomosapiensOX=9606GN=ABHD17CPE=1SV=1	42	50	yes	no	2	0.013588	86.086	1348	1204			Pan02
EVIDFSHGLAMY	12	tr|H0YN98|H0YN98_HUMANAlpha/betahydrolasedomain-containingprotein17COS=HomosapiensOX=9606GN=ABHD17CPE=1SV=1	42	53	yes	no	2	2.1708e-26	190.93	1349	1204	126		Pan02
EVIDKNSGGWW	11	sp|Q5TCZ1-2|SPD2A_HUMANIsoform2ofSH3andPXdomain-containingprotein2AOS=HomosapiensOX=9606GN=SH3PXD2A	283	293	yes	no	2	0.012432	83.168	1350	1146			Pan02
EVIDLMIKEY	10	tr|S5FZ81|S5FZ81_HUMANPHDfingerprotein10OS=HomosapiensOX=9606GN=PHF10PE=1SV=1	145	154	yes	no	2	0.0001056	143.03	1351	1424	135		Pan02
EVIDTQTKLY	10	sp|Q9NRH2-2|SNRK_HUMANIsoform2ofSNF-relatedserine/threonine-proteinkinaseOS=HomosapiensOX=9606GN=SNRK	80	89	yes	no	2	0.14408	64.654	1352	1781			Pan02
EVIDVVRTM	9	sp|P21675-10|TAF1_HUMANIsoform2hofTranscriptioninitiationfactorTFIIDsubunit1OS=HomosapiensOX=9606GN=TAF1	1024	1032	yes	no	2	0.00054267	138.54	1353	520	48		Pan02
EVIEALLKKF	10	sp|Q86WH2|RASF3_HUMANRasassociationdomain-containingprotein3OS=HomosapiensOX=9606GN=RASSF3PE=1SV=1	123	132	yes	no	2	0.00085537	87.696	1354	1299			Pan02
EVIEDEKQFY	10	sp|Q9BV86|NTM1A_HUMANN-terminalXaa-Pro-LysN-methyltransferase1OS=HomosapiensOX=9606GN=NTMT1PE=1SV=3	4	13	yes	no	2	0.00052013	105.94	1355	1641			Pan02
EVIEEVNKV	9	sp|A0MZ66-2|SHOT1_HUMANIsoform2ofShootin-1OS=HomosapiensOX=9606GN=SHTN1	174	182	yes	no	2	0.01374	166.78	1356	46			Pan02
EVIEKKPEKF	10	sp|Q14693|LPIN1_HUMANPhosphatidatephosphataseLPIN1OS=HomosapiensOX=9606GN=LPIN1PE=1SV=2	766	775	no	no	2;3	0.020845	105.78	1357	999;1453			Pan02
EVIEKLFAM	9	sp|Q99814|EPAS1_HUMANEndothelialPASdomain-containingprotein1OS=HomosapiensOX=9606GN=EPAS1PE=1SV=3	499	507	yes	yes	2	0.0030148	111.01	1358	1599	151		Pan02
EVIENRMAVL	10	tr|H0YDS9|H0YDS9_HUMANNuclearautoantigenicspermprotein(Fragment)OS=HomosapiensOX=9606GN=NASPPE=1SV=1	42	51	yes	no	2	0.00054703	140.35	1359	673			Pan02
EVIERLIKSY	10	sp|O00429-7|DNM1L_HUMANIsoform7ofDynamin-1-likeproteinOS=HomosapiensOX=9606GN=DNM1L	442	451	yes	no	2	1.0815e-19	202.44	1360	79			Pan02
EVIESTNLKY	10	tr|H0Y4W2|H0Y4W2_HUMANTransformation/transcriptiondomain-associatedprotein(Fragment)OS=HomosapiensOX=9606GN=TRRAPPE=1SV=1	2814	2823	yes	no	2	0.012982	139.74	1361	1995			Pan02
EVIETEKTLY	10	tr|K7EK17|K7EK17_HUMANMAP/microtubuleaffinity-regulatingkinase4(Fragment)OS=HomosapiensOX=9606GN=MARK4PE=1SV=1	14	23	yes	no	2	8.2878e-05	158.37	1362	556			Pan02
EVIGAYKQA	9	sp|O75864|PPR37_HUMANProteinphosphatase1regulatorysubunit37OS=HomosapiensOX=9606GN=PPP1R37PE=1SV=4	75	83	yes	yes	2	0.0087322	73.637	1363	223			Pan02
EVIGHYPGSSF	11	sp|Q969W9-3|PMEPA_HUMANIsoform3ofProteinTMEPAIOS=HomosapiensOX=9606GN=PMEPA1	184	194	yes	no	2	7.5263e-19	217.81	1364	1496			Pan02
EVIGLKGMGRYF	12	sp|O94812-7|BAIP3_HUMANIsoform6ofBAI1-associatedprotein3OS=HomosapiensOX=9606GN=BAIAP3	276	287	yes	no	2	0.00010695	137.05	1365	239			Pan02
EVIGRLDTM	9	tr|D6RHZ6|D6RHZ6_HUMANAlcoholdehydrogenase1BOS=HomosapiensOX=9606GN=ADH1BPE=1SV=2	228	236	no	no	2	0.00052594	135	1366	284;285	19		Pan02
EVIHGIFKAY	10	tr|E9PFH4|E9PFH4_HUMANTransportin-3OS=HomosapiensOX=9606GN=TNPO3PE=1SV=1	293	302	yes	no	2	2.3472e-13	171.73	1367	2009			Pan02
EVIHKLLDGW	10	sp|A8MVU1|NCF1C_HUMANPutativeneutrophilcytosolfactor1COS=HomosapiensOX=9606GN=NCF1CPE=5SV=1	230	239	yes	no	2	1.3058e-27	238.51	1368	56			Pan02
EVIIPHSGW	9	sp|O60716-24|CTND1_HUMANIsoform3ofCatenindelta-1OS=HomosapiensOX=9606GN=CTNND1	399	407	yes	no	2	0.00058828	138.62	1369	187			Pan02
[truncated: 15,707 more rows]

## Sheet: Sheet2
Sequence	Length	Leading razor protein	Start position	End position	Unique (Groups)	Unique (Proteins)	Charges	PEP	Score	id	Protein group IDs	Oxidation (M) site IDs	Phospho (STY) site IDs	Sample ID
FAFDPSVNY	9	sp|Q8IYM9-2|TRI22_HUMANIsoform2ofE3ubiquitin-proteinligaseTRIM22OS=HomosapiensOX=9606GN=TRIM22	382	390	yes	no	1	2.6474e-25	155.82	172	373			Pan01
EIADLTYNV	9	tr|J3KSA6|J3KSA6_HUMANEpsin-2(Fragment)OS=HomosapiensOX=9606GN=EPN2PE=1SV=1	42	50	yes	no	1	2.51e-10	145.34	84	55			Pan01
SAFGLPIVF	9	tr|E5RIQ0|E5RIQ0_HUMANLeptinreceptoroverlappingtranscript-like1OS=HomosapiensOX=9606GN=LEPROTL1PE=4SV=1	19	27	yes	no	1	5.5656e-06	144.29	534	56			Pan01
QSYIFPSSI	9	tr|H7C4E3|H7C4E3_HUMANERmembraneproteincomplexsubunit1(Fragment)OS=HomosapiensOX=9606GN=EMC1PE=1SV=1	20	28	yes	no	1	0.013366	129.47	449	382			Pan01
IQAPLSWEL	9	tr|H0YI09|H0YI09_HUMANMethyltransferase-likeprotein7A(Fragment)OS=HomosapiensOX=9606GN=METTL7APE=1SV=1	225	233	yes	no	1	0.0056621	121.85	321	459			Pan01
SQLQQPLLI	9	tr|G3V5X4|G3V5X4_HUMANNesprin-2OS=HomosapiensOX=9606GN=SYNE2PE=1SV=1	3203	3211	yes	no	1	0.018503	98.458	564	396			Pan01
TEYLFLLTI	9	tr|A0A0A0MTD5|A0A0A0MTD5_HUMANCalciumuptakeprotein2,mitochondrial(Fragment)OS=HomosapiensOX=9606GN=MICU2PE=1SV=1	161	169	yes	no	1;2	0.0063252	76.847	585	374			Pan01
HSFIFFNKV	9	tr|H0YJN6|H0YJN6_HUMANSerine/threonine-proteinphosphatase4regulatorysubunit3A(Fragment)OS=HomosapiensOX=9606GN=PPP4R3APE=1SV=1	85	93	yes	no	2	0	277.55	298	335			Pan01
HSFGGGTGSGFTSL	14	sp|Q71U36-2|TBA1A_HUMANIsoform2ofTubulinalpha-1AchainOS=HomosapiensOX=9606GN=TUBA1A	104	117	yes	no	2	3.1159e-152	226.76	296	347			Pan01
KLNDLIQRL	9	sp|P53621|COPA_HUMANCoatomersubunitalphaOS=HomosapiensOX=9606GN=COPAPE=1SV=2	1002	1010	yes	no	2	0.013158	223.87	352	216			Pan01
KLQDGLLHI	9	tr|Q5H9A7|Q5H9A7_HUMANMetalloproteinaseinhibitor1OS=HomosapiensOX=9606GN=TIMP1PE=1SV=1	47	55	yes	no	2	0.01165	221.33	353	67			Pan01
STLHLVLRL	9	tr|J3QS39|J3QS39_HUMANPolyubiquitin-B(Fragment)OS=HomosapiensOX=9606GN=UBBPE=1SV=1	65	73	yes	no	2	1.734e-75	217.64	570	103			Pan01
RLFPVAIRL	9	sp|P20815|CP3A5_HUMANCytochromeP4503A5OS=HomosapiensOX=9606GN=CYP3A5PE=1SV=1	365	373	yes	yes	2	7.1822e-61	214.25	477	137			Pan01
WQLKVIENV	9	tr|H0YCW2|H0YCW2_HUMANZincfingerSWIMdomain-containingprotein8(Fragment)OS=HomosapiensOX=9606GN=ZSWIM8PE=1SV=1	70	78	yes	no	2	9.4959e-112	205.77	646	17			Pan01
EVLEAHTIATL	11	tr|Q5JXR6|Q5JXR6_HUMANNFX1-typezincfinger-containingprotein1OS=HomosapiensOX=9606GN=ZNFX1PE=1SV=1	1010	1020	yes	no	2	6.7287e-116	202.45	148	489			Pan01
EVLRDFPEL	9	sp|P38606|VATA_HUMANV-typeprotonATPasecatalyticsubunitAOS=HomosapiensOX=9606GN=ATP6V1APE=1SV=2	286	294	yes	no	2	6.5175e-25	201.39	153	182			Pan01
ETFKYINTV	9	sp|P24530-2|EDNRB_HUMANIsoformBofEndothelinreceptortypeBOS=HomosapiensOX=9606GN=EDNRB	98	106	yes	no	2	3.8354e-17	199.8	111	148			Pan01
EVIKELAQI	9	sp|O15355|PPM1G_HUMANProteinphosphatase1GOS=HomosapiensOX=9606GN=PPM1GPE=1SV=1	109	117	yes	yes	2	0.013937	199.02	142	28			Pan01
ETLNLREQL	9	tr|R4GN36|R4GN36_HUMANLiprin-alpha-3OS=HomosapiensOX=9606GN=PPFIA3PE=1SV=1	194	202	yes	no	2	0.0085497	194.9	123	40			Pan01
TLSPVPLQL	9	tr|F5H324|F5H324_HUMANArylsulfataseEOS=HomosapiensOX=9606GN=ARSEPE=1SV=1	506	514	yes	no	2	2.212e-10	194.25	588	208			Pan01
AQYLLQNSV	9	sp|P61978-3|HNRPK_HUMANIsoform3ofHeterogeneousnuclearribonucleoproteinKOS=HomosapiensOX=9606GN=HNRNPK	423	431	yes	no	2	6.6707e-17	193.96	33	233			Pan01
SQVEILQRV	9	sp|Q02535|ID3_HUMANDNA-bindingproteininhibitorID-3OS=HomosapiensOX=9606GN=ID3PE=1SV=2	65	73	yes	yes	2	0.017589	193.28	566	258			Pan01
RQLESLIRL	9	sp|P33991|MCM4_HUMANDNAreplicationlicensingfactorMCM4OS=HomosapiensOX=9606GN=MCM4PE=1SV=5	732	740	yes	no	2	0.019042	189.82	506	172			Pan01
ELMNILNKV	9	tr|K7EM73|K7EM73_HUMANCalpainsmallsubunit1(Fragment)OS=HomosapiensOX=9606GN=CAPNS1PE=1SV=1	119	127	yes	no	2	3.8995e-09	189.78	96	79	7		Pan01
FQIQISRI	8	sp|Q99650-2|OSMR_HUMANIsoform2ofOncostatin-M-specificreceptorsubunitbetaOS=HomosapiensOX=9606GN=OSMR	67	74	yes	no	2	0.011134	188.89	196	430			Pan01
TLAAVLQRI	9	tr|E9PB90|E9PB90_HUMANHexokinase-2OS=HomosapiensOX=9606GN=HK2PE=1SV=1	361	369	yes	no	2	0.014362	186.67	586	213			Pan01
NQYRLIVNV	9	sp|P25205|MCM3_HUMANDNAreplicationlicensingfactorMCM3OS=HomosapiensOX=9606GN=MCM3PE=1SV=3	43	51	yes	no	2	4.8317e-76	186.43	424	151			Pan01
SFYKIRTI	8	sp|Q8TD19|NEK9_HUMANSerine/threonine-proteinkinaseNek9OS=HomosapiensOX=9606GN=NEK9PE=1SV=2	595	602	yes	yes	2	9.4585e-58	186.33	541	395			Pan01
GPQFQFKTI	9	sp|Q9H6U6-6|BCAS3_HUMANIsoform6ofBreastcarcinoma-amplifiedsequence3OS=HomosapiensOX=9606GN=BCAS3	497	505	yes	no	2	8.1155e-60	184.49	245	456			Pan01
HTIEEIEGL	9	tr|F5GXS2|F5GXS2_HUMANAlpha-actinin-4OS=HomosapiensOX=9606GN=ACTN4PE=1SV=2	168	176	yes	no	2	1.9543e-10	183.43	301	31			Pan01
ETHNFGLNFL	10	sp|P55157|MTP_HUMANMicrosomaltriglyceridetransferproteinlargesubunitOS=HomosapiensOX=9606GN=MTTPPE=1SV=1	234	243	yes	no	2	4.4316e-26	182.39	117	221			Pan01
EVLRQLQTL	9	sp|Q8IV08|PLD3_HUMANPhospholipaseD3OS=HomosapiensOX=9606GN=PLD3PE=1SV=1	146	154	yes	no	2	0.016994	182.39	158	367			Pan01
ETVAEGTFAHL	11	sp|P22792|CPN2_HUMANCarboxypeptidaseNsubunit2OS=HomosapiensOX=9606GN=CPN2PE=1SV=3	302	312	yes	yes	2	6.092e-50	182.13	130	142			Pan01
MSLDDIIKLN	10	tr|H9KVD1|H9KVD1_HUMANUAP56-interactingfactorOS=HomosapiensOX=9606GN=FYTTD1PE=1SV=1	32	41	yes	no	2	2.1552e-11	181.55	406	363			Pan01
KLFVIAQKI	9	sp|Q9Y3A2|UTP11_HUMANProbableU3smallnucleolarRNA-associatedprotein11OS=HomosapiensOX=9606GN=UTP11PE=1SV=2	211	219	yes	yes	2	1.1036e-05	181.33	344	512			Pan01
FLREWVESM	9	tr|Q3KNR6|Q3KNR6_HUMANHsc70-interactingproteinOS=HomosapiensOX=9606GN=ST13PE=1SV=1	30	38	yes	no	2	6.8075e-156	180.93	189	206	26		Pan01
KEIFLRELI	9	sp|P08238|HS90B_HUMANHeatshockproteinHSP90-betaOS=HomosapiensOX=9606GN=HSP90AB1PE=1SV=4	36	44	yes	no	2	0.010888	179.51	336	94			Pan01
SAFPFPVTV	9	tr|H7C1I0|H7C1I0_HUMANSolutecarrierfamily35memberE1(Fragment)OS=HomosapiensOX=9606GN=SLC35E1PE=1SV=2	33	41	yes	no	2	0.014335	176.65	535	417			Pan01
KLSDLLKYY	9	sp|Q9UNH7-2|SNX6_HUMANIsoform2ofSortingnexin-6OS=HomosapiensOX=9606GN=SNX6	175	183	yes	no	2	5.1208e-11	175.91	354	500			Pan01
NVFKLLPQL	9	tr|H0YN26|H0YN26_HUMANAcidicleucine-richnuclearphosphoprotein32familymemberAOS=HomosapiensOX=9606GN=ANP32APE=1SV=1	134	142	yes	no	2	0.012365	172.03	428	183			Pan01
ETIGRLLQL	9	sp|Q96QD5-2|DEPD7_HUMANIsoform2ofDEPdomain-containingprotein7OS=HomosapiensOX=9606GN=DEPDC7	197	205	yes	no	2	0.011048	171.38	119	426			Pan01
EVLRFVSEI	9	tr|E7ENL6|E7ENL6_HUMANCollagenalpha-3(VI)chainOS=HomosapiensOX=9606GN=COL6A3PE=1SV=2	1050	1058	yes	no	2	1.1057e-06	170.22	155	114			Pan01
VITNILLRI	9	sp|Q8N556|AFAP1_HUMANActinfilament-associatedprotein1OS=HomosapiensOX=9606GN=AFAP1PE=1SV=2	30	38	yes	no	2	0.011643	169.57	623	379			Pan01
ETIERLQQL	9	sp|P26639|SYTC_HUMANThreonine--tRNAligase,cytoplasmicOS=HomosapiensOX=9606GN=TARSPE=1SV=3	703	711	yes	no	2	0.0039505	169.06	118	158			Pan01
KLLEIMTRI	9	sp|Q9BYX4|IFIH1_HUMANInterferon-inducedhelicaseCdomain-containingprotein1OS=HomosapiensOX=9606GN=IFIH1PE=1SV=3	553	561	yes	yes	2	0.017984	168.54	348	442			Pan01
ETHFGFETV	9	tr|F8VVW7|F8VVW7_HUMAN2-methoxy-6-polyprenyl-1,4-benzoquinolmethylase,mitochondrial(Fragment)OS=HomosapiensOX=9606GN=COQ5PE=1SV=1	51	59	yes	no	2	7.7378e-25	168.38	116	326			Pan01
KLLSYIQRL	9	sp|Q9Y3Z3-3|SAMH1_HUMANIsoform3ofDeoxynucleosidetriphosphatetriphosphohydrolaseSAMHD1OS=HomosapiensOX=9606GN=SAMHD1	99	107	yes	no	2	0.0048522	166.68	351	516			Pan01
GLSKNPLFV	9	sp|Q96C11-6|FGGY_HUMANIsoform6ofFGGYcarbohydratekinasedomain-containingproteinOS=HomosapiensOX=9606GN=FGGY	158	166	yes	no	2	1.0469e-24	165.11	241	408			Pan01
IQARLPLLL	9	sp|Q8N201|INT1_HUMANIntegratorcomplexsubunit1OS=HomosapiensOX=9606GN=INTS1PE=1SV=2	1758	1766	yes	yes	2	0.011161	164.89	322	377			Pan01
YLRELLTTM	9	sp|P19105|ML12A_HUMANMyosinregulatorylightchain12AOS=HomosapiensOX=9606GN=MYL12APE=1SV=2	121	129	yes	no	2	3.4668e-35	164.53	658	25	1		Pan01
QQRLVVVSV	9	tr|I3L2A3|I3L2A3_HUMANCytosolicFe-SclusterassemblyfactorNARFL(Fragment)OS=HomosapiensOX=9606GN=NARFLPE=1SV=1	6	14	yes	no	2	0.0038967	162.5	444	455			Pan01
GAFDGLKLNYL	11	tr|C9JKG1|C9JKG1_HUMANBiglycan(Fragment)OS=HomosapiensOX=9606GN=BGNPE=1SV=1	220	230	yes	no	2	0.01221	162.49	232	139			Pan01
KLFNLKNVI	9	tr|G3V5X4|G3V5X4_HUMANNesprin-2OS=HomosapiensOX=9606GN=SYNE2PE=1SV=1	1650	1658	yes	no	2	3.1627e-19	161.6	342	396			Pan01
KQVNILMKL	9	sp|Q9NV70-2|EXOC1_HUMANIsoform2ofExocystcomplexcomponent1OS=HomosapiensOX=9606GN=EXOC1	212	220	yes	no	2	0.013106	161.12	359	478			Pan01
EVLEKLFQI	9	sp|Q16842|SIA4B_HUMANCMP-N-acetylneuraminate-beta-galactosamide-alpha-2,3-sialyltransferase2OS=HomosapiensOX=9606GN=ST3GAL2PE=2SV=1	126	134	yes	yes	2	0.014347	160.54	149	317			Pan01
KIFSGLLKV	9	sp|Q9NY15|STAB1_HUMANStabilin-1OS=HomosapiensOX=9606GN=STAB1PE=1SV=3	1738	1746	yes	yes	2	0.0072722	159.28	338	481			Pan01
RVIDYILDL	9	sp|Q02535|ID3_HUMANDNA-bindingproteininhibitorID-3OS=HomosapiensOX=9606GN=ID3PE=1SV=2	72	80	yes	yes	2	0.0087338	159.04	522	258			Pan01
TTLPGLLTV	9	sp|P53355-4|DAPK1_HUMANIsoform4ofDeath-associatedproteinkinase1OS=HomosapiensOX=9606GN=DAPK1	1159	1167	yes	no	2	0.00012766	158.38	607	215			Pan01
KLLKLFQGV	9	sp|Q6Y7W6-4|GGYF2_HUMANIsoform3ofGRB10-interactingGYFprotein2OS=HomosapiensOX=9606GN=GIGYF2	1114	1122	yes	no	2	2.8476e-09	158.03	350	342			Pan01
GLLEALLKI	9	tr|A0A0C4DG98|A0A0C4DG98_HUMANTHOcomplexsubunit2OS=HomosapiensOX=9606GN=THOC2PE=1SV=1	232	240	yes	no	2	0.0073177	157.21	239	392			Pan01
DTLNIFMRV	9	sp|Q9H3K2|GHITM_HUMANGrowthhormone-inducibletransmembraneproteinOS=HomosapiensOX=9606GN=GHITMPE=1SV=2	325	333	yes	yes	2	0	157.21	58	451			Pan01
RLDAVLQRI	9	tr|H3BT29|H3BT29_HUMANProteinPML(Fragment)OS=HomosapiensOX=9606GN=PMLPE=1SV=1	90	98	yes	no	2	0.005111	157.2	472	164			Pan01
EVVGLIFRL	9	sp|Q8NBU5-2|ATAD1_HUMANIsoform2ofATPasefamilyAAAdomain-containingprotein1OS=HomosapiensOX=9606GN=ATAD1	15	23	yes	no	2	2.3031e-06	156.4	168	383			Pan01
GVSDVELRV	9	sp|Q96L92-2|SNX27_HUMANIsoform3ofSortingnexin-27OS=HomosapiensOX=9606GN=SNX27	178	186	yes	no	2	1.5448e-63	155.38	270	418			Pan01
TSIANLPKL	9	tr|H0YN26|H0YN26_HUMANAcidicleucine-richnuclearphosphoprotein32familymemberAOS=HomosapiensOX=9606GN=ANP32APE=1SV=1	55	63	yes	no	2	0.0059456	155.38	600	183			Pan01
YAKDDPLEF	9	sp|P06756-3|ITAV_HUMANIsoform3ofIntegrinalpha-VOS=HomosapiensOX=9606GN=ITGAV	64	72	yes	no	2	3.301e-11	153.78	649	88			Pan01
YGNKTELLV	9	sp|Q9HBU6-2|EKI1_HUMANIsoform2ofEthanolaminekinase1OS=HomosapiensOX=9606GN=ETNK1	169	177	yes	no	2	0.012009	153.73	656	464			Pan01
SILEHQIQV	9	sp|P33991|MCM4_HUMANDNAreplicationlicensingfactorMCM4OS=HomosapiensOX=9606GN=MCM4PE=1SV=5	252	260	yes	no	2	0.018901	153.71	546	172			Pan01
VIKEVQEFY	9	tr|F5GXT1|F5GXT1_HUMANCD9antigen(Fragment)OS=HomosapiensOX=9606GN=CD9PE=1SV=8	117	125	yes	no	2	0.0073847	153.71	621	140			Pan01
VQKLVVVI	8	sp|Q13257|MD2L1_HUMANMitoticspindleassemblycheckpointproteinMAD2AOS=HomosapiensOX=9606GN=MAD2L1PE=1SV=1	81	88	yes	yes	2	0.0055143	153.61	633	274			Pan01
IAVGYVDDTQFVRF	14	sp|P16188|1A30_HUMANHLAclassIhistocompatibilityantigen,A-30alphachainOS=HomosapiensOX=9606GN=HLA-APE=1SV=2	47	60	no	no	2	5.7194e-58	153.12	312	124;106			Pan01
NPFELTNHAV	10	sp|P53634|CATC_HUMANDipeptidylpeptidase1OS=HomosapiensOX=9606GN=CTSCPE=1SV=2	398	407	yes	yes	2	1.7409e-11	152.79	421	217			Pan01
YQYPRPLLI	9	tr|C9J5L2|C9J5L2_HUMANProteinorai-2(Fragment)OS=HomosapiensOX=9606GN=ORAI2PE=1SV=1	87	95	yes	no	2	3.2201e-46	152.63	665	427			Pan01
VQRLEPVI	8	tr|H0Y483|H0Y483_HUMAN6-phosphofructo-2-kinase/fructose-2,6-bisphosphatase3(Fragment)OS=HomosapiensOX=9606GN=PFKFB3PE=1SV=1	48	55	yes	no	2	0.014967	152.39	634	38			Pan01
HTVGELIEV	9	tr|C9JP81|C9JP81_HUMANMitoticspindleassemblycheckpointproteinMAD1(Fragment)OS=HomosapiensOX=9606GN=MAD1L1PE=1SV=1	235	243	yes	no	2	0.005381	151.51	303	524			Pan01
EVLRLVDAAL	10	sp|Q8N201|INT1_HUMANIntegratorcomplexsubunit1OS=HomosapiensOX=9606GN=INTS1PE=1SV=2	1227	1236	yes	yes	2	0.00044561	150.36	156	377			Pan01
REINYILRV	9	sp|Q7Z6Z7-2|HUWE1_HUMANIsoform2ofE3ubiquitin-proteinligaseHUWE1OS=HomosapiensOX=9606GN=HUWE1	1865	1873	yes	no	2	0.0027682	150.36	455	360			Pan01
KILELPYSI	9	sp|Q96AE7-2|TTC17_HUMANIsoform2ofTetratricopeptiderepeatprotein17OS=HomosapiensOX=9606GN=TTC17	162	170	yes	no	2	0.01336	150.35	340	405			Pan01
DTFSGIGKKFGLL	13	sp|Q15847|ADIRF_HUMANAdipogenesisregulatoryfactorOS=HomosapiensOX=9606GN=ADIRFPE=1SV=1	63	75	yes	yes	2	1.172e-200	150.1	56	312			Pan01
ETFERILRL	9	tr|F5H5G4|F5H5G4_HUMANWWdomain-bindingprotein11OS=HomosapiensOX=9606GN=WBP11PE=1SV=1	87	95	yes	no	2	0.010473	150.05	108	511			Pan01
EIFRAFTEL	9	sp|Q14166|TTL12_HUMANTubulin--tyrosineligase-likeprotein12OS=HomosapiensOX=9606GN=TTLL12PE=1SV=2	550	558	yes	yes	2	9.8326e-266	149.65	88	285			Pan01
STLLRIIYK	9	sp|P24530-2|EDNRB_HUMANIsoformBofEndothelinreceptortypeBOS=HomosapiensOX=9606GN=EDNRB	120	128	yes	no	2	5.0186e-60	149.57	571	148			Pan01
FTVDQIRAI	9	sp|P13639|EF2_HUMANElongationfactor2OS=HomosapiensOX=9606GN=EEF2PE=1SV=4	4	12	yes	yes	2	2.6831e-17	148.99	212	117			Pan01
AQLLQLKV	8	tr|U3KQ64|U3KQ64_HUMANPeptidyl-prolylcis-transisomeraseFKBP8(Fragment)OS=HomosapiensOX=9606GN=FKBP8PE=1SV=1	61	68	yes	no	2	0.015063	148.54	21	290			Pan01
RVNNNVLTI	9	tr|A0A0A0MTH9|A0A0A0MTH9_HUMANTATA-bindingprotein-associatedfactor172OS=HomosapiensOX=9606GN=BTAF1PE=1SV=1	795	803	yes	no	2	0.0084361	148.33	526	26			Pan01
KAFPFHIIF	9	sp|Q02153-2|GCYB1_HUMANIsoformHSGC-2ofGuanylatecyclasesolublesubunitbeta-1OS=HomosapiensOX=9606GN=GUCY1B1	215	223	yes	no	2	0.00010075	148.07	334	257			Pan01
VLVNLPTSI	9	sp|O15432|COPT2_HUMANProbablelowaffinitycopperuptakeprotein2OS=HomosapiensOX=9606GN=SLC31A2PE=1SV=1	54	62	yes	yes	2	0.0097316	147.69	626	30			Pan01
EILKYFQSV	9	sp|Q13190-2|STX5_HUMANIsoform2ofSyntaxin-5OS=HomosapiensOX=9606GN=STX5	267	275	yes	no	2	3.2577e-06	147.04	90	273			Pan01
FHYGSVVTY	9	tr|A0A0C4DGF5|A0A0C4DGF5_HUMANComplementcomponentreceptor1-likeprotein(Fragment)OS=HomosapiensOX=9606GN=CR1LPE=4SV=1	121	129	yes	no	2	5.4776e-06	146.21	181	129			Pan01
RLLDYVVNI	9	tr|K7EIU4|K7EIU4_HUMANKNmotifandankyrinrepeatdomain-containingprotein2(Fragment)OS=HomosapiensOX=9606GN=KANK2PE=1SV=1	54	62	yes	no	2	0.011202	145.34	486	333			Pan01
DVMRFLLRV	9	tr|E7ERA2|E7ERA2_HUMANRibosomalproteinL15OS=HomosapiensOX=9606GN=RPL15PE=1SV=1	17	25	yes	no	2	6.7e-06	145.16	66	230			Pan01
MQYEIVIKV	9	tr|F8WAS2|F8WAS2_HUMANInter-alpha-trypsininhibitorheavychainH1OS=HomosapiensOX=9606GN=ITIH1PE=1SV=1	173	181	yes	no	2	9.6619e-17	144.9	403	133	15		Pan01
EVFRQFVEA	9	tr|H0Y3S1|H0Y3S1_HUMANDedicatorofcytokinesisprotein9(Fragment)OS=HomosapiensOX=9606GN=DOCK9PE=1SV=1	580	588	yes	no	2	6.49e-17	144.38	138	443			Pan01
HQYIFSHIL	9	sp|Q9UPY3-2|DICER_HUMANIsoform2ofEndoribonucleaseDicerOS=HomosapiensOX=9606GN=DICER1	850	858	yes	no	2	0.013925	144.38	293	502			Pan01
RLIGQIVSSI	10	sp|Q71U36-2|TBA1A_HUMANIsoform2ofTubulinalpha-1AchainOS=HomosapiensOX=9606GN=TUBA1A	194	203	yes	no	2	0.0085004	144.38	482	347			Pan01
KQFLVKVLI	9	sp|Q16537-3|2A5E_HUMANIsoform3ofSerine/threonine-proteinphosphatase2A56kDaregulatorysubunitepsilonisoformOS=HomosapiensOX=9606GN=PPP2R5E	185	193	yes	no	2	0.011074	143.85	356	313			Pan01
SFYEHIITV	9	sp|Q5T6F0|DCA12_HUMANDDB1-andCUL4-associatedfactor12OS=HomosapiensOX=9606GN=DCAF12PE=1SV=1	347	355	yes	yes	2	8.7983e-06	143.85	540	329			Pan01
VMYRVIQV	8	tr|E9PME6|E9PME6_HUMANUpstreamstimulatoryfactor1(Fragment)OS=HomosapiensOX=9606GN=USF1PE=1SV=8	59	66	yes	no	2	0.0061451	143.37	627	141			Pan01
EAMKQILGV	9	tr|E9PLA9|E9PLA9_HUMANCaprin-1(Fragment)OS=HomosapiensOX=9606GN=CAPRIN1PE=1SV=1	52	60	yes	no	2	0.014254	143.12	77	291			Pan01
EAINIIQGI	9	sp|Q9NR81-4|ARHG3_HUMANIsoform4ofRhoguaninenucleotideexchangefactor3OS=HomosapiensOX=9606GN=ARHGEF3	87	95	yes	no	2	0.0071871	143.11	73	470			Pan01
EVFGLFQKL	9	sp|P15924-2|DESP_HUMANIsoformDPIIofDesmoplakinOS=HomosapiensOX=9606GN=DSP	745	753	yes	no	2	0.01215	143.02	134	122			Pan01
FLSHIPITL	9	sp|Q5BJF2|SGMR2_HUMANSigmaintracellularreceptor2OS=HomosapiensOX=9606GN=TMEM97PE=1SV=1	18	26	yes	no	2	0.018369	143.02	191	325			Pan01
GQSELASRLTL	11	tr|H3BRR0|H3BRR0_HUMANMaspardinOS=HomosapiensOX=9606GN=SPG21PE=1SV=1	38	48	yes	no	2	2.0358e-18	142.98	255	484			Pan01
IQRFITLV	8	tr|H0Y593|H0Y593_HUMANCytochromeP4502E1(Fragment)OS=HomosapiensOX=9606GN=CYP2E1PE=1SV=1	220	227	yes	no	2	0.0084925	141.78	325	83			Pan01
AQYLINVRL	9	tr|H3BSS4|H3BSS4_HUMANPoly(rC)-bindingprotein2(Fragment)OS=HomosapiensOX=9606GN=PCBP2PE=1SV=1	166	174	yes	no	2	1.9978e-11	140.12	32	307			Pan01
KQMEQVAQFL	10	tr|H0YCU9|H0YCU9_HUMANTransgelin(Fragment)OS=HomosapiensOX=9606GN=TAGLNPE=1SV=1	39	48	yes	no	2	4.1373e-06	139.97	357	256	32		Pan01
SQALILKI	8	sp|Q5SRE5|NU188_HUMANNucleoporinNUP188homologOS=HomosapiensOX=9606GN=NUP188PE=1SV=1	118	125	yes	yes	2	0.01574	139.14	558	327			Pan01
AALGGDGLRLL	11	tr|E9PPV9|E9PPV9_HUMANCAAXprenylprotease2OS=HomosapiensOX=9606GN=RCE1PE=1SV=1	2	12	yes	no	2	1.7424e-11	138.98	2	504			Pan01
RLLELLTKL	9	sp|Q99836-4|MYD88_HUMANIsoform4ofMyeloiddifferentiationprimaryresponseproteinMyD88OS=HomosapiensOX=9606GN=MYD88	88	96	yes	no	2	0.0049125	138.54	487	433			Pan01
TTYDLTHTL	9	tr|C9J3E3|C9J3E3_HUMANPhosphatidylinositidephosphataseSAC1(Fragment)OS=HomosapiensOX=9606GN=SACM1LPE=1SV=1	74	82	yes	no	2	1.518e-06	138.24	608	474			Pan01
HDISPQAPTHFL	12	tr|D6REP8|D6REP8_HUMANHistidinetriadnucleotide-bindingprotein1OS=HomosapiensOX=9606GN=HINT1PE=1SV=1	42	53	yes	no	2	9.3494e-29	137.98	272	202			Pan01
TPVTISANQIILNKV	15	sp|Q6MZP7-5|LIN54_HUMANIsoform5ofProteinlin-54homologOS=HomosapiensOX=9606GN=LIN54	106	120	yes	no	2	1.5983e-26	137.89	593	337			Pan01
HVIDYIRDLQL	11	sp|P41134-2|ID1_HUMANIsoformID-BofDNA-bindingproteininhibitorID-1OS=HomosapiensOX=9606GN=ID1	97	107	yes	no	2	7.082e-112	136.63	307	185			Pan01
RVIDYAVKI	9	tr|M0QY67|M0QY67_HUMANElectrontransferflavoproteinsubunitbeta(Fragment)OS=HomosapiensOX=9606GN=ETFBPE=1SV=1	12	20	yes	no	2	0.0091852	134.48	521	181			Pan01
IASDIVSRF	9	tr|A0A1B0GWE0|A0A1B0GWE0_HUMANDedicatorofcytokinesisprotein7(Fragment)OS=HomosapiensOX=9606GN=DOCK7PE=1SV=1	152	160	yes	no	2	0.012667	134.15	311	422			Pan01
ETFNVPAMYV	10	sp|P63267-2|ACTH_HUMANIsoform2ofActin,gamma-entericsmoothmuscleOS=HomosapiensOX=9606GN=ACTG2	83	92	yes	no	2	2.6761e-36	134.08	113	237			Pan01
EVMNLLMFL	9	sp|P24928|RPB1_HUMANDNA-directedRNApolymeraseIIsubunitRPB1OS=HomosapiensOX=9606GN=POLR2APE=1SV=2	559	567	yes	yes	2	1.4025e-16	134.06	163	150	16;17		Pan01
GQNALRQIL	9	tr|H0YLE8|H0YLE8_HUMANRasGTPase-activating-likeproteinIQGAP1OS=HomosapiensOX=9606GN=IQGAP1PE=1SV=1	492	500	yes	no	2	1.038e-36	134.06	253	198			Pan01
HQYIFSHI	8	sp|Q9UPY3-2|DICER_HUMANIsoform2ofEndoribonucleaseDicerOS=HomosapiensOX=9606GN=DICER1	850	857	yes	no	2	0.016777	134.06	292	502			Pan01
RLLNILMQL	9	sp|P28370-2|SMCA1_HUMANIsoform2ofProbableglobaltranscriptionactivatorSNF2L1OS=HomosapiensOX=9606GN=SMARCA1	448	456	yes	no	2	0.012506	134.06	490	162			Pan01
QQFAQMLV	8	sp|Q00610-2|CLH1_HUMANIsoform2ofClathrinheavychain1OS=HomosapiensOX=9606GN=CLTC	530	537	yes	no	2	0.0045168	133.99	441	253			Pan01
EAAEVILRV	9	sp|P78371-2|TCPB_HUMANIsoform2ofT-complexprotein1subunitbetaOS=HomosapiensOX=9606GN=CCT2	462	470	yes	no	2	0.010623	133.9	70	249			Pan01
ILDGNQLHI	9	tr|E9PLT0|E9PLT0_HUMANColdshockdomain-containingproteinE1OS=HomosapiensOX=9606GN=CSDE1PE=1SV=1	249	257	yes	no	2	0.0075216	133.79	318	45			Pan01
EAFDRSFEV	9	tr|J3QS45|J3QS45_HUMANL-xylulosereductase(Fragment)OS=HomosapiensOX=9606GN=DCXRPE=1SV=1	20	28	yes	no	2	2.4418e-06	132.76	72	358			Pan01
EVLHSLPAV	9	tr|H7C531|H7C531_HUMAN26Sproteasomenon-ATPaseregulatorysubunit6(Fragment)OS=HomosapiensOX=9606GN=PSMD6PE=1SV=1	96	104	yes	no	2	0.013328	132.72	150	299			Pan01
SLMGILLRI	9	sp|Q9Y2G2-2|CARD8_HUMANIsoform2ofCaspaserecruitmentdomain-containingprotein8OS=HomosapiensOX=9606GN=CARD8	191	199	yes	no	2	0.013886	132.09	552	509			Pan01
WQAKVPQI	8	sp|Q14204|DYHC1_HUMANCytoplasmicdynein1heavychain1OS=HomosapiensOX=9606GN=DYNC1H1PE=1SV=5	2548	2555	yes	yes	2	0.0059182	132.09	645	287			Pan01
FVYPLDFARTRL	12	sp|P05141|ADT2_HUMANADP/ATPtranslocase2OS=HomosapiensOX=9606GN=SLC25A5PE=1SV=7	130	141	yes	no	2	0.00024735	131.44	226	82			Pan01
SQSTVKVLI	9	tr|B4DY09|B4DY09_HUMANInterleukinenhancer-bindingfactor2OS=HomosapiensOX=9606GN=ILF2PE=1SV=1	178	186	yes	no	2	0.0095338	131.22	565	269			Pan01
DIAAILGMHTL	11	sp|P28289|TMOD1_HUMANTropomodulin-1OS=HomosapiensOX=9606GN=TMOD1PE=1SV=1	130	140	yes	yes	2	1.1403e-06	131.06	44	160	20		Pan01
HLDATKLLL	9	sp|Q96AE7-2|TTC17_HUMANIsoform2ofTetratricopeptiderepeatprotein17OS=HomosapiensOX=9606GN=TTC17	671	679	yes	no	2	0.018453	131.06	277	405			Pan01
AQVKAPLVL	9	tr|K7EN27|K7EN27_HUMANProtein/nucleicaciddeglycaseDJ-1(Fragment)OS=HomosapiensOX=9606GN=PARK7PE=1SV=1	150	158	yes	no	2	0.013176	131.04	27	429			Pan01
EVISKLYAV	9	tr|H7C2U0|H7C2U0_HUMANT-complexprotein1subunittheta(Fragment)OS=HomosapiensOX=9606GN=CCT8PE=1SV=1	21	29	yes	no	2	0.013859	131.03	145	207			Pan01
FEYQVRSI	8	tr|A0A0A0MSJ0|A0A0A0MSJ0_HUMANATP-dependentRNAhelicaseDDX42OS=HomosapiensOX=9606GN=DDX42PE=1SV=1	298	305	yes	no	2	0.013011	131.03	180	364			Pan01
TQVLIKLI	8	tr|B4DIH5|B4DIH5_HUMANCOP9signalosomecomplexsubunit2OS=HomosapiensOX=9606GN=COPS2PE=1SV=1	292	299	yes	no	2	0.017238	130.64	597	229			Pan01
HTAAVKLLL	9	tr|H0YLQ3|H0YLQ3_HUMANAnkyrinrepeatdomain-containingprotein17(Fragment)OS=HomosapiensOX=9606GN=ANKRD17PE=1SV=1	597	605	yes	no	2	0.014329	130.28	299	41			Pan01
KLLEVQPQV	9	tr|H7BZ98|H7BZ98_HUMANEHdomain-bindingprotein1(Fragment)OS=HomosapiensOX=9606GN=EHBP1PE=1SV=1	113	121	yes	no	2	0.015552	130.27	349	387			Pan01
HLMHLELDI	9	tr|E7EMD0|E7EMD0_HUMANNADPH--cytochromeP450reductaseOS=HomosapiensOX=9606GN=PORPE=1SV=1	40	48	yes	no	2	0.0079046	130.05	280	125			Pan01
IQHMELQLI	9	tr|S4R3Q6|S4R3Q6_HUMANVacuolarproteinsorting-associatedprotein26AOS=HomosapiensOX=9606GN=VPS26APE=1SV=1	179	187	yes	no	2	1.2212e-155	130.04	323	44	3		Pan01
RLIAQRYLL	9	tr|H0YLC2|H0YLC2_HUMANProteasomesubunitalphatypeOS=HomosapiensOX=9606GN=PSMA4PE=1SV=1	91	99	yes	no	2	0.01394	130.04	481	154			Pan01
HLTDITLKV	9	tr|H3BVA8|H3BVA8_HUMANLysine--tRNAligase(Fragment)OS=HomosapiensOX=9606GN=KARSPE=1SV=1	148	156	yes	no	2	0.0082228	129.72	284	302			Pan01
IQQRLLTV	8	sp|Q9Y6D5|BIG2_HUMANBrefeldinA-inhibitedguaninenucleotide-exchangeprotein2OS=HomosapiensOX=9606GN=ARFGEF2PE=1SV=3	1682	1689	yes	yes	2	0.018959	129.68	324	523			Pan01
RLFLSLPVLV	10	tr|K7EPR9|K7EPR9_HUMANApolipoproteinC-IOS=HomosapiensOX=9606GN=APOC1PE=4SV=1	2	11	yes	no	2	0.015298	129.47	475	70			Pan01
EVFHFFNVL	9	sp|Q56P03|EAPP_HUMANE2F-associatedphosphoproteinOS=HomosapiensOX=9606GN=EAPPPE=1SV=4	273	281	yes	yes	2	0.014035	129.4	136	324			Pan01
KLKDVLLQV	9	sp|P35579|MYH9_HUMANMyosin-9OS=HomosapiensOX=9606GN=MYH9PE=1SV=4	1843	1851	yes	no	2	0.011272	129.29	345	177			Pan01
ETSHVTMVV	9	tr|D6RA86|D6RA86_HUMANMacrophageerythroblastattacherOS=HomosapiensOX=9606GN=MAEAPE=1SV=1	43	51	yes	no	2	0.013454	129.16	129	355			Pan01
GMHSILDII	9	sp|Q9BX95|SGPP1_HUMANSphingosine-1-phosphatephosphatase1OS=HomosapiensOX=9606GN=SGPP1PE=1SV=2	253	261	yes	yes	2	0.012436	129.16	242	441			Pan01
LPFEKINEGFDLL	13	tr|D6RHZ6|D6RHZ6_HUMANAlcoholdehydrogenase1BOS=HomosapiensOX=9606GN=ADH1BPE=1SV=2	311	323	no	no	2	8.4049e-62	128.81	377	60;61			Pan01
FQLPLPRI	8	sp|Q13129|RLF_HUMANZincfingerproteinRlfOS=HomosapiensOX=9606GN=RLFPE=1SV=2	1716	1723	yes	yes	2	0.01112	128.75	198	272			Pan01
HLREYQDLL	9	tr|B0YJC4|B0YJC4_HUMANVimentinOS=HomosapiensOX=9606GN=VIMPE=1SV=1	379	387	yes	no	2	0.011555	128.61	283	97			Pan01
SQYLTRITI	9	tr|H0Y564|H0Y564_HUMANAnaphase-promotingcomplexsubunit1(Fragment)OS=HomosapiensOX=9606GN=ANAPC1PE=1SV=1	428	436	yes	no	2	0.013448	128.38	567	449			Pan01
TQTAVITRI	9	sp|Q9H4H8-2|FA83D_HUMANIsoform2ofProteinFAM83DOS=HomosapiensOX=9606GN=FAM83D	404	412	yes	no	2	0.010596	128.38	596	452			Pan01
MQIELARYI	9	tr|E7EW33|E7EW33_HUMANCytoplasmicFMR1-interactingprotein2OS=HomosapiensOX=9606GN=CYFIP2PE=1SV=1	115	123	yes	no	2	5.7144e-14	127.56	398	352			Pan01
FVNDIFERI	9	sp|Q99880|H2B1L_HUMANHistoneH2Btype1-LOS=HomosapiensOX=9606GN=HIST1H2BLPE=1SV=3	66	74	yes	no	2	0.014744	127.46	223	37			Pan01
GSFGKVFLV	9	tr|B1AXG2|B1AXG2_HUMANRibosomalproteinS6kinasealpha-3(Fragment)OS=HomosapiensOX=9606GN=RPS6KA3PE=1SV=1	49	57	yes	no	2	0.013638	126.57	267	210			Pan01
MLFGHPLLV	9	tr|G5E9A6|G5E9A6_HUMANUbiquitincarboxyl-terminalhydrolase11OS=HomosapiensOX=9606GN=USP11PE=1SV=1	568	576	yes	no	2	0.0041827	126.38	397	209			Pan01
RLFDQAFGL	9	tr|F8WE04|F8WE04_HUMANHeatshockproteinbeta-1OS=HomosapiensOX=9606GN=HSPB1PE=1SV=1	27	35	yes	no	2	0.0047598	126.28	473	80			Pan01
EQLSILKV	8	sp|P35749-4|MYH11_HUMANIsoform4ofMyosin-11OS=HomosapiensOX=9606GN=MYH11	342	349	yes	no	2	0.0093595	125.5	100	179			Pan01
EANPAVPEV	9	tr|C9J6B6|C9J6B6_HUMANEukaryotictranslationinitiationfactor4gamma1(Fragment)OS=HomosapiensOX=9606GN=EIF4G1PE=1SV=1	372	380	yes	no	2	0.014194	125.5	81	262			Pan01
ILADVVQKL	9	sp|Q06278|AOXA_HUMANAldehydeoxidaseOS=HomosapiensOX=9606GN=AOX1PE=1SV=2	318	326	yes	yes	2	1.3933e-07	125.31	317	266			Pan01
RINAQYLEV	9	tr|G3V2T6|G3V2T6_HUMANUncharacterizedprotein(Fragment)OS=HomosapiensOX=9606PE=4SV=2	92	100	yes	no	2	0.013145	125.25	466	454			Pan01
AAITILRI	8	tr|F5H282|F5H282_HUMANT-complexprotein1subunitalphaOS=HomosapiensOX=9606GN=TCP1PE=1SV=1	296	303	yes	no	2	0.0087577	125.08	1	130			Pan01
EAAMAIASL	9	sp|Q15717|ELAV1_HUMANELAV-likeprotein1OS=HomosapiensOX=9606GN=ELAVL1PE=1SV=2	297	305	yes	no	2	0.015578	125.08	71	156			Pan01
ETLEVINKL	9	sp|Q6ZS81-5|WDFY4_HUMANIsoform5ofWDrepeat-andFYVEdomain-containingprotein4OS=HomosapiensOX=9606GN=WDFY4	1247	1255	yes	no	2	0.011669	125.01	121	344			Pan01
FTIEGPLTSF	10	sp|P04114|APOB_HUMANApolipoproteinB-100OS=HomosapiensOX=9606GN=APOBPE=1SV=2	2948	2957	yes	yes	2	0.015044	125.01	210	75			Pan01
EVIGRLDTMM	10	tr|D6RHZ6|D6RHZ6_HUMANAlcoholdehydrogenase1BOS=HomosapiensOX=9606GN=ADH1BPE=1SV=2	228	237	no	no	2	0.010523	124.98	141	60;61			Pan01
HTLPHEIVVNL	11	sp|Q9NU22|MDN1_HUMANMidasinOS=HomosapiensOX=9606GN=MDN1PE=1SV=2	2677	2687	yes	yes	2	0.0051658	124.98	302	476			Pan01
HTATPLDFL	9	sp|Q14094-2|CCNI_HUMANIsoform2ofCyclin-IOS=HomosapiensOX=9606GN=CCNI	129	137	yes	no	2	0.0054572	124.89	300	281			Pan01
KAFQKIVVL	9	tr|B5MCE7|B5MCE7_HUMANBasicleucinezipperandW2domain-containingprotein2OS=HomosapiensOX=9606GN=BZW2PE=1SV=1	164	172	yes	no	2	0.0091603	124.59	335	350			Pan01
FQNIRPLFI	9	sp|Q9BZE4-3|NOG1_HUMANIsoform3ofNucleolarGTP-bindingprotein1OS=HomosapiensOX=9606GN=GTPBP4	156	164	yes	no	2	0.0051584	124.37	199	445			Pan01
QRALLANAL	9	tr|D6RAA6|D6RAA6_HUMANTransmembraneprotein33(Fragment)OS=HomosapiensOX=9606GN=TMEM33PE=1SV=1	56	64	yes	no	2	0.0086153	124.37	447	226			Pan01
FLTSILQNF	9	sp|P11712|CP2C9_HUMANCytochromeP4502C9OS=HomosapiensOX=9606GN=CYP2C9PE=1SV=3	448	456	yes	yes	2	0.015041	123.99	193	112			Pan01
ETLRFWNV	8	sp|Q9UM11-3|FZR1_HUMANIsoform3ofFizzy-relatedproteinhomologOS=HomosapiensOX=9606GN=FZR1	376	383	yes	no	2	0.0030895	123.69	125	499			Pan01
DSGDGVTHTVPIYEG	15	sp|P63261|ACTG_HUMANActin,cytoplasmic2OS=HomosapiensOX=9606GN=ACTG1PE=1SV=1	154	168	yes	no	2	6.4084e-05	123.6	53	13			Pan01
DVLKPLPQL	9	tr|A0A087WTW2|A0A087WTW2_HUMANGolginsubfamilyAmember4OS=HomosapiensOX=9606GN=GOLGA4PE=1SV=1	46	54	yes	no	2	0.0094724	123.16	64	276			Pan01
GQVHLFEHI	9	tr|C9IZK7|C9IZK7_HUMANWDrepeat-containingprotein43(Fragment)OS=HomosapiensOX=9606GN=WDR43PE=1SV=1	113	121	yes	no	2	0.013391	122.74	260	303			Pan01
HEGDIILKI	9	sp|Q9UDY2-5|ZO2_HUMANIsoformA3ofTightjunctionproteinZO-2OS=HomosapiensOX=9606GN=TJP2	345	353	yes	no	2	0.010585	122.74	274	492			Pan01
RQYDIDDAI	9	sp|Q15149-7|PLEC_HUMANIsoform7ofPlectinOS=HomosapiensOX=9606GN=PLEC	4169	4177	yes	no	2	0.0053903	122.74	510	305			Pan01
GLNDFIQKI	9	tr|E9PJN2|E9PJN2_HUMANSerine/threonine-proteinkinaseSgk1(Fragment)OS=HomosapiensOX=9606GN=SGK1PE=1SV=1	98	106	yes	no	2	0.013494	122.18	240	19			Pan01
RVLDLAEQV	9	sp|Q96I25|SPF45_HUMANSplicingfactor45OS=HomosapiensOX=9606GN=RBM17PE=1SV=1	393	401	yes	yes	2	0.0072284	122.18	525	414			Pan01
FLSLPVLVV	9	tr|K7EPR9|K7EPR9_HUMANApolipoproteinC-IOS=HomosapiensOX=9606GN=APOC1PE=4SV=1	4	12	yes	no	2	0.0060014	122.15	192	70			Pan01
IEYEFRVI	8	sp|P23229-7|ITA6_HUMANIsoform7ofIntegrinalpha-6OS=HomosapiensOX=9606GN=ITGA6	711	718	yes	no	2	0.0082712	121.62	314	144			Pan01
ETLPPVYAL	9	sp|Q9Y6K5|OAS3_HUMAN2'-5'-oligoadenylatesynthase3OS=HomosapiensOX=9606GN=OAS3PE=1SV=3	221	229	yes	yes	2	0.015443	121.14	124	526			Pan01
KQMRILMV	8	tr|F8WDB3|F8WDB3_HUMANADP-ribosylationfactor4OS=HomosapiensOX=9606GN=ARF4PE=1SV=1	16	23	yes	no	2	0.00308	121.14	358	131			Pan01
YQFGEIRTI	9	sp|Q9NW64-2|RBM22_HUMANIsoform2ofPre-mRNA-splicingfactorRBM22OS=HomosapiensOX=9606GN=RBM22	204	212	yes	no	2	0.014276	121.09	661	480			Pan01
IGTGATGATLYLLRL	15	sp|O00483|NDUA4_HUMANCytochromecoxidasesubunitNDUFA4OS=HomosapiensOX=9606GN=NDUFA4PE=1SV=1	22	36	yes	yes	2	1.1989e-11	121.08	315	22			Pan01
APSNLRFLATTPNSL	15	tr|H0Y4K8|H0Y4K8_HUMANFibronectin(Fragment)OS=HomosapiensOX=9606GN=FN1PE=1SV=1	24	38	yes	no	2	4.1197e-05	121.02	16	73			Pan01
SVETWPWQV	9	tr|F5GWX2|F5GWX2_HUMANHeme-bindingprotein1OS=HomosapiensOX=9606GN=HEBP1PE=1SV=1	12	20	yes	no	2	0.0033276	120.65	574	472			Pan01
HQFQLDITV	9	tr|A0A0C4DGS0|A0A0C4DGS0_HUMANNADHdehydrogenase[ubiquinone]1alphasubcomplexsubunit6OS=HomosapiensOX=9606GN=NDUFA6PE=1SV=1	48	56	yes	no	2	0.012511	120.62	287	225			Pan01
VAMKFAQVF	9	sp|P35610|SOAT1_HUMANSterolO-acyltransferase1OS=HomosapiensOX=9606GN=SOAT1PE=1SV=3	323	331	yes	no	2	0.014091	120.52	615	178			Pan01
EVMNSFELL	9	tr|E7EM64|E7EM64_HUMANCOP9signalosomecomplexsubunit6OS=HomosapiensOX=9606GN=COPS6PE=1SV=1	81	89	yes	no	2	0.011346	120.49	164	354			Pan01
AQHSVELTL	9	sp|Q9NV70-2|EXOC1_HUMANIsoform2ofExocystcomplexcomponent1OS=HomosapiensOX=9606GN=EXOC1	367	375	yes	no	2	0.017288	120.46	18	478			Pan01
QLTNVILHL	9	sp|Q9NQG6|MID51_HUMANMitochondrialdynamicsproteinMID51OS=HomosapiensOX=9606GN=MIEF1PE=1SV=1	384	392	yes	no	2	0.0072675	120.45	439	468			Pan01
EIAVPVANL	9	sp|O75607|NPM3_HUMANNucleoplasmin-3OS=HomosapiensOX=9606GN=NPM3PE=1SV=3	93	101	yes	yes	2	0.007073	120.45	85	46			Pan01
SYKDSTLIMQL	11	sp|Q04917|1433F_HUMAN14-3-3proteinetaOS=HomosapiensOX=9606GN=YWHAHPE=1SV=4	215	225	yes	no	2	0.0068832	119.62	579	264	35		Pan01
GQMAYILQL	9	tr|D6RDY6|D6RDY6_HUMANSignalrecognitionparticlesubunitSRP72(Fragment)OS=HomosapiensOX=9606GN=SRP72PE=1SV=2	86	94	yes	no	2	0.012096	119.56	252	47			Pan01
AIMDIVIKV	9	tr|C9J185|C9J185_HUMANEukaryotictranslationinitiationfactor2-alphakinase3(Fragment)OS=HomosapiensOX=9606GN=EIF2AK3PE=1SV=1	183	191	yes	no	2	0.010703	119.29	9	485			Pan01
AQYFLDKIDVI	11	sp|P63092-3|GNAS2_HUMANIsoform3ofGuaninenucleotide-bindingproteinG(s)subunitalphaisoformsshortOS=HomosapiensOX=9606GN=GNAS	160	170	yes	no	2	4.9338e-07	118.81	29	243			Pan01
VQVEVITI	8	sp|Q9HBI0-3|PARVG_HUMANIsoform3ofGamma-parvinOS=HomosapiensOX=9606GN=PARVG	160	167	yes	no	2	0.014823	118.69	636	462			Pan01
HALGLLYHV	9	sp|Q9Y678|COPG1_HUMANCoatomersubunitgamma-1OS=HomosapiensOX=9606GN=COPG1PE=1SV=1	195	203	yes	yes	2	0.012095	118.18	271	520			Pan01
HQRLQPLF	8	tr|X6R4D2|X6R4D2_HUMANProteinHID1(Fragment)OS=HomosapiensOX=9606GN=HID1PE=1SV=1	181	188	yes	no	2	0.0046262	118.01	289	368			Pan01
GQWKKGFVL	9	sp|Q8NC51-4|PAIRB_HUMANIsoform4ofPlasminogenactivatorinhibitor1RNA-bindingproteinOS=HomosapiensOX=9606GN=SERBP1	296	304	yes	no	2	0.0069297	117.93	263	384			Pan01
FVFSFPVSV	9	sp|Q13115-2|DUS4_HUMANIsoform2ofDualspecificityproteinphosphatase4OS=HomosapiensOX=9606GN=DUSP4	273	281	yes	no	2	3.7501e-11	117.7	214	271			Pan01
AQHSVPLQL	9	sp|Q15628-2|TRADD_HUMANIsoform2ofTumornecrosisfactorreceptortype1-associatedDEATHdomainproteinOS=HomosapiensOX=9606GN=TRADD	48	56	yes	no	2	5.8817e-19	117.4	19	310			Pan01
FLKEIVETF	9	sp|P49792|RBP2_HUMANE3SUMO-proteinligaseRanBP2OS=HomosapiensOX=9606GN=RANBP2PE=1SV=2	368	376	yes	yes	2	0.0055338	117.4	186	203			Pan01
SQLAVLKV	8	sp|Q8TBA6-2|GOGA5_HUMANIsoform2ofGolginsubfamilyAmember5OS=HomosapiensOX=9606GN=GOLGA5	299	306	yes	no	2	0.0076579	117.18	563	393			Pan01
EFYRALYI	8	sp|Q96LW7-2|CAR19_HUMANIsoform2ofCaspaserecruitmentdomain-containingprotein19OS=HomosapiensOX=9606GN=CARD19	79	86	yes	no	2	0.0069493	117.16	83	419			Pan01
RLIPTLVSI	9	sp|Q96P70|IPO9_HUMANImportin-9OS=HomosapiensOX=9606GN=IPO9PE=1SV=3	646	654	yes	yes	2	0.015599	116.9	484	424			Pan01
FVIDPVRNL	9	tr|A0A075B730|A0A075B730_HUMANEpiplakinOS=HomosapiensOX=9606GN=EPPK1PE=1SV=2	2246	2254	yes	no	2	0.0063677	116.88	216	227			Pan01
QLLSHILEV	9	sp|Q14185|DOCK1_HUMANDedicatorofcytokinesisprotein1OS=HomosapiensOX=9606GN=DOCK1PE=1SV=2	882	890	yes	no	2	4.2157e-19	116.88	438	286			Pan01
NQIARLPSGLPVSL	14	sp|P51884|LUM_HUMANLumicanOS=HomosapiensOX=9606GN=LUMPE=1SV=2	194	207	yes	yes	2	3.0384e-60	116.77	422	211			Pan01
EVLQTHSVFV	10	tr|F8WE72|F8WE72_HUMANRibosomematurationproteinSBDSOS=HomosapiensOX=9606GN=SBDSPE=1SV=1	49	58	yes	no	2	0.0045119	116.73	152	513			Pan01
AQKGQLSDDEKFL	13	sp|P35749-4|MYH11_HUMANIsoform4ofMyosin-11OS=HomosapiensOX=9606GN=MYH11	2	14	yes	no	2	0.00012384	116.55	20	179			Pan01
VEIQTPKI	8	sp|P14868-2|SYDC_HUMANIsoform2ofAspartate--tRNAligase,cytoplasmicOS=HomosapiensOX=9606GN=DARS	116	123	yes	no	2	3.9705e-27	116.54	618	119			Pan01
VQHSIITDL	9	tr|M0QZR8|M0QZR8_HUMANDNApolymeraseOS=HomosapiensOX=9606GN=POLD1PE=1SV=1	489	497	yes	no	2	0.018069	116.37	631	161			Pan01
DLMAPQPGV	9	sp|Q96B49|TOM6_HUMANMitochondrialimportreceptorsubunitTOM6homologOS=HomosapiensOX=9606GN=TOMM6PE=1SV=1	66	74	yes	yes	2	0.00045159	116.3	48	406	38		Pan01
HLPDFVKQL	9	tr|H0Y6Q4|H0Y6Q4_HUMANCentrosome-associatedprotein350(Fragment)OS=HomosapiensOX=9606GN=CEP350PE=1SV=1	93	101	yes	no	2	0.0022342	116.25	281	331			Pan01
SQHDILQMI	9	sp|P46013-2|KI67_HUMANIsoformShortofProliferationmarkerproteinKi-67OS=HomosapiensOX=9606GN=MKI67	274	282	yes	no	2	0.0047377	116.25	561	193			Pan01
ASGVAVSDGVIKVF	14	tr|E9PS23|E9PS23_HUMANCofilin-1(Fragment)OS=HomosapiensOX=9606GN=CFL1PE=1SV=8	2	15	yes	no	2	1.3568e-05	115.57	34	146			Pan01
SQANVVVKI	9	sp|P17861-2|XBP1_HUMANIsoform2ofX-box-bindingprotein1OS=HomosapiensOX=9606GN=XBP1	274	282	yes	yes	2	0.011654	115.49	559	128			Pan01
FRNGLSNVL	9	sp|Q9H1U9|S2551_HUMANSolutecarrierfamily25member51OS=HomosapiensOX=9606GN=SLC25A51PE=2SV=1	181	189	yes	no	2	0.006648	114.78	204	320			Pan01
EAMTQIIRV	9	sp|P23511-2|NFYA_HUMANIsoformShortofNucleartranscriptionfactorYsubunitalphaOS=HomosapiensOX=9606GN=NFYA	309	317	yes	no	2	0.013937	114.78	80	145			Pan01
QSTQVPTI	8	sp|Q92616|GCN1_HUMANeIF-2-alphakinaseactivatorGCN1OS=HomosapiensOX=9606GN=GCN1PE=1SV=6	479	486	yes	yes	2	0.017491	114.72	448	399			Pan01
RLYPPVPGI	9	tr|A0A087WZX9|A0A087WZX9_HUMANCytochromeP4504A22OS=HomosapiensOX=9606GN=CYP4A22PE=4SV=1	283	291	yes	no	2	0.0011453	114.59	498	259			Pan01
FVMETFVHL	9	sp|Q9BVK8-2|TM147_HUMANIsoform2ofTransmembraneprotein147OS=HomosapiensOX=9606GN=TMEM147	132	140	yes	no	2	0.0026819	114.54	222	437			Pan01
HLYFETVTI	9	tr|A0A0G2JP90|A0A0G2JP90_HUMANNodalmodulator1OS=HomosapiensOX=9606GN=NOMO1PE=1SV=1	216	224	yes	no	2	0.017798	114.54	286	246			Pan01
MVTLAELLV	9	sp|Q15363|TMED2_HUMANTransmembraneemp24domain-containingprotein2OS=HomosapiensOX=9606GN=TMED2PE=1SV=1	1	9	yes	no	2	0.014061	114.54	412	306			Pan01
KLLDFGSLSNL	11	sp|P08708|RS17_HUMAN40SribosomalproteinS17OS=HomosapiensOX=9606GN=RPS17PE=1SV=2	107	117	yes	yes	2	0.014324	114.5	347	99			Pan01
VKYNDPIYV	9	tr|C9J1E7|C9J1E7_HUMANAP-1complexsubunitbeta-1(Fragment)OS=HomosapiensOX=9606GN=AP1B1PE=1SV=1	326	334	yes	no	2	0.013113	114.5	624	242			Pan01
LQNADPLKV	9	sp|P04233-2|HG2A_HUMANIsoform2ofHLAclassIIhistocompatibilityantigengammachainOS=HomosapiensOX=9606GN=CD74	146	154	yes	no	2	0.014944	114.39	380	78			Pan01
ALYEQSLHI	9	tr|B4DIH5|B4DIH5_HUMANCOP9signalosomecomplexsubunit2OS=HomosapiensOX=9606GN=COPS2PE=1SV=1	152	160	yes	no	2	7.4256e-19	114.19	13	229			Pan01
GMYIFLHTV	9	tr|J3KTF9|J3KTF9_HUMANORM1-likeprotein3(Fragment)OS=HomosapiensOX=9606GN=ORMDL3PE=1SV=1	8	16	yes	no	2	2.2129e-10	114.02	243	376			Pan01
VQTVLPLVM	9	sp|Q6GMV1|ALG1L_HUMANPutativeglycosyltransferaseALG1-likeOS=HomosapiensOX=9606GN=ALG1LPE=2SV=2	149	157	yes	no	2	0.013024	113.89	635	334			Pan01
ETFNDFVRL	9	sp|O43913-2|ORC5_HUMANIsoform2ofOriginrecognitioncomplexsubunit5OS=HomosapiensOX=9606GN=ORC5	97	105	yes	no	2	0.014279	113.5	112	35			Pan01
HLHLLETSI	9	sp|Q13753|LAMC2_HUMANLamininsubunitgamma-2OS=HomosapiensOX=9606GN=LAMC2PE=1SV=2	1155	1163	yes	yes	2	0.013668	113.25	278	278			Pan01
IVHSVFEFL	9	tr|K7EJ16|K7EJ16_HUMANCleftlipandpalatetransmembraneprotein1(Fragment)OS=HomosapiensOX=9606GN=CLPTM1PE=1SV=1	40	48	yes	no	2	5.5828e-49	113.25	333	59			Pan01
EVYLFERI	8	tr|B7Z7G7|B7Z7G7_HUMANVacuolarproteinsorting-associatedprotein45OS=HomosapiensOX=9606GN=VPS45PE=1SV=1	12	19	yes	no	2	0.011927	113.1	170	473			Pan01
LQFPVGRV	8	sp|Q93077|H2A1C_HUMANHistoneH2Atype1-COS=HomosapiensOX=9606GN=HIST1H2ACPE=1SV=3	24	31	yes	no	2	7.0673e-90	113.08	379	81			Pan01
NAKLVPVL	8	tr|F2Z393|F2Z393_HUMANTransaldolaseOS=HomosapiensOX=9606GN=TALDO1PE=1SV=1	267	274	yes	no	2	0.0062479	112.66	415	180			Pan01
QQKEFQTYI	9	sp|Q8IZQ1-2|WDFY3_HUMANIsoform2ofWDrepeatandFYVEdomain-containingprotein3OS=HomosapiensOX=9606GN=WDFY3	2001	2009	yes	no	2	0.014423	112.37	442	375			Pan01
TAVALLRLL	9	tr|F5GX14|F5GX14_HUMANMalectinOS=HomosapiensOX=9606GN=MLECPE=1SV=1	10	18	yes	no	2	0.012404	112.17	582	284			Pan01
INEQWLLTTAKNL	13	tr|H3BS21|H3BS21_HUMANHaptoglobin(Fragment)OS=HomosapiensOX=9606GN=HPPE=1SV=1	93	105	yes	no	2	8.1185e-21	111.86	320	64			Pan01
KVLDILQHI	9	tr|H0YHF6|H0YHF6_HUMANF-boxonlyprotein21(Fragment)OS=HomosapiensOX=9606GN=FBXO21PE=1SV=1	101	109	yes	no	2	0.014266	111.74	363	51			Pan01
QLAPVFQRV	9	tr|H3BUN2|H3BUN2_HUMANConservedoligomericGolgicomplexsubunit8(Fragment)OS=HomosapiensOX=9606GN=COG8PE=1SV=1	12	20	yes	no	2	2.5068e-12	111.65	436	421			Pan01
MQVLVSRI	8	tr|Q5QP56|Q5QP56_HUMANBcl-2-likeprotein1(Fragment)OS=HomosapiensOX=9606GN=BCL2L1PE=1SV=1	159	166	yes	no	2	0.013384	111.29	402	267			Pan01
EVLDFITHL	9	tr|K7EP09|K7EP09_HUMANBifunctionalcoenzymeAsynthase(Fragment)OS=HomosapiensOX=9606GN=COASYPE=1SV=8	63	71	yes	no	2	3.2091e-12	111.28	147	270			Pan01
MSTATAFYRL	10	sp|P10620|MGST1_HUMANMicrosomalglutathioneS-transferase1OS=HomosapiensOX=9606GN=MGST1PE=1SV=1	30	39	yes	no	2	0.0030777	111.17	407	107			Pan01
HLLDFPNIVI	10	sp|Q6P2Q9|PRP8_HUMANPre-mRNA-processing-splicingfactor8OS=HomosapiensOX=9606GN=PRPF8PE=1SV=2	1875	1884	yes	yes	2	0.00011269	111.01	279	339			Pan01
SSVPGVRLL	9	tr|B0YJC4|B0YJC4_HUMANVimentinOS=HomosapiensOX=9606GN=VIMPE=1SV=1	72	80	yes	no	2	0.017423	111.01	568	97			Pan01
SLHDAIMIV	9	sp|Q99832-2|TCPH_HUMANIsoform2ofT-complexprotein1subunitetaOS=HomosapiensOX=9606GN=CCT7	184	192	yes	no	2	0.0088806	110.63	551	432			Pan01
EVIPYTPAM	9	tr|B1AHA8|B1AHA8_HUMANHemeoxygenase1(Fragment)OS=HomosapiensOX=9606GN=HMOX1PE=1SV=1	103	111	yes	no	2	0.0049834	110.34	143	102			Pan01
GVLRQQLVV	9	tr|A0A0C4DG80|A0A0C4DG80_HUMANKelch-likeprotein13OS=HomosapiensOX=9606GN=KLHL13PE=1SV=1	296	304	yes	no	2	0.0091928	110.34	269	490			Pan01
ITDDLHFYV	9	tr|H7C597|H7C597_HUMANStaphylococcalnucleasedomain-containingprotein1(Fragment)OS=HomosapiensOX=9606GN=SND1PE=1SV=1	176	184	yes	no	2	0.013505	110.34	331	349			Pan01
RLLPALFLV	9	tr|V9GZ01|V9GZ01_HUMANApolipoproteinC-IIOS=HomosapiensOX=9606GN=APOC2PE=4SV=1	4	12	yes	no	2	0.014282	110.34	491	71			Pan01
IAAPFTSKL	9	sp|Q9HD20-3|AT131_HUMANIsoformCofManganese-transportingATPase13A1OS=HomosapiensOX=9606GN=ATP13A1	96	104	yes	no	2	0.006833	110.31	310	465			Pan01
TQWRPSLV	8	tr|H7C0L5|H7C0L5_HUMANInter-alpha-trypsininhibitorheavychainH4(Fragment)OS=HomosapiensOX=9606GN=ITIH4PE=1SV=1	178	185	yes	no	2	0.015416	110.31	598	294			Pan01
MSLDDIIKL	9	tr|H9KVD1|H9KVD1_HUMANUAP56-interactingfactorOS=HomosapiensOX=9606GN=FYTTD1PE=1SV=1	32	40	yes	no	2	0.015746	110.12	405	363			Pan01
GQFMQEPKI	9	tr|Q5T985|Q5T985_HUMANInter-alpha-trypsininhibitorheavychainH2OS=HomosapiensOX=9606GN=ITIH2PE=1SV=1	850	858	yes	no	2	0.0071321	109.86	249	132			Pan01
EVMKYITSL	9	sp|P11586|C1TC_HUMANC-1-tetrahydrofolatesynthase,cytoplasmicOS=HomosapiensOX=9606GN=MTHFD1PE=1SV=3	80	88	yes	no	2	0.0073971	109.71	162	111			Pan01
PQILTHVI	8	tr|H7C4H9|H7C4H9_HUMANPolyhomeotic-likeprotein3(Fragment)OS=HomosapiensOX=9606GN=PHC3PE=1SV=1	173	180	yes	no	2	0.0070377	109.11	431	372			Pan01
RIMDPDVITGY	11	tr|M0QZR8|M0QZR8_HUMANDNApolymeraseOS=HomosapiensOX=9606GN=POLD1PE=1SV=1	386	396	yes	no	2	4.539e-07	108.98	465	161	21		Pan01
ELHDIFTFL	9	sp|Q12846-2|STX4_HUMANIsoform2ofSyntaxin-4OS=HomosapiensOX=9606GN=STX4	217	225	yes	no	2	2.9346e-37	108.98	94	268			Pan01
IGYKIKTLI	9	sp|P20591-2|MX1_HUMANIsoform2ofInterferon-inducedGTP-bindingproteinMx1OS=HomosapiensOX=9606GN=MX1	194	202	yes	no	2	0.013781	108.74	316	135			Pan01
RIKDEFQFL	9	tr|H0YKH0|H0YKH0_HUMANTransducin-likeenhancerprotein3OS=HomosapiensOX=9606GN=TLE3PE=1SV=1	28	36	yes	no	2	0.0068515	108.46	463	263			Pan01
EILEVLHSL	9	tr|H7C531|H7C531_HUMAN26Sproteasomenon-ATPaseregulatorysubunit6(Fragment)OS=HomosapiensOX=9606GN=PSMD6PE=1SV=1	93	101	yes	no	2	0.017245	108.24	89	299			Pan01
GQSVIGLQM	9	tr|E9PDU6|E9PDU6_HUMANCalponin(Fragment)OS=HomosapiensOX=9606GN=CNN3PE=1SV=1	119	127	yes	no	2	0.005816	108.09	256	308			Pan01
RLYGLGTGV	9	tr|B7Z9U0|B7Z9U0_HUMANCCR4-NOTtranscriptioncomplexsubunit8OS=HomosapiensOX=9606GN=CNOT8PE=1SV=1	94	102	yes	no	2	0.006847	108.09	497	493			Pan01
EVFHFFNV	8	sp|Q56P03|EAPP_HUMANE2F-associatedphosphoproteinOS=HomosapiensOX=9606GN=EAPPPE=1SV=4	273	280	yes	yes	2	0.017905	107.74	135	324			Pan01
NQMLVPVI	8	sp|Q9UNX4|WDR3_HUMANWDrepeat-containingprotein3OS=HomosapiensOX=9606GN=WDR3PE=1SV=1	870	877	yes	yes	2	0.0071791	107.65	423	501			Pan01
ESVFPLSHL	9	sp|Q14669-4|TRIPC_HUMANIsoform4ofE3ubiquitin-proteinligaseTRIP12OS=HomosapiensOX=9606GN=TRIP12	1576	1584	yes	no	2	0.013424	107.43	105	296			Pan01
ETLNLKFMA	9	tr|G3V2X7|G3V2X7_HUMANSignaltransducerandactivatoroftranscription6(Fragment)OS=HomosapiensOX=9606GN=STAT6PE=1SV=1	19	27	yes	no	2	0.013595	107.32	122	188			Pan01
KLKPLEVEL	9	sp|P49755|TMEDA_HUMANTransmembraneemp24domain-containingprotein10OS=HomosapiensOX=9606GN=TMED10PE=1SV=2	143	151	yes	yes	2	0.016486	107.19	346	201			Pan01
AAYGKPVFL	9	tr|I3L0J6|I3L0J6_HUMANPhosphatidylcholine-sterolacyltransferase(Fragment)OS=HomosapiensOX=9606GN=LCATPE=1SV=1	16	24	yes	no	2	0.014968	106.42	5	77			Pan01
EVMGRLMEI	9	sp|Q92616|GCN1_HUMANeIF-2-alphakinaseactivatorGCN1OS=HomosapiensOX=9606GN=GCN1PE=1SV=6	1196	1204	yes	yes	2	0.018707	106.36	160	399			Pan01
TTILIPYHI	9	tr|H0YCW5|H0YCW5_HUMANDENNdomain-containingprotein5A(Fragment)OS=HomosapiensOX=9606GN=DENND5APE=1SV=1	121	129	yes	no	2	0.0053823	106.29	603	336			Pan01
MTFVPDEEVGGHQGMEL	17	tr|F8WC59|F8WC59_HUMANAminoacylase-1OS=HomosapiensOX=9606GN=ACY1PE=1SV=1	141	157	yes	no	2	7.7916e-09	106.26	410	261	33;34		Pan01
HVFGDELSLVTL	12	sp|Q9Y275-2|TN13B_HUMANIsoform2ofTumornecrosisfactorligandsuperfamilymember13BOS=HomosapiensOX=9606GN=TNFSF13B	199	210	yes	no	2	3.2762e-14	106.04	306	505			Pan01
TEWETAAPAVAETPDIKL	18	tr|M0QZN2|M0QZN2_HUMAN40SribosomalproteinS5OS=HomosapiensOX=9606GN=RPS5PE=1SV=1	2	19	yes	no	2	2.0398e-12	105.65	584	196			Pan01
LRYPMAVGL	9	tr|J3KTD3|J3KTD3_HUMAN60SribosomalproteinL36(Fragment)OS=HomosapiensOX=9606GN=RPL36PE=1SV=1	3	11	yes	no	2	0.0086325	105.39	383	515			Pan01
AMFGKLMTI	9	sp|Q29RF7-3|PDS5A_HUMANIsoform2ofSisterchromatidcohesionproteinPDS5homologAOS=HomosapiensOX=9606GN=PDS5A	534	542	yes	no	2	0.016335	105.25	14	319			Pan01
ETFAFIQQL	9	tr|G3V5X4|G3V5X4_HUMANNesprin-2OS=HomosapiensOX=9606GN=SYNE2PE=1SV=1	5981	5989	yes	no	2	0.013568	105.2	107	396			Pan01
FAKEIDVSY	9	tr|Q96L35|Q96L35_HUMANEPHreceptorB4,isoformCRA_bOS=HomosapiensOX=9606GN=EPHB4PE=1SV=1	606	614	yes	no	2	0.013944	105.14	176	219			Pan01
EQFLLPVI	8	tr|A0A087WTY9|A0A087WTY9_HUMANMORF4family-associatedprotein1OS=HomosapiensOX=9606GN=MRFAP1PE=1SV=1	25	32	yes	no	2	0.013036	105.12	98	413			Pan01
GIIRPGTAF	9	sp|Q15149-7|PLEC_HUMANIsoform7ofPlectinOS=HomosapiensOX=9606GN=PLEC	3924	3932	yes	no	2	0.014407	105.04	235	305			Pan01
QQYRFSIVM	9	sp|Q27J81-3|INF2_HUMANIsoform3ofInvertedformin-2OS=HomosapiensOX=9606GN=INF2	174	182	yes	no	2	0.0078601	104.45	446	318			Pan01
YMIDPSGVSY	10	tr|G3V4X5|G3V4X5_HUMANProteasomeendopeptidasecomplexOS=HomosapiensOX=9606GN=PSMA3PE=1SV=1	75	84	yes	no	2	0.010624	104.45	659	153			Pan01
YVNLPTIAL	9	tr|C9J9K3|C9J9K3_HUMAN40SribosomalproteinSA(Fragment)OS=HomosapiensOX=9606GN=RPSAPE=1SV=8	139	147	yes	no	2	0.011422	104.45	675	101			Pan01
ETQKSIYYI	9	sp|P08238|HS90B_HUMANHeatshockproteinHSP90-betaOS=HomosapiensOX=9606GN=HSP90AB1PE=1SV=4	478	486	yes	yes	2	0.017445	104.44	128	94			Pan01
QFKGYFIFK	9	tr|F8WDK3|F8WDK3_HUMANSerine/threonine-proteinphosphatase4regulatorysubunit2(Fragment)OS=HomosapiensOX=9606GN=PPP4R2PE=1SV=1	6	14	yes	no	2	0.013975	104.37	435	482			Pan01
HVSLVQLTL	9	sp|P12004|PCNA_HUMANProliferatingcellnuclearantigenOS=HomosapiensOX=9606GN=PCNAPE=1SV=1	44	52	yes	yes	2	0.010034	104.21	309	113			Pan01
DVTAIIFVV	9	sp|P63092-3|GNAS2_HUMANIsoform3ofGuaninenucleotide-bindingproteinG(s)subunitalphaisoformsshortOS=HomosapiensOX=9606GN=GNAS	225	233	yes	no	2	1.2071e-07	104.11	67	243			Pan01
PQFQFKTI	8	sp|Q9H6U6-6|BCAS3_HUMANIsoform6ofBreastcarcinoma-amplifiedsequence3OS=HomosapiensOX=9606GN=BCAS3	498	505	yes	no	2	0.017974	103.83	430	456			Pan01
TQRVISFI	8	sp|Q14204|DYHC1_HUMANCytoplasmicdynein1heavychain1OS=HomosapiensOX=9606GN=DYNC1H1PE=1SV=5	2676	2683	yes	yes	2	0.015746	103.83	595	287			Pan01
YAFPKAVSVF	10	tr|J3QLE3|J3QLE3_HUMANMonocarboxylatetransporter4(Fragment)OS=HomosapiensOX=9606GN=SLC16A3PE=1SV=1	36	45	yes	no	2	0.013319	103.83	648	29			Pan01
TMKGFEYILAK	11	tr|H0YA79|H0YA79_HUMANPRELIdomain-containingprotein1,mitochondrial(Fragment)OS=HomosapiensOX=9606GN=PRELID1PE=1SV=1	107	117	yes	no	2	1.8066e-06	103.7	590	503	41		Pan01
YEYQPLQI	8	tr|H0YJ92|H0YJ92_HUMANCDK-activatingkinaseassemblyfactorMAT1(Fragment)OS=HomosapiensOX=9606GN=MNAT1PE=1SV=1	106	113	yes	no	2	0.0056404	102.77	655	212			Pan01
EVLPHVPLGVI	11	sp|Q9Y679-3|AUP1_HUMANIsoform3ofAncientubiquitousprotein1OS=HomosapiensOX=9606GN=AUP1	306	316	yes	no	2	0.014066	102.72	151	521			Pan01
GQWLWAQRL	9	tr|M0QYT9|M0QYT9_HUMANInterferonregulatoryfactor3OS=HomosapiensOX=9606GN=IRF3PE=1SV=1	132	140	yes	no	2	0.010019	102.72	264	295			Pan01
MRFLAATFL	9	tr|G3V2V8|G3V2V8_HUMANNPCintracellularcholesteroltransporter2(Fragment)OS=HomosapiensOX=9606GN=NPC2PE=1SV=1	1	9	yes	no	2	0.0067566	102.72	404	232			Pan01
FLKEVVETF	9	tr|F8W705|F8W705_HUMANRANBP2-likeandGRIPdomain-containingprotein8OS=HomosapiensOX=9606GN=RGPD8PE=1SV=1	369	377	yes	no	2	0.012273	102.51	187	24			Pan01
EAYQHLFYLL	10	tr|H0YLE8|H0YLE8_HUMANRasGTPase-activating-likeproteinIQGAP1OS=HomosapiensOX=9606GN=IQGAP1PE=1SV=1	398	407	yes	no	2	0.00038081	101.99	82	198			Pan01
QQTPLHLAV	9	tr|G3V286|G3V286_HUMANNF-kappa-BinhibitoralphaOS=HomosapiensOX=9606GN=NFKBIAPE=1SV=1	21	29	yes	no	2	0.013066	101.69	445	155			Pan01
DVWEHAYYL	9	sp|P04179-3|SODM_HUMANIsoform3ofSuperoxidedismutase[Mn],mitochondrialOS=HomosapiensOX=9606GN=SOD2	123	131	yes	no	2	0.0089335	101.69	68	76			Pan01
EVLRQIFHV	9	tr|F8VRQ3|F8VRQ3_HUMANT-complexprotein11-likeprotein2(Fragment)OS=HomosapiensOX=9606GN=TCP11L2PE=1SV=1	209	217	yes	no	2	0.0063555	101.64	157	378			Pan01
FEVILTRI	8	tr|E7EW33|E7EW33_HUMANCytoplasmicFMR1-interactingprotein2OS=HomosapiensOX=9606GN=CYFIP2PE=1SV=1	896	903	yes	no	2	0.018272	101.6	179	352			Pan01
FVKGWGAEY	9	tr|H3BQ00|H3BQ00_HUMANMothersagainstdecapentaplegichomolog3(Fragment)OS=HomosapiensOX=9606GN=SMAD3PE=1SV=1	107	115	yes	no	2	0.0090376	101.41	217	27			Pan01
MWKASAGHAV	10	sp|Q14247-3|SRC8_HUMANIsoform3ofSrcsubstratecortactinOS=HomosapiensOX=9606GN=CTTN	1	10	yes	no	2	0.014679	101.25	413	288			Pan01
AQYKFIYV	8	sp|P29350-2|PTN6_HUMANIsoform3ofTyrosine-proteinphosphatasenon-receptortype6OS=HomosapiensOX=9606GN=PTPN6	464	471	yes	no	2	0.015667	101.21	30	163			Pan01
TTFEDFVAI	9	sp|O75400-2|PR40A_HUMANIsoform2ofPre-mRNA-processingfactor40homologAOS=HomosapiensOX=9606GN=PRPF40A	667	675	yes	no	2	0.0072233	101.21	601	43			Pan01
RRISDPQVF	9	sp|Q4L180-6|FIL1L_HUMANIsoform6ofFilaminA-interactingprotein1-likeOS=HomosapiensOX=9606GN=FILIP1L	364	372	yes	no	2	0.010956	100.88	514	321		4	Pan01
FVLPELPSV	9	sp|P53990-6|IST1_HUMANIsoform6ofIST1homologOS=HomosapiensOX=9606GN=IST1	175	183	yes	no	2	0.010033	100.74	221	218			Pan01
MQIMVRLI	8	sp|Q9H173|SIL1_HUMANNucleotideexchangefactorSIL1OS=HomosapiensOX=9606GN=SIL1PE=1SV=1	182	189	yes	no	2	0.0069153	100.74	400	448			Pan01
QQRLFLQFV	9	sp|Q14669-4|TRIPC_HUMANIsoform4ofE3ubiquitin-proteinligaseTRIP12OS=HomosapiensOX=9606GN=TRIP12	1640	1648	yes	no	2	0.013067	100.74	443	296			Pan01
AQVALVNEV	9	sp|Q7Z6Z7-2|HUWE1_HUMANIsoform2ofE3ubiquitin-proteinligaseHUWE1OS=HomosapiensOX=9606GN=HUWE1	2148	2156	yes	no	2	0.0097051	100.45	26	360			Pan01
ATYVFLHTV	9	tr|F8VXD5|F8VXD5_HUMANORM1-likeprotein2OS=HomosapiensOX=9606GN=ORMDL2PE=1SV=1	25	33	yes	no	2	0.013227	100.37	38	322			Pan01
EVLAAFNAL	9	sp|P29728-3|OAS2_HUMANIsoform3of2'-5'-oligoadenylatesynthase2OS=HomosapiensOX=9606GN=OAS2	141	149	yes	no	2	0.015189	100.07	146	165			Pan01
ITYLPAGQSVL	11	sp|P35232-2|PHB_HUMANIsoform2ofProhibitinOS=HomosapiensOX=9606GN=PHB	140	150	yes	no	2	0.0042218	100.02	332	175			Pan01
FTADPLSLLRNV	12	tr|A0A0A0MSJ2|A0A0A0MSJ2_HUMANArf-GAPwithRho-GAPdomain,ANKrepeatandPHdomain-containingprotein1OS=HomosapiensOX=9606GN=ARAP1PE=1SV=1	668	679	yes	no	2	0.0077845	99.653	208	423			Pan01
FVRENVWTY	9	tr|E9PPG3|E9PPG3_HUMANProteinlifeguard1(Fragment)OS=HomosapiensOX=9606GN=GRINAPE=1SV=1	192	200	yes	no	2	0.01311	99.442	225	357			Pan01
YRPEFLPQVF	10	sp|Q9HAV4|XPO5_HUMANExportin-5OS=HomosapiensOX=9606GN=XPO5PE=1SV=1	565	574	yes	yes	2	0.010148	99.442	667	461			Pan01
TTLFLPIFA	9	tr|I3L2Y7|I3L2Y7_HUMANSolutecarrierfamily13member5(Fragment)OS=HomosapiensOX=9606GN=SLC13A5PE=4SV=1	26	34	yes	no	2	0.010404	99.384	604	365			Pan01
YLIHFPVSV	9	sp|P52895-2|AK1C2_HUMANIsoform2ofAldo-ketoreductasefamily1memberC2OS=HomosapiensOX=9606GN=AKR1C2	114	122	yes	no	2	1.6129e-62	99.384	657	214			Pan01
SGVGIFLRV	9	sp|Q8IWV8-4|UBR2_HUMANIsoform4ofE3ubiquitin-proteinligaseUBR2OS=HomosapiensOX=9606GN=UBR2	1668	1676	yes	no	2	0.0099766	99.375	542	370			Pan01
FVKVVPTVY	9	tr|H0Y802|H0Y802_HUMANEndoplasmicreticulum-Golgiintermediatecompartmentprotein3(Fragment)OS=HomosapiensOX=9606GN=ERGIC3PE=1SV=1	20	28	yes	no	2	0.0063707	98.997	219	506			Pan01
VDDTQFVRF	9	sp|P16188|1A30_HUMANHLAclassIhistocompatibilityantigen,A-30alphachainOS=HomosapiensOX=9606GN=HLA-APE=1SV=2	52	60	no	no	2	0.0098029	98.997	617	124;106;167			Pan01
KMMDVTVTI	9	tr|A0A0G2JP90|A0A0G2JP90_HUMANNodalmodulator1OS=HomosapiensOX=9606GN=NOMO1PE=1SV=1	509	517	yes	no	2	1.6375e-36	98.629	355	246	29;30		Pan01
VVYPWTQRF	9	sp|P68871|HBB_HUMANHemoglobinsubunitbetaOS=HomosapiensOX=9606GN=HBBPE=1SV=2	34	42	yes	no	2	0.01864	98.523	641	245			Pan01
DVLGKIAHL	9	sp|A6NHR9-3|SMHD1_HUMANIsoform3ofStructuralmaintenanceofchromosomesflexiblehingedomain-containingprotein1OS=HomosapiensOX=9606GN=SMCHD1	656	664	yes	no	2	0.013562	98.458	62	15			Pan01
TVYHIMLQI	9	tr|H7BYV1|H7BYV1_HUMANInterferon-inducedtransmembraneprotein2(Fragment)OS=HomosapiensOX=9606GN=IFITM2PE=4SV=1	59	67	yes	no	2	1.0614e-35	98.418	610	116	13		Pan01
EVVDIFQVV	9	sp|P08575-4|PTPRC_HUMANIsoform2ofReceptor-typetyrosine-proteinphosphataseCOS=HomosapiensOX=9606GN=PTPRC	1032	1040	yes	no	2	0.013403	98.133	167	96			Pan01
YVHETLTVY	9	sp|Q96SW2-2|CRBN_HUMANIsoform2ofProteincereblonOS=HomosapiensOX=9606GN=CRBN	354	362	yes	no	2	0.0086534	98.133	673	428			Pan01
ELFHQFVSL	9	tr|Q5T3Q7|Q5T3Q7_HUMANHEATrepeat-containingprotein1OS=HomosapiensOX=9606GN=HEATR1PE=1SV=1	458	466	yes	no	2	0.017889	97.798	93	453			Pan01
RLYSVSYLL	9	tr|Q5HY54|Q5HY54_HUMANFilamin-AOS=HomosapiensOX=9606GN=FLNAPE=1SV=1	2572	2580	yes	no	2	0.018972	97.798	499	138			Pan01
MWKSVVGHDV	10	tr|F8WDD5|F8WDD5_HUMANHematopoieticlineagecell-specificproteinOS=HomosapiensOX=9606GN=HCLS1PE=1SV=1	1	10	yes	no	2	7.9391e-37	97.277	414	118	14		Pan01
AMGIMNSFVNDIFER	15	sp|Q99880|H2B1L_HUMANHistoneH2Btype1-LOS=HomosapiensOX=9606GN=HIST1H2BLPE=1SV=3	59	73	yes	no	2	7.0237e-60	97.214	15	37	2		Pan01
QMFQGIILF	9	sp|Q9Y6A9|SPCS1_HUMANSignalpeptidasecomplexsubunit1OS=HomosapiensOX=9606GN=SPCS1PE=1SV=4	22	30	yes	no	2	3.163e-15	97.071	440	522	42		Pan01
VQIPVFVMI	9	tr|Q5TCZ7|Q5TCZ7_HUMANCopperhomeostasisproteincutChomolog(Fragment)OS=HomosapiensOX=9606GN=CUTCPE=1SV=1	11	19	yes	no	2	0.0051901	97.071	632	475			Pan01
IQVKLFVV	8	sp|Q8IV08|PLD3_HUMANPhospholipaseD3OS=HomosapiensOX=9606GN=PLD3PE=1SV=1	393	400	yes	yes	2	0.0071134	97.068	327	367			Pan01
KIIGNLLYY	9	tr|H0YLE8|H0YLE8_HUMANRasGTPase-activating-likeproteinIQGAP1OS=HomosapiensOX=9606GN=IQGAP1PE=1SV=1	613	621	yes	no	2	0.017192	97.068	339	198			Pan01
RQYIWPWLI	9	tr|B1ALB4|B1ALB4_HUMANProteinSMG7(Fragment)OS=HomosapiensOX=9606GN=SMG7PE=1SV=8	344	352	yes	no	2	0.013398	97.068	511	398			Pan01
SVADLAFAHL	10	sp|Q6P2E9|EDC4_HUMANEnhancerofmRNA-decappingprotein4OS=HomosapiensOX=9606GN=EDC4PE=1SV=1	178	187	yes	yes	2	0.0042167	97.068	573	338			Pan01
AVRDISEASVF	11	sp|P62854|RS26_HUMAN40SribosomalproteinS26OS=HomosapiensOX=9606GN=RPS26PE=1SV=3	49	59	yes	yes	2	0.014155	96.331	41	240			Pan01
HQFTFDLLI	9	sp|P10275-2|ANDR_HUMANIsoform2ofAndrogenreceptorOS=HomosapiensOX=9606GN=AR	343	351	yes	no	2	2.8611e-12	96.253	288	105			Pan01
LQRLTTVI	8	sp|Q5SRE5|NU188_HUMANNucleoporinNUP188homologOS=HomosapiensOX=9606GN=NUP188PE=1SV=1	597	604	yes	no	2	0.018365	96.19	381	327			Pan01
NSALVLKV	8	sp|P06400|RB_HUMANRetinoblastoma-associatedproteinOS=HomosapiensOX=9606GN=RB1PE=1SV=2	186	193	yes	yes	2	0.017536	96.111	425	85			Pan01
LPYLVPKL	8	sp|Q92616|GCN1_HUMANeIF-2-alphakinaseactivatorGCN1OS=HomosapiensOX=9606GN=GCN1PE=1SV=6	2077	2084	yes	yes	2	0.0169	96.048	378	399			Pan01
GQVPPLQSV	9	tr|H7BZA5|H7BZA5_HUMANArf-GAPdomainandFGrepeat-containingprotein2(Fragment)OS=HomosapiensOX=9606GN=AGFG2PE=1SV=1	81	89	yes	no	2	0.012704	95.815	261	54			Pan01
RTVELFYDV	9	sp|Q9Y2Q3-4|GSTK1_HUMANIsoform4ofGlutathioneS-transferasekappa1OS=HomosapiensOX=9606GN=GSTK1	6	14	yes	no	2	0.013592	95.741	519	510			Pan01
YRWPFGNYL	9	sp|P30556|AGTR1_HUMANType-1angiotensinIIreceptorOS=HomosapiensOX=9606GN=AGTR1PE=1SV=1	92	100	yes	no	2	1.2935e-34	95.62	669	169			Pan01
TTLIPILSTF	10	sp|Q5BJF2|SGMR2_HUMANSigmaintracellularreceptor2OS=HomosapiensOX=9606GN=TMEM97PE=1SV=1	109	118	yes	no	2	0.011444	95.541	605	325			Pan01
QVLANGLDNKL	11	sp|P62269|RS18_HUMAN40SribosomalproteinS18OS=HomosapiensOX=9606GN=RPS18PE=1SV=3	97	107	yes	no	2	0.015929	95.358	453	235			Pan01
TVIGDHGDELFSV	13	sp|P23141-3|EST1_HUMANIsoform3ofLivercarboxylesterase1OS=HomosapiensOX=9606GN=CES1	462	474	yes	no	2	0.0023268	95.358	609	143			Pan01
NVLQYVVPEV	10	sp|Q14152-2|EIF3A_HUMANIsoform2ofEukaryotictranslationinitiationfactor3subunitAOS=HomosapiensOX=9606GN=EIF3A	344	353	yes	no	2	0.0096075	95.352	429	283			Pan01
SVVSFLLRV	9	sp|Q00653-4|NFKB2_HUMANIsoform4ofNuclearfactorNF-kappa-Bp100subunitOS=HomosapiensOX=9606GN=NFKB2	541	549	yes	no	2	0.013411	95.352	577	254			Pan01
MQPRVLLV	8	tr|C9J2Q0|C9J2Q0_HUMANApolipoproteinC-III(Fragment)OS=HomosapiensOX=9606GN=APOC3PE=1SV=1	1	8	yes	no	2	0.0069832	94.777	401	72			Pan01
AQNGIPLRI	9	tr|A0A087WXK2|A0A087WXK2_HUMANRetrotransposon-derivedproteinPEG10OS=HomosapiensOX=9606GN=PEG10PE=1SV=1	383	391	yes	no	2	0.011605	94.407	22	361			Pan01
EALAYFITV	9	sp|Q9Y6D5|BIG2_HUMANBrefeldinA-inhibitedguaninenucleotide-exchangeprotein2OS=HomosapiensOX=9606GN=ARFGEF2PE=1SV=3	1692	1700	yes	yes	2	0.01818	94.401	76	523			Pan01
VQYIVLQNI	9	sp|O00203-3|AP3B1_HUMANIsoform2ofAP-3complexsubunitbeta-1OS=HomosapiensOX=9606GN=AP3B1	300	308	yes	no	2	0.0086678	94.262	638	20			Pan01
ETFGHLVSV	9	sp|Q96GC6-4|ZN274_HUMANIsoform4ofNeurotrophinreceptor-interactingfactorhomologOS=HomosapiensOX=9606GN=ZNF274	37	45	yes	no	2	0.013875	94.006	109	411			Pan01
ESISLLMRL	9	sp|P55160-2|NCKPL_HUMANIsoform2ofNck-associatedprotein1-likeOS=HomosapiensOX=9606GN=NCKAP1L	1033	1041	yes	no	2	0.01224	93.992	101	222			Pan01
GQTPKQLFV	9	sp|Q92636|FAN_HUMANProteinFANOS=HomosapiensOX=9606GN=NSMAFPE=1SV=2	561	569	yes	no	2	0.015193	93.143	258	400			Pan01
FSFGGKLVTF	10	tr|H0YAB3|H0YAB3_HUMANProteintransportproteinSec31A(Fragment)OS=HomosapiensOX=9606GN=SEC31APE=1SV=1	41	50	yes	no	2	0.012672	92.732	206	53			Pan01
ETFKDFPQM	9	tr|H3BR35|H3BR35_HUMANEukaryoticpeptidechainreleasefactorGTP-bindingsubunitERF3A(Fragment)OS=HomosapiensOX=9606GN=GSPT1PE=1SV=1	442	450	yes	no	2	0.0087448	92.47	110	121			Pan01
MQIFVKTL	8	tr|J3QS39|J3QS39_HUMANPolyubiquitin-B(Fragment)OS=HomosapiensOX=9606GN=UBBPE=1SV=1	1	8	yes	no	2	0.0086697	92.47	399	103			Pan01
EVMSLMSSL	9	sp|P25774|CATS_HUMANCathepsinSOS=HomosapiensOX=9606GN=CTSSPE=1SV=3	87	95	yes	yes	2	4.7071e-25	92.467	165	152	18;19		Pan01
ETLTMLYQV	9	sp|P43246-2|MSH2_HUMANIsoform2ofDNAmismatchrepairproteinMsh2OS=HomosapiensOX=9606GN=MSH2	743	751	yes	no	2	0.013891	92.467	126	192			Pan01
GQTPISRLV	9	sp|Q9H765|ASB8_HUMANAnkyrinrepeatandSOCSboxprotein8OS=HomosapiensOX=9606GN=ASB8PE=2SV=1	184	192	yes	yes	2	0.0023901	92.439	257	457			Pan01
KSVDWLLVF	9	tr|H0Y928|H0Y928_HUMANThioredoxindomain-containingprotein15(Fragment)OS=HomosapiensOX=9606GN=TXNDC15PE=1SV=1	75	83	yes	no	2	0.018379	92.439	362	415			Pan01
EVFSSFAHA	9	tr|H7C3X0|H7C3X0_HUMANProteinO-GlcNAcase(Fragment)OS=HomosapiensOX=9606GN=MGEA5PE=1SV=1	134	142	yes	no	2	0.0050201	92.191	139	36			Pan01
EQLLLAVV	8	tr|D6RBE9|D6RBE9_HUMANAnnexinOS=HomosapiensOX=9606GN=ANXA5PE=1SV=1	134	141	yes	no	2	3.7761e-08	91.906	99	100			Pan01
RILGGVISAI	10	tr|K7EM73|K7EM73_HUMANCalpainsmallsubunit1(Fragment)OS=HomosapiensOX=9606GN=CAPNS1PE=1SV=1	60	69	yes	no	2	0.014821	91.853	464	79			Pan01
TQIPLKLSL	9	tr|E7EVM8|E7EVM8_HUMANCytochromeP4503A4OS=HomosapiensOX=9606GN=CYP3A4PE=1SV=1	321	329	yes	no	2	0.00019828	91.783	594	98			Pan01
NIREIEIDY	9	sp|Q9NV96|CC50A_HUMANCellcyclecontrolprotein50AOS=HomosapiensOX=9606GN=TMEM30APE=1SV=1	74	82	yes	yes	2	0.014531	91.069	420	479			Pan01
AQNQVLNLI	9	sp|P15927|RFA2_HUMANReplicationproteinA32kDasubunitOS=HomosapiensOX=9606GN=RPA2PE=1SV=1	208	216	yes	no	2	0.017121	90.986	23	123			Pan01
RLPPPFPGL	9	tr|J3KPH4|J3KPH4_HUMANSortingnexin-1OS=HomosapiensOX=9606GN=SNX1PE=1SV=1	13	21	yes	no	2	0.0080375	90.986	493	277			Pan01
ETFYIGKLI	9	sp|Q7KZ85|SPT6H_HUMANTranscriptionelongationfactorSPT6OS=HomosapiensOX=9606GN=SUPT6HPE=1SV=2	1159	1167	yes	yes	2	0.015399	90.862	115	348			Pan01
DTLQFLIKV	9	tr|F5GZK7|F5GZK7_HUMANCondensincomplexsubunit1(Fragment)OS=HomosapiensOX=9606GN=NCAPD2PE=1SV=1	80	88	yes	no	2	1.5778e-07	90.37	59	300			Pan01
TMYSGQIQIG	10	sp|Q15043-3|S39AE_HUMANIsoform3ofZinctransporterZIP14OS=HomosapiensOX=9606GN=SLC39A14	483	492	yes	no	2	0.014753	90.37	591	301			Pan01
GQFKDIITKV	10	sp|Q00610-2|CLH1_HUMANIsoform2ofClathrinheavychain1OS=HomosapiensOX=9606GN=CLTC	1389	1398	yes	no	2	0.013988	90.108	247	253			Pan01
EVFRIGNVEI	10	sp|P15927|RFA2_HUMANReplicationproteinA32kDasubunitOS=HomosapiensOX=9606GN=RPA2PE=1SV=1	62	71	yes	no	2	0.013412	89.698	137	123			Pan01
HLTEVLTLV	9	sp|O95479|G6PE_HUMANGDH/6PGLendoplasmicbifunctionalproteinOS=HomosapiensOX=9606GN=H6PDPE=1SV=2	267	275	yes	no	2	3.5119e-05	89.673	285	58			Pan01
ETDRFLMTL	9	sp|Q9BYX4|IFIH1_HUMANInterferon-inducedhelicaseCdomain-containingprotein1OS=HomosapiensOX=9606GN=IFIH1PE=1SV=3	671	679	yes	yes	2	0.01237	89.296	106	442			Pan01
FLHDNIVEY	9	tr|D6RGG2|D6RGG2_HUMANEthanolamine-phosphatephospho-lyase(Fragment)OS=HomosapiensOX=9606GN=ETNPPLPE=1SV=1	10	18	yes	no	2	0.0059413	89.142	185	394			Pan01
YTFRYPLSL	9	tr|H7C3I7|H7C3I7_HUMANMatrixmetalloproteinase(Fragment)OS=HomosapiensOX=9606GN=MMP11PE=1SV=1	25	33	yes	no	2	0.010284	88.948	670	147			Pan01
DVLLIPWKL	9	tr|Q5T853|Q5T853_HUMANMitogen-activatedproteinkinasekinasekinase8(Fragment)OS=HomosapiensOX=9606GN=MAP3K8PE=1SV=1	126	134	yes	no	2	0.0063545	88.942	65	187			Pan01
EPLEIILHL	9	sp|P55769|NH2L1_HUMANNHP2-likeprotein1OS=HomosapiensOX=9606GN=SNU13PE=1SV=3	61	69	yes	no	2	1.4348e-37	88.734	97	223			Pan01
YVMESMTYL	9	tr|H0Y8Z9|H0Y8Z9_HUMANAcyl-CoAdehydrogenasefamilymember9,mitochondrial(Fragment)OS=HomosapiensOX=9606GN=ACAD9PE=1SV=1	117	125	yes	no	2	0.0059306	88.734	674	458			Pan01
AAYYHPSYL	9	tr|C9JLW9|C9JLW9_HUMANGeneticsuppressorelement1(Fragment)OS=HomosapiensOX=9606GN=GSE1PE=1SV=8	143	151	yes	no	2	0.012314	88.643	6	297			Pan01
AQQAADKYLYVDKN	14	sp|P35579|MYH9_HUMANMyosin-9OS=HomosapiensOX=9606GN=MYH9PE=1SV=4	2	15	yes	no	2	0.00013527	88.596	24	177			Pan01
DLAAVILHV	9	tr|D6RC73|D6RC73_HUMANC-Cmotifchemokine28OS=HomosapiensOX=9606GN=CCL28PE=1SV=1	12	20	yes	no	2	0.0074124	88.591	46	471			Pan01
LSLKIPEI	8	tr|Q5HY54|Q5HY54_HUMANFilamin-AOS=HomosapiensOX=9606GN=FLNAPE=1SV=1	2122	2129	yes	no	2	0.015793	88.294	388	138			Pan01
AAAVLFRI	8	sp|P14923|PLAK_HUMANJunctionplakoglobinOS=HomosapiensOX=9606GN=JUPPE=1SV=3	645	652	yes	yes	2	0.016744	87.582	0	120			Pan01
VLMKLFIKV	9	tr|Q5T3Q7|Q5T3Q7_HUMANHEATrepeat-containingprotein1OS=HomosapiensOX=9606GN=HEATR1PE=1SV=1	847	855	yes	no	2	0.01382	87.435	625	453			Pan01
FIRDPILFPSF	11	sp|P04040|CATA_HUMANCatalaseOS=HomosapiensOX=9606GN=CATPE=1SV=3	154	164	yes	yes	2	0.010244	87.308	184	74			Pan01
FQYESKVFY	9	sp|Q04917|1433F_HUMAN14-3-3proteinetaOS=HomosapiensOX=9606GN=YWHAHPE=1SV=4	115	123	yes	no	2	0.0058773	87.181	200	264			Pan01
RQLYEPLVM	9	sp|P78527-2|PRKDC_HUMANIsoform2ofDNA-dependentproteinkinasecatalyticsubunitOS=HomosapiensOX=9606GN=PRKDC	981	989	yes	no	2	0.013222	86.953	507	251			Pan01
FAVTARGDGYGTF	13	sp|Q9NQ94-5|A1CF_HUMANIsoform5ofAPOBEC1complementationfactorOS=HomosapiensOX=9606GN=A1CF	498	510	yes	no	2	2.4027e-13	86.898	177	467			Pan01
MEYLLQKI	8	sp|Q9P031|TAP26_HUMANThyroidtranscriptionfactor1-associatedprotein26OS=HomosapiensOX=9606GN=CCDC59PE=1SV=2	230	237	yes	yes	2	2.0631e-08	86.866	395	487	39		Pan01
SMVDVVMLL	9	sp|P46379-4|BAG6_HUMANIsoform4ofLargeproline-richproteinBAG6OS=HomosapiensOX=9606GN=BAG6	631	639	yes	no	2	2.7999e-19	86.866	556	194	24;25		Pan01
TQYRAMFV	8	sp|Q56P03|EAPP_HUMANE2F-associatedphosphoproteinOS=HomosapiensOX=9606GN=EAPPPE=1SV=4	200	207	yes	no	2	0.016609	86.794	599	324			Pan01
GQFLVRII	8	sp|Q02153-2|GCYB1_HUMANIsoformHSGC-2ofGuanylatecyclasesolublesubunitbeta-1OS=HomosapiensOX=9606GN=GUCY1B1	35	42	yes	no	2	0.018757	85.89	248	257			Pan01
YELPDGQVITIGNERF	16	sp|P63261|ACTG_HUMANActin,cytoplasmic2OS=HomosapiensOX=9606GN=ACTG1PE=1SV=1	240	255	no	no	2	3.1906e-06	85.42	652	13;237			Pan01
FSLDALITHV	10	tr|D6RHZ6|D6RHZ6_HUMANAlcoholdehydrogenase1BOS=HomosapiensOX=9606GN=ADH1BPE=1SV=2	301	310	yes	no	2	2.6709e-13	85.064	207	60			Pan01
EVLVWLTQL	9	tr|A0A0C4DGI3|A0A0C4DGI3_HUMANCitratesynthaseOS=HomosapiensOX=9606GN=CSPE=1SV=1	241	249	yes	no	2	0.0069797	84.699	159	42			Pan01
KVSGGILRI	9	sp|Q9GZT9-3|EGLN1_HUMANIsoform3ofEglninehomolog1OS=HomosapiensOX=9606GN=EGLN1	236	244	yes	no	2	0.013679	84.568	365	446			Pan01
DVYKFTNLL	9	sp|Q16719|KYNU_HUMANKynureninaseOS=HomosapiensOX=9606GN=KYNUPE=1SV=1	446	454	yes	yes	2	0.0012859	84.568	69	315			Pan01
MSVQPTVSLGGFEITPPVVLR	21	tr|E5RI98|E5RI98_HUMANNucleophosmin(Fragment)OS=HomosapiensOX=9606GN=NPM1PE=1SV=1	17	37	yes	no	2	6.4066e-35	84.566	409	87	9		Pan01
VPYPLPKI	8	sp|A6NEC2-2|PSAL_HUMANIsoform2ofPuromycin-sensitiveaminopeptidase-likeproteinOS=HomosapiensOX=9606GN=NPEPPSL1	83	90	yes	no	2	0.014871	84.359	630	14			Pan01
ESLWPIFRI	9	sp|P41223|BUD31_HUMANProteinBUD31homologOS=HomosapiensOX=9606GN=BUD31PE=1SV=2	44	52	yes	no	2	0.0086994	84.244	103	186			Pan01
DTFYIFNHV	9	sp|Q99805|TM9S2_HUMANTransmembrane9superfamilymember2OS=HomosapiensOX=9606GN=TM9SF2PE=1SV=1	204	212	yes	yes	2	0.01282	84.244	57	431			Pan01
FTDEESRVFL	10	tr|H0YF00|H0YF00_HUMANBcl-2-associatedtranscriptionfactor1(Fragment)OS=HomosapiensOX=9606GN=BCLAF1PE=1SV=1	81	90	yes	no	2	2.6244e-12	83.948	209	483			Pan01
FVLGKVFRL	9	sp|Q14973|NTCP_HUMANSodium/bileacidcotransporterOS=HomosapiensOX=9606GN=SLC10A1PE=1SV=1	77	85	yes	yes	2	1.0501e-07	83.614	220	298			Pan01
VTFEYPSNAVEEVTQNNFRLL	21	tr|H7C0L5|H7C0L5_HUMANInter-alpha-trypsininhibitorheavychainH4(Fragment)OS=HomosapiensOX=9606GN=ITIH4PE=1SV=1	323	343	yes	no	2	8.4382e-07	82.908	640	294			Pan01
IQRTILMMG	9	sp|P13639|EF2_HUMANElongationfactor2OS=HomosapiensOX=9606GN=EEF2PE=1SV=4	447	455	yes	yes	2	0.01369	82.671	326	117			Pan01
QTIPQMLAM	9	sp|O00410-2|IPO5_HUMANIsoform2ofImportin-5OS=HomosapiensOX=9606GN=IPO5	243	251	yes	no	2	0.0096649	82.671	450	21			Pan01
RQFLWSFRL	9	tr|K7EKA2|K7EKA2_HUMANCytohesin-1(Fragment)OS=HomosapiensOX=9606GN=CYTH1PE=1SV=1	87	95	yes	no	2	1.9464e-19	82.452	504	32			Pan01
STSDIITRI	9	tr|H7BZN1|H7BZN1_HUMANCholine-phosphatecytidylyltransferaseA(Fragment)OS=HomosapiensOX=9606GN=PCYT1APE=1SV=1	74	82	yes	no	2	1.6405e-07	82.426	572	200			Pan01
MVNPTVFFDIAVDGEPLGR	19	tr|E5RIZ5|E5RIZ5_HUMANPeptidyl-prolylcis-transisomeraseAOS=HomosapiensOX=9606GN=PPIAPE=1SV=1	1	19	yes	no	2	1.0302e-14	82.34	411	241	28		Pan01
RFPAAVVV	8	sp|P26572|MGAT1_HUMANAlpha-1,3-mannosyl-glycoprotein2-beta-N-acetylglucosaminyltransferaseOS=HomosapiensOX=9606GN=MGAT1PE=1SV=2	201	208	yes	yes	2	0.0072932	82.263	457	157			Pan01
SIYPAPQV	8	sp|Q71U36-2|TBA1A_HUMANIsoform2ofTubulinalpha-1AchainOS=HomosapiensOX=9606GN=TUBA1A	135	142	yes	no	2	0.0080585	81.864	547	347			Pan01
VQVFLPRL	8	sp|P50452-3|SPB8_HUMANIsoform3ofSerpinB8OS=HomosapiensOX=9606GN=SERPINB8	82	89	yes	no	2	0.0083209	81.381	637	205			Pan01
RLHPPVPVI	9	tr|V9GYP6|V9GYP6_HUMANPhylloquinoneomega-hydroxylaseCYP4F11OS=HomosapiensOX=9606GN=CYP4F11PE=1SV=1	65	73	yes	no	2	1.6459e-10	81.297	480	248			Pan01
GQTQYVTNV	9	sp|P08047-3|SP1_HUMANIsoform3ofTranscriptionfactorSp1OS=HomosapiensOX=9606GN=SP1	200	208	yes	no	2	0.017087	81.119	259	93			Pan01
VAMGHIMYF	9	sp|Q9NP59|S40A1_HUMANSolutecarrierfamily40member1OS=HomosapiensOX=9606GN=SLC40A1PE=1SV=1	531	539	yes	yes	2	0.0080442	80.498	614	466			Pan01
GQAETLLQA	9	sp|P29350-2|PTN6_HUMANIsoform3ofTyrosine-proteinphosphatasenon-receptortype6OS=HomosapiensOX=9606GN=PTPN6	79	87	yes	no	2	0.01813	80.229	246	163			Pan01
AQYKFVYQV	9	sp|Q15678|PTN14_HUMANTyrosine-proteinphosphatasenon-receptortype14OS=HomosapiensOX=9606GN=PTPN14PE=1SV=2	1168	1176	yes	yes	2	0.015232	80.229	31	311			Pan01
TTIDPRWLVEF	11	sp|Q14562|DHX8_HUMANATP-dependentRNAhelicaseDHX8OS=HomosapiensOX=9606GN=DHX8PE=1SV=1	1166	1176	yes	yes	2	0.0062173	79.986	602	293			Pan01
EVMYPPPYL	9	sp|P10747|CD28_HUMANT-cell-specificsurfaceglycoproteinCD28OS=HomosapiensOX=9606GN=CD28PE=1SV=1	115	123	yes	no	2	4.7633e-13	79.939	166	108	11		Pan01
DTAALLFMI	9	sp|Q9H221-2|ABCG8_HUMANIsoform2ofATP-bindingcassettesub-familyGmember8OS=HomosapiensOX=9606GN=ABCG8	446	454	yes	no	2	0.014421	79.939	54	450			Pan01
EVIQWLAKL	9	sp|Q14094-2|CCNI_HUMANIsoform2ofCyclin-IOS=HomosapiensOX=9606GN=CCNI	33	41	yes	no	2	0.016685	79.597	144	281			Pan01
HQYFNVELI	9	sp|P01024|CO3_HUMANComplementC3OS=HomosapiensOX=9606GN=C3PE=1SV=2	1464	1472	yes	no	2	0.017506	79.597	291	66			Pan01
FYGIIRNV	8	sp|P78527-2|PRKDC_HUMANIsoform2ofDNA-dependentproteinkinasecatalyticsubunitOS=HomosapiensOX=9606GN=PRKDC	345	352	yes	no	2	0.016459	79.454	229	251			Pan01
ETLAFIAQM	9	sp|Q9H221-2|ABCG8_HUMANIsoform2ofATP-bindingcassettesub-familyGmember8OS=HomosapiensOX=9606GN=ABCG8	165	173	yes	no	2	0.011971	79.307	120	450			Pan01
ETFQNSVFV	9	sp|O00767|ACOD_HUMANAcyl-CoAdesaturaseOS=HomosapiensOX=9606GN=SCDPE=1SV=2	240	248	yes	yes	2	0.0090005	79.116	114	23			Pan01
HQWFGASV	8	sp|P06756-3|ITAV_HUMANIsoform3ofIntegrinalpha-VOS=HomosapiensOX=9606GN=ITGAV	75	82	yes	no	2	0.014582	78.616	290	88			Pan01
DTNWPLLTV	9	sp|P53621|COPA_HUMANCoatomersubunitalphaOS=HomosapiensOX=9606GN=COPAPE=1SV=2	805	813	yes	no	2	0.0065722	77.923	60	216			Pan01
RIIDPEDLKAL	11	sp|Q9UIF8-4|BAZ2B_HUMANIsoform4ofBromodomainadjacenttozincfingerdomainprotein2BOS=HomosapiensOX=9606GN=BAZ2B	1524	1534	yes	no	2	1.6825e-12	77.662	461	496			Pan01
LVTDLVLHI	9	sp|Q7L2E3-3|DHX30_HUMANIsoform3ofPutativeATP-dependentRNAhelicaseDHX30OS=HomosapiensOX=9606GN=DHX30	615	623	yes	no	2	1.9231e-19	77.374	393	351			Pan01
ELLEPIPYEFM	11	sp|P46778|RL21_HUMAN60SribosomalproteinL21OS=HomosapiensOX=9606GN=RPL21PE=1SV=2	149	159	yes	yes	2	0.010751	77.282	95	195			Pan01
AQVPAQLLV	9	tr|D6RFL4|D6RFL4_HUMANMonocytedifferentiationantigenCD14(Fragment)OS=HomosapiensOX=9606GN=CD14PE=1SV=1	99	107	yes	no	2	0.010193	76.847	28	95			Pan01
KKQSVYLMNLRKS	13	sp|Q16595-2|FRDA_HUMANIsoform2ofFrataxin,mitochondrialOS=HomosapiensOX=9606GN=FXN	69	81	yes	no	2	0.00020996	76.679	341	314		3	Pan01
SQFAFESVV	9	tr|A2A370|A2A370_HUMANDedicatorofcytokinesisprotein8OS=HomosapiensOX=9606GN=DOCK8PE=1SV=1	119	127	yes	no	2	1.0717e-12	76.134	560	389			Pan01
SYPDFLRMM	9	sp|P55008-2|AIF1_HUMANIsoform2ofAllograftinflammatoryfactor1OS=HomosapiensOX=9606GN=AIF1	48	56	yes	no	2	0.014848	76.134	581	220			Pan01
RLAVYIDRV	9	tr|Q3BDU5|Q3BDU5_HUMANPrelamin-A/COS=HomosapiensOX=9606GN=LMNAPE=1SV=1	41	49	yes	no	2	0.018451	76.1	471	68			Pan01
HVFDLIQEL	9	sp|Q29RF7-3|PDS5A_HUMANIsoform2ofSisterchromatidcohesionproteinPDS5homologAOS=HomosapiensOX=9606GN=PDS5A	264	272	yes	no	2	0.018457	76.035	305	319			Pan01
QVADLQSINISGNGF	15	sp|P08047-3|SP1_HUMANIsoform3ofTranscriptionfactorSp1OS=HomosapiensOX=9606GN=SP1	723	737	yes	no	2	4.0518e-05	74.6	451	93			Pan01
FAIDPHLLL	9	sp|Q29RF7-3|PDS5A_HUMANIsoform2ofSisterchromatidcohesionproteinPDS5homologAOS=HomosapiensOX=9606GN=PDS5A	273	281	yes	no	2	0.018968	74.415	174	319			Pan01
ISPSHIWIF	9	tr|F2Z2S2|F2Z2S2_HUMANProteinfurryhomolog-likeOS=HomosapiensOX=9606GN=FRYLPE=1SV=1	783	791	yes	no	2	0.0008423	73.975	330	50			Pan01
GPGGFGGPLYPFPRTV	16	sp|Q03014|HHEX_HUMANHematopoietically-expressedhomeoboxproteinHHEXOS=HomosapiensOX=9606GN=HHEXPE=1SV=1	92	107	yes	yes	2	2.6997e-06	73.887	244	260			Pan01
ESMDILFRI	9	tr|D6R9J7|D6R9J7_HUMANUfm1-specificprotease2OS=HomosapiensOX=9606GN=UFSP2PE=1SV=1	5	13	yes	no	2	7.9337e-09	73.248	104	477			Pan01
GQIELRTYV	9	sp|Q14249|NUCG_HUMANEndonucleaseG,mitochondrialOS=HomosapiensOX=9606GN=ENDOGPE=1SV=4	240	248	yes	yes	2	0.01208	73.233	251	289			Pan01
TVYPMERLV	9	tr|J3QQM5|J3QQM5_HUMANLIMdomain-containingprotein2(Fragment)OS=HomosapiensOX=9606GN=LIMD2PE=1SV=1	46	54	yes	no	2	0.011697	72.485	611	436			Pan01
FVNSIQTAF	9	tr|H7C1G0|H7C1G0_HUMANDnaJhomologsubfamilyCmember10(Fragment)OS=HomosapiensOX=9606GN=DNAJC10PE=1SV=1	34	42	yes	no	2	0.0087965	72.138	224	371			Pan01
AQFFIHPLMI	10	tr|F5H7V1|F5H7V1_HUMANNardilysinOS=HomosapiensOX=9606GN=NRDCPE=1SV=2	291	300	yes	no	2	1.7804e-12	71.949	17	34			Pan01
KLFPFYFHI	9	tr|K7ER05|K7ER05_HUMANTransmembraneprotein205(Fragment)OS=HomosapiensOX=9606GN=TMEM205PE=1SV=1	52	60	yes	no	2	0.0085398	71.949	343	340			Pan01
EIFLMPATV	9	tr|D6RAA6|D6RAA6_HUMANTransmembraneprotein33(Fragment)OS=HomosapiensOX=9606GN=TMEM33PE=1SV=1	164	172	yes	no	2	0.018023	71.852	87	226			Pan01
PWPKVLKI	8	tr|A0A1B0GWG0|A0A1B0GWG0_HUMANProtein4.1(Fragment)OS=HomosapiensOX=9606GN=EPB41PE=1SV=1	157	164	yes	no	2	1.6927e-05	71.715	434	109			Pan01
DVIYPMAVV	9	tr|E9PPG9|E9PPG9_HUMANmRNAexportfactorOS=HomosapiensOX=9606GN=RAE1PE=1SV=1	177	185	yes	no	2	0.00022714	71.715	61	250			Pan01
LEHPFVSSI	9	sp|O94804|STK10_HUMANSerine/threonine-proteinkinase10OS=HomosapiensOX=9606GN=STK10PE=1SV=1	289	297	yes	yes	2	0.015654	71.134	367	48			Pan01
SYKDSTLIMQLL	12	sp|Q04917|1433F_HUMAN14-3-3proteinetaOS=HomosapiensOX=9606GN=YWHAHPE=1SV=4	215	226	yes	no	2	0.00036636	70.552	580	264	35		Pan01
EVYPTFAVTARGDGYGTF	18	sp|Q9NQ94-5|A1CF_HUMANIsoform5ofAPOBEC1complementationfactorOS=HomosapiensOX=9606GN=A1CF	493	510	yes	no	2	2.871e-11	70.412	171	467			Pan01
FVHDLVLYL	9	sp|Q00610-2|CLH1_HUMANIsoform2ofClathrinheavychain1OS=HomosapiensOX=9606GN=CLTC	783	791	yes	no	2	0.018899	70.268	215	253			Pan01
SLHALLLVI	9	sp|Q8ND71|GIMA8_HUMANGTPaseIMAPfamilymember8OS=HomosapiensOX=9606GN=GIMAP8PE=2SV=2	93	101	yes	yes	2	0.0063794	70.268	550	386			Pan01
EVMKAMQSL	9	sp|Q9Y3E7-2|CHMP3_HUMANIsoform2ofChargedmultivesicularbodyprotein3OS=HomosapiensOX=9606GN=CHMP3	43	51	yes	no	2	0.01234	69.984	161	514			Pan01
NVDEVGGEALGRLL	14	sp|P68871|HBB_HUMANHemoglobinsubunitbetaOS=HomosapiensOX=9606GN=HBBPE=1SV=2	20	33	yes	no	2	0.0065449	69.979	427	245			Pan01
FHYPGVQNL	9	sp|O94967-2|WDR47_HUMANIsoform2ofWDrepeat-containingprotein47OS=HomosapiensOX=9606GN=WDR47	320	328	yes	no	2	0.013733	69.432	182	52			Pan01
FQIRVRVI	8	sp|Q9NZM1-8|MYOF_HUMANIsoform8ofMyoferlinOS=HomosapiensOX=9606GN=MYOF	181	188	yes	no	2	0.0014013	69.432	197	486			Pan01
EIYPIVIHV	9	sp|Q9BWT7-2|CAR10_HUMANIsoform2ofCaspaserecruitmentdomain-containingprotein10OS=HomosapiensOX=9606GN=CARD10	650	658	yes	no	2	1.1191e-12	69.39	92	440			Pan01
EVWNLFQQI	9	sp|P42356|PI4KA_HUMANPhosphatidylinositol4-kinasealphaOS=HomosapiensOX=9606GN=PI4KAPE=1SV=4	674	682	yes	yes	2	0.0081554	69.176	169	189			Pan01
ATIGLIRNL	9	sp|P14923|PLAK_HUMANJunctionplakoglobinOS=HomosapiensOX=9606GN=JUPPE=1SV=3	500	508	yes	yes	2	0.0011348	68.915	37	120			Pan01
MGFGAFAALTTF	12	tr|D6RG07|D6RG07_HUMANLong-chain-fatty-acid--CoAligase1OS=HomosapiensOX=9606GN=ACSL1PE=1SV=1	31	42	yes	no	2	0.003593	68.915	396	171			Pan01
MSVLLRSGL	9	tr|B4E0W7|B4E0W7_HUMANProteinargininemethyltransferaseNDUFAF7OS=HomosapiensOX=9606GN=NDUFAF7PE=1SV=1	1	9	yes	no	2	0.013353	68.422	408	353			Pan01
TTLLLKALV	9	tr|Q5VXN5|Q5VXN5_HUMANS-adenosylmethioninedecarboxylaseproenzymeOS=HomosapiensOX=9606GN=AMD1PE=1SV=1	15	23	yes	no	2	0.0061924	67.981	606	126			Pan01
AEPDYIEDDNPELIRPQK	18	tr|F8WCJ2|F8WCJ2_HUMANProteinFAM107BOS=HomosapiensOX=9606GN=FAM107BPE=1SV=1	2	19	yes	no	2	0.00098927	67.456	8	447			Pan01
HQYPSWIFI	9	sp|Q6ZTQ3-4|RASF6_HUMANIsoform4ofRasassociationdomain-containingprotein6OS=HomosapiensOX=9606GN=RASSF6	6	14	yes	no	2	0.00020363	67.032	294	345			Pan01
RVFVKPLVL	9	sp|Q9HAV4|XPO5_HUMANExportin-5OS=HomosapiensOX=9606GN=XPO5PE=1SV=1	893	901	yes	yes	2	0.017912	67.032	520	461			Pan01
GLGKFLIQI	9	sp|Q86UY6-4|NAA40_HUMANIsoform3ofN-alpha-acetyltransferase40OS=HomosapiensOX=9606GN=NAA40	110	118	yes	no	2	0.011102	66.993	237	362			Pan01
LVFHSFGGGTGSGFTSLL	18	sp|Q71U36-2|TBA1A_HUMANIsoform2ofTubulinalpha-1AchainOS=HomosapiensOX=9606GN=TUBA1A	101	118	yes	no	2	0.00074944	66.595	391	347			Pan01
GLGTFLLKV	9	tr|S4R3K3|S4R3K3_HUMANTubulinepsilonchainOS=HomosapiensOX=9606GN=TUBE1PE=1SV=1	154	162	yes	no	2	0.0123	66.429	238	497			Pan01
SMFEPPQV	8	tr|C9JVY5|C9JVY5_HUMANA-kinaseanchorprotein2(Fragment)OS=HomosapiensOX=9606GN=AKAP2PE=1SV=1	671	678	yes	no	2	0.015213	66.087	555	508			Pan01
YQVGVHYEL	9	sp|Q14204|DYHC1_HUMANCytoplasmicdynein1heavychain1OS=HomosapiensOX=9606GN=DYNC1H1PE=1SV=5	1004	1012	yes	yes	2	0.01828	65.777	664	287			Pan01
HSFGGGTGSGFTSLL	15	sp|Q71U36-2|TBA1A_HUMANIsoform2ofTubulinalpha-1AchainOS=HomosapiensOX=9606GN=TUBA1A	104	118	yes	no	2	0.0059311	65.535	297	347			Pan01
ETLTYVWKI	9	tr|H7C5R1|H7C5R1_HUMANCeruloplasmin(Fragment)OS=HomosapiensOX=9606GN=CPPE=1SV=1	636	644	yes	no	2	0.00014627	65.252	127	63			Pan01
IMYLIVETV	9	sp|Q5VSL9-2|STRP1_HUMANIsoform2ofStriatin-interactingprotein1OS=HomosapiensOX=9606GN=STRIP1	127	135	yes	no	2	0.013406	64.866	319	330			Pan01
GQVQVLKV	8	tr|F8WDV0|F8WDV0_HUMANImportin-11OS=HomosapiensOX=9606GN=IPO11PE=1SV=1	744	751	yes	no	2	0.015611	64.803	262	495			Pan01
NTVGSKEGWTPSTF	14	tr|K7EQ19|K7EQ19_HUMANGpatchdomain-containingprotein1OS=HomosapiensOX=9606GN=GPATCH1PE=1SV=1	63	76	yes	no	2	0.009275	64.73	426	435			Pan01
AVQFHPEVTPGPIDTEYL	18	tr|Q5R211|Q5R211_HUMANCarbamoyl-phosphatesynthase[ammonia],mitochondrialOS=HomosapiensOX=9606GN=CPS1PE=1SV=1	373	390	yes	no	2	1.2734e-06	63.727	40	170			Pan01
YQRPFSPSAY	10	tr|C9J8E3|C9J8E3_HUMANSorbinandSH3domain-containingprotein2(Fragment)OS=HomosapiensOX=9606GN=SORBS2PE=4SV=8	4	13	yes	no	2	1.0876e-05	63.694	663	49		0	Pan01
GFGDLKSPAGLQVLND	16	tr|F8WF65|F8WF65_HUMANElongationfactor1-betaOS=HomosapiensOX=9606GN=EEF1B2PE=1SV=1	2	17	yes	no	2	1.8579e-10	63.473	233	149			Pan01
EALASISHV	9	tr|C9JZ54|C9JZ54_HUMANDNAmismatchrepairproteinMlh1(Fragment)OS=HomosapiensOX=9606GN=MLH1PE=1SV=1	4	12	yes	no	2	0.00015541	63.287	75	184			Pan01
EAMPSLKITNDYI	13	sp|Q8NC54|KCT2_HUMANKeratinocyte-associatedtransmembraneprotein2OS=HomosapiensOX=9606GN=KCT2PE=1SV=2	252	264	yes	yes	2	0.0070132	63.216	79	385			Pan01
RQFYEEELI	9	sp|P49815-7|TSC2_HUMANIsoform7ofTuberinOS=HomosapiensOX=9606GN=TSC2	428	436	yes	no	2	0.012985	62.2	505	204			Pan01
RIHFPLATY	9	sp|Q71U36-2|TBA1A_HUMANIsoform2ofTubulinalpha-1AchainOS=HomosapiensOX=9606GN=TUBA1A	229	237	yes	no	2	0.017014	60.76	460	347			Pan01
SVYSPPLPWII	11	sp|Q8IVM8|S22A9_HUMANSolutecarrierfamily22member9OS=HomosapiensOX=9606GN=SLC22A9PE=1SV=1	491	501	yes	yes	2	0.014748	60.682	578	369			Pan01
FTIKPLGFL	9	sp|Q8NHP8-2|PLBL2_HUMANIsoform2ofPutativephospholipaseB-like2OS=HomosapiensOX=9606GN=PLBD2	207	215	yes	no	2	0.001878	60.59	211	391			Pan01
SPMYSIITPNILRL	14	sp|P01024|CO3_HUMANComplementC3OS=HomosapiensOX=9606GN=C3PE=1SV=2	23	36	yes	yes	2	9.5139e-10	60.434	557	66			Pan01
YAANPGQLF	9	tr|K7ENA3|K7ENA3_HUMANTudor-interactingrepairregulatorproteinOS=HomosapiensOX=9606GN=NUDT16L1PE=1SV=1	33	41	yes	no	2	0.013099	60.39	647	434			Pan01
FRMDIEQSL	9	sp|P28370-2|SMCA1_HUMANIsoform2ofProbableglobaltranscriptionactivatorSNF2L1OS=HomosapiensOX=9606GN=SMARCA1	706	714	yes	no	2	0.013431	59.245	202	162			Pan01
DIWVKSYSL	9	tr|Q5JVA3|Q5JVA3_HUMANInterleukin-15receptorsubunitalpha(Fragment)OS=HomosapiensOX=9606GN=IL15RAPE=1SV=1	7	15	yes	no	2	0.013508	58.981	45	275		2	Pan01
DTFSGIGKKFGL	12	sp|Q15847|ADIRF_HUMANAdipogenesisregulatoryfactorOS=HomosapiensOX=9606GN=ADIRFPE=1SV=1	63	74	yes	yes	2	0.015257	58.433	55	312			Pan01
TPPTALILD	9	tr|A0A0A0MSA0|A0A0A0MSA0_HUMANLamininsubunitalpha-3OS=HomosapiensOX=9606GN=LAMA3PE=1SV=1	1074	1082	yes	no	2	0.013847	57.811	592	316		9;10	Pan01
SFNQIARLPSGLPVSL	16	sp|P51884|LUM_HUMANLumicanOS=HomosapiensOX=9606GN=LUMPE=1SV=2	192	207	yes	yes	2	0.01239	56.951	539	211			Pan01
AALKLPQI	8	tr|B5MC27|B5MC27_HUMANPQ-looprepeat-containingprotein3OS=HomosapiensOX=9606GN=PQLC3PE=1SV=1	18	25	yes	no	2	0.0036252	56.51	3	381			Pan01
DPETLDASYL	10	tr|M0R0U8|M0R0U8_HUMANPregnancyspecificbeta-1-glycoprotein9,isoformCRA_cOS=HomosapiensOX=9606GN=PSG9PE=1SV=1	170	179	yes	no	2	0.0055916	56.122	49	255		8	Pan01
EVDEQMLNV	9	tr|Q5ST81|Q5ST81_HUMANTubulinbetachainOS=HomosapiensOX=9606GN=TUBBPE=1SV=1	253	261	yes	no	2	0.0042302	56.122	131	92			Pan01
GIIGNSTLLRIIYK	14	sp|P24530-2|EDNRB_HUMANIsoformBofEndothelinreceptortypeBOS=HomosapiensOX=9606GN=EDNRB	115	128	yes	no	2	1.6144e-05	56.043	234	148			Pan01
DVLGLLLRL	9	tr|H7C5K0|H7C5K0_HUMANHelicase-liketranscriptionfactor(Fragment)OS=HomosapiensOX=9606GN=HLTFPE=1SV=1	168	176	yes	no	2	0.013596	54.611	63	292			Pan01
FAIGNKGADQAELEEIAF	18	tr|E7ENL6|E7ENL6_HUMANCollagenalpha-3(VI)chainOS=HomosapiensOX=9606GN=COL6A3PE=1SV=2	173	190	yes	no	2	0.0035736	54.343	175	114			Pan01
YATFIVTNY	9	tr|I3L0Y6|I3L0Y6_HUMANNmrA-likefamilydomain-containingprotein1(Fragment)OS=HomosapiensOX=9606GN=NMRAL1PE=1SV=1	104	112	yes	no	2	0.0019995	53.576	651	463			Pan01
RMIILPLVV	9	sp|P43007|SATT_HUMANNeutralaminoacidtransporterAOS=HomosapiensOX=9606GN=SLC1A4PE=1SV=1	87	95	yes	no	2	0.0096815	53.554	501	191			Pan01
VAFGSHMSF	9	tr|A0A087WVI8|A0A087WVI8_HUMANTIRdomain-containingadaptermolecule1OS=HomosapiensOX=9606GN=TICAM1PE=1SV=1	450	458	yes	no	2	0.0096815	53.554	613	366			Pan01
GLFPAPIHV	9	sp|Q9NR48-2|ASH1L_HUMANIsoform2ofHistone-lysineN-methyltransferaseASH1LOS=HomosapiensOX=9606GN=ASH1L	2026	2034	yes	no	2	0.0070329	52.231	236	469			Pan01
ESLNFLIGRL	10	tr|H0YLK7|H0YLK7_HUMANSpatacsin(Fragment)OS=HomosapiensOX=9606GN=SPG11PE=1SV=1	159	168	yes	no	2	0.0024252	51.854	102	416			Pan01
LVFHSFGGGTGSGFTSL	17	sp|Q71U36-2|TBA1A_HUMANIsoform2ofTubulinalpha-1AchainOS=HomosapiensOX=9606GN=TUBA1A	101	117	yes	no	2	0.004567	51.092	390	347			Pan01
HEIDYILLV	9	sp|Q13907|IDI1_HUMANIsopentenyl-diphosphateDelta-isomerase1OS=HomosapiensOX=9606GN=IDI1PE=1SV=2	147	155	yes	no	2	0.0050078	50.898	275	280			Pan01
YQYPVIIHL	9	sp|Q9BW60-2|ELOV1_HUMANIsoform2ofElongationofverylongchainfattyacidsprotein1OS=HomosapiensOX=9606GN=ELOVL1	200	208	yes	no	2	0.015375	50.039	666	439			Pan01
RISPWLLRV	9	sp|P24928|RPB1_HUMANDNA-directedRNApolymeraseIIsubunitRPB1OS=HomosapiensOX=9606GN=POLR2APE=1SV=2	1206	1214	yes	yes	2	0.0065454	49.715	467	150			Pan01
ALFQRPPLI	9	tr|H7BZF2|H7BZF2_HUMANH/ACAribonucleoproteincomplexsubunit4(Fragment)OS=HomosapiensOX=9606GN=DKC1PE=1SV=1	24	32	yes	no	2	0.0040793	49.59	10	39			Pan01
DHCHRAQEY	9	tr|A0A0A0MTH9|A0A0A0MTH9_HUMANTATA-bindingprotein-associatedfactor172OS=HomosapiensOX=9606GN=BTAF1PE=1SV=1	1308	1316	yes	no	2	0.007009	49.358	43	26			Pan01
VASLVLLHV	9	sp|P35575|G6PC_HUMANGlucose-6-phosphataseOS=HomosapiensOX=9606GN=G6PCPE=1SV=2	300	308	yes	yes	2	0.0097937	48.761	616	176			Pan01
QLLGRMFV	8	tr|I3L402|I3L402_HUMANTransientreceptorpotentialcationchannelsubfamilyVmember3(Fragment)OS=HomosapiensOX=9606GN=TRPV3PE=4SV=1	67	74	yes	no	2	0.014194	48.174	437	388			Pan01
EITNSSGRI	9	sp|Q9BZ71-2|PITM3_HUMANIsoform2ofMembrane-associatedphosphatidylinositoltransferprotein3OS=HomosapiensOX=9606GN=PITPNM3	280	288	yes	no	2	0.018095	41.652	91	444		5;6	Pan01
RLIKFIYNI	9	tr|C9JD65|C9JD65_HUMANAutophagy-relatedprotein9(Fragment)OS=HomosapiensOX=9606GN=ATG9APE=1SV=1	50	58	yes	no	2	0.01421	33.439	483	356			Pan01
IDQWLKTHMN	10	sp|Q6UWY0|ARSK_HUMANArylsulfataseKOS=HomosapiensOX=9606GN=ARSKPE=1SV=1	523	532	yes	yes	2	0.015263	32.841	313	341			Pan01
YTNGSFGSNF	10	sp|P17844-2|DDX5_HUMANIsoform2ofProbableATP-dependentRNAhelicaseDDX5OS=HomosapiensOX=9606GN=DDX5	461	470	yes	no	2	0.01314	32.355	671	127			Pan01
RLFPIAMRL	9	tr|E7EVM8|E7EVM8_HUMANCytochromeP4503A4OS=HomosapiensOX=9606GN=CYP3A4PE=1SV=1	215	223	yes	no	2;3	1.2775e-62	164.52	476	98			Pan01
RLASYLDRV	9	tr|F8VZY9|F8VZY9_HUMANKeratin,typeIcytoskeletal18OS=HomosapiensOX=9606GN=KRT18PE=1SV=1	90	98	yes	no	2;3	2.6394e-11	146.79	470	84			Pan01
RRPDLLTMV	9	tr|B1AKZ5|B1AKZ5_HUMANAstrocyticphosphoproteinPEA-15OS=HomosapiensOX=9606GN=PEA15PE=1SV=1	49	57	yes	no	2;3	9.7144e-17	132.08	516	304	36		Pan01
AVQEFGLARFK	11	tr|H0YA79|H0YA79_HUMANPRELIdomain-containingprotein1,mitochondrial(Fragment)OS=HomosapiensOX=9606GN=PRELID1PE=1SV=1	91	101	yes	no	2;3	8.2391e-12	127.76	39	503			Pan01
VNVDEVGGEALGRLLVVYPWTQRF	24	sp|P68871|HBB_HUMANHemoglobinsubunitbetaOS=HomosapiensOX=9606GN=HBBPE=1SV=2	19	42	yes	no	3	0	202.73	628	245			Pan01
LSALEEYTKKLNTQ	14	tr|F8W696|F8W696_HUMANApolipoproteinA-IOS=HomosapiensOX=9606GN=APOA1PE=1SV=1	232	245	yes	no	3	1.651e-152	193.11	384	69			Pan01
SAFDPLKNQDEINKNVMSAF	20	sp|Q92734-4|TFG_HUMANIsoform4ofProteinTFGOS=HomosapiensOX=9606GN=TFG	166	185	yes	no	3	1.4953e-286	175.56	533	401	37		Pan01
SAVTALWGKVNVDEVGGEALGRL	23	sp|P68871|HBB_HUMANHemoglobinsubunitbetaOS=HomosapiensOX=9606GN=HBBPE=1SV=2	10	32	yes	no	3	1.244e-141	163.72	537	245			Pan01
RFFEVRRVV	9	sp|Q15363|TMED2_HUMANTransmembraneemp24domain-containingprotein2OS=HomosapiensOX=9606GN=TMED2PE=1SV=1	193	201	yes	no	3	2.8571e-112	139.98	456	306			Pan01
HTVHFIYHL	9	sp|Q9UHF3|NAT8B_HUMANPutativeN-acetyltransferase8BOS=HomosapiensOX=9606GN=NAT8BPE=5SV=1	211	219	yes	no	3	3.6729e-25	137.18	304	494			Pan01
KWKDIELEKM	10	tr|E5RIU2|E5RIU2_HUMANADP-ribosylationfactorGTPase-activatingprotein1(Fragment)OS=HomosapiensOX=9606GN=ARFGAP1PE=1SV=1	66	75	yes	no	3	6.0415e-49	134.98	366	380			Pan01
RTPEFLRKF	9	sp|P26641|EF1G_HUMANElongationfactor1-gammaOS=HomosapiensOX=9606GN=EEF1GPE=1SV=3	45	53	yes	no	3	1.9808e-10	132.01	518	159			Pan01
HLPSHIRIL	9	tr|F5GY32|F5GY32_HUMANtRNApseudouridinesynthaseA(Fragment)OS=HomosapiensOX=9606GN=PUS1PE=1SV=2	145	153	yes	no	3	7.6914e-11	130.75	282	519			Pan01
PVDLSKWSGPLSLQEVDEQPQHPL	24	sp|P30086|PEBP1_HUMANPhosphatidylethanolamine-bindingprotein1OS=HomosapiensOX=9606GN=PEBP1PE=1SV=3	2	25	yes	yes	3	5.4138e-86	127.8	432	166			Pan01
HDPLLTGVSSSTNPFRPQK	19	sp|P63218|GBG5_HUMANGuaninenucleotide-bindingproteinG(I)/G(S)/G(O)subunitgamma-5OS=HomosapiensOX=9606GN=GNG5PE=1SV=3	45	63	yes	yes	3	6.1868e-109	126.19	273	244			Pan01
RQFIYKNII	9	sp|Q96BJ8-2|ELMO3_HUMANIsoform1ofEngulfmentandcellmotilityprotein3OS=HomosapiensOX=9606GN=ELMO3	147	155	yes	no	3	5.0055e-06	121.85	503	407			Pan01
NELRVAPEEHPVLL	14	sp|P63261|ACTG_HUMANActin,cytoplasmic2OS=HomosapiensOX=9606GN=ACTG1PE=1SV=1	92	105	yes	no	3	0.00022289	119.88	418	13			Pan01
[truncated: 17,164 more rows]
